# Supplementary material for: Proteome Analysis in PAM Cells Reveals That African Swine Fever Virus Can Regulate the Level of Intracellular Polyamines to Facilitate Its Own Replication through ARG1
Source: Viruses. 2021 Jun 26;13(7):1236. doi: 10.3390/v13071236 (PMC8310191; doi:10.3390/v13071236)
Supplement: Supplementary file 1 [file viruses-13-01236-s001.zip]

Archive with 4 entries (3 files):
- supplementray/
- supplementray/Table S1 Comprehensive proteome map of ASFV-infected PAM cells.xlsx
- supplementray/Table S2 GO characterization of up- and down-regulated proteins by software.xlsx
- supplementray/Western Blot images TCL original20240624.pdf
