# Supplementary material for: Proteome Analysis in PAM Cells Reveals That African Swine Fever Virus Can Regulate the Level of Intracellular Polyamines to Facilitate Its Own Replication through ARG1
Source: Viruses. 2021 Jun 26;13(7):1236. doi: 10.3390/v13071236 (PMC8310191; doi:10.3390/v13071236)
Supplement: Supplementary file 1 [file viruses-13-01236-s001.zip › supplementray/Table S1 Comprehensive proteome map of ASFV-infected PAM cells.xlsx]

## Sheet: Whole proteome
Whole proteome
Up-regulated proteins (according to Ratio I/M (infection/mock) and p value)
Num	Accession	Protein Name	Gene Name	Description	Coverage	Unique Peptides	Peptides	PSMs	AAs	MW [kDa]	calc. pI	I/M	t test p value
1	K7GKN2	Interferon-induced GTP-binding protein Mx1	MX1	Interferon-induced GTP-binding protein Mx1 OS=Sus scrofa OX=9823 GN=MX1 PE=3 SV=2 - [K7GKN2_PIG]	37.52	1	24	51	661	75.3539	5.56689	5.01978	0.000313152
2	A0A287AB58	Ubiquitin-like modifier	ISG15	Ubiquitin-like modifier OS=Sus scrofa OX=9823 GN=ISG15 PE=1 SV=1 - [A0A287AB58_PIG]	24.55	4	4	15	167	18.5534	5.89697	4.57003	5.41041e-05
3	I3LG90	Uncharacterized protein	LMLN	Uncharacterized protein OS=Sus scrofa OX=9823 GN=LMLN PE=4 SV=2 - [I3LG90_PIG]	1.44	1	1	1	627	71.3443	7.45947	3.87305	1.77155e-05
4	F1S9L2	Inflammatory response protein 6	RSAD2	Inflammatory response protein 6 OS=Sus scrofa OX=9823 GN=RSAD2 PE=2 SV=1 - [F1S9L2_PIG]	19.89	8	8	19	362	41.8072	7.37158	3.22082	3.71082e-05
5	F1SBL3	Uncharacterized protein		Uncharacterized protein OS=Sus scrofa OX=9823 PE=3 SV=2 - [F1SBL3_PIG]	4.12	1	1	1	170	19.698	8.96826	3.06853	0.000357622
6	F1RLQ3	Uncharacterized protein	SEMA4A	Uncharacterized protein OS=Sus scrofa OX=9823 GN=SEMA4A PE=1 SV=3 - [F1RLQ3_PIG]	1.44	1	1	1	762	83.4966	7.15186	3.04189	0.00127736
7	F4ZS15	IFITM2	IFITM2	IFITM2 OS=Sus scrofa OX=9823 GN=IFITM2 PE=2 SV=1 - [F4ZS15_PIG]	28.47	1	2	2	144	15.747	7.81104	2.92512	9.99271e-05
8	A0A287A2G8	Deoxyribonuclease	DNASE1L3	Deoxyribonuclease OS=Sus scrofa OX=9823 GN=DNASE1L3 PE=3 SV=1 - [A0A287A2G8_PIG]	2.18	1	1	1	275	31.5353	8.92432	2.70034	0.00629349
9	A0A287BDE8	Alpha-2-HS-glycoprotein	AHSG	Alpha-2-HS-glycoprotein OS=Sus scrofa OX=9823 GN=AHSG PE=1 SV=1 - [A0A287BDE8_PIG]	1.82	1	1	3	330	34.9347	6.29053	2.69225	0.00346059
10	F1SCY1	Uncharacterized protein	IFIT3	Uncharacterized protein OS=Sus scrofa OX=9823 GN=IFIT3 PE=1 SV=3 - [F1SCY1_PIG]	24.69	14	14	29	478	55.2041	6.60986	2.64419	0.000450314
11	F1SCY0	Uncharacterized protein	IFIT5	Uncharacterized protein OS=Sus scrofa OX=9823 GN=IFIT5 PE=1 SV=3 - [F1SCY0_PIG]	10.79	6	6	8	482	55.8537	7.38623	2.59017	1.6931e-05
12	K7GNR1	Uncharacterized protein	IFIT2	Uncharacterized protein OS=Sus scrofa OX=9823 GN=IFIT2 PE=4 SV=2 - [K7GNR1_PIG]	35.73	17	17	26	473	54.5474	7.25439	2.56921	0.000502041
13	F4ZS20	Ubiquitin-conjugating enzyme E2L 6	UBE2L6	Ubiquitin-conjugating enzyme E2L 6 OS=Sus scrofa OX=9823 GN=UBE2L6 PE=1 SV=1 - [F4ZS20_PIG]	15.03	2	2	4	153	17.6101	5.60498	2.56389	0.00590044
14	K7GS53	Uncharacterized protein	DHX58	Uncharacterized protein OS=Sus scrofa OX=9823 GN=DHX58 PE=4 SV=1 - [K7GS53_PIG]	9.31	5	5	6	612	69.509	8.5874	2.437	0.000836253
15	Q9GLV6	Probable ATP-dependent RNA helicase DDX58	DDX58	Probable ATP-dependent RNA helicase DDX58 OS=Sus scrofa OX=9823 GN=DDX58 PE=2 SV=1 - [DDX58_PIG]	16.06	17	17	29	940	107.515	6.81494	2.41046	0.000202962
16	B8XX91	DNA-dependent activator of IFN-regulatory factor	DAI	DNA-dependent activator of IFN-regulatory factor OS=Sus scrofa OX=9823 GN=DAI PE=2 SV=1 - [B8XX91_PIG]	20.73	1	9	14	439	46.5451	5.8208	2.3985	0.000221495
17	P01965	Hemoglobin subunit alpha	HBA	Hemoglobin subunit alpha OS=Sus scrofa OX=9823 GN=HBA PE=1 SV=1 - [HBA_PIG]	34.04	5	5	14	141	15.0298	8.70459	2.28113	0.00258951
18	I3L9Z2	Follicle-stimulating hormone receptor	FSHR	Follicle-stimulating hormone receptor OS=Sus scrofa OX=9823 GN=FSHR PE=3 SV=2 - [I3L9Z2_PIG]	0.86	1	1	1	695	78.0804	7.03467	2.27441	6.51965e-05
19	A0A287AMK0	Serum albumin	ALB	Serum albumin OS=Sus scrofa OX=9823 GN=ALB PE=1 SV=1 - [A0A287AMK0_PIG]	19.62	13	14	79	586	67.1257	6.15088	2.14894	0.0329278
20	A1E295	Cathepsin B	CTSB	Cathepsin B OS=Sus scrofa OX=9823 GN=CTSB PE=1 SV=1 - [CATB_PIG]	17.31	5	5	23	335	36.8765	6.21436	2.1427	0.00017938
21	A0A0B8S098	Cathepsin S	CTSS	Cathepsin S OS=Sus scrofa domesticus OX=9825 GN=CTSS PE=3 SV=1 - [A0A0B8S098_PIG]	22.36	7	7	20	331	37.4711	8.06006	2.11653	0.000163222
22	F1S395	Uncharacterized protein	NQO1	Uncharacterized protein OS=Sus scrofa OX=9823 GN=NQO1 PE=1 SV=1 - [F1S395_PIG]	15.33	5	5	7	274	30.935	8.89502	2.10093	8.92487e-05
23	A0A286ZJ54	Uncharacterized protein	TMOD2	Uncharacterized protein OS=Sus scrofa OX=9823 GN=TMOD2 PE=1 SV=1 - [A0A286ZJ54_PIG]	7.92	1	3	7	303	34.2119	5.46533	2.06372	0.00132645
24	I3LB04	Uncharacterized protein	ISG20	Uncharacterized protein OS=Sus scrofa OX=9823 GN=ISG20 PE=4 SV=2 - [I3LB04_PIG]	18.13	4	4	4	171	19.5581	8.30908	2.05728	4.53416e-05
25	A0A287BND2	Uncharacterized protein	HERC5	Uncharacterized protein OS=Sus scrofa OX=9823 GN=HERC5 PE=1 SV=1 - [A0A287BND2_PIG]	5.8	7	7	7	931	105.071	6.52197	2.01606	4.4277e-05
26	Q95JC8	Arginase-1	ARG1	Arginase-1 OS=Sus scrofa OX=9823 GN=ARG1 PE=2 SV=1 - [ARGI1_PIG]	40.99	13	13	60	322	34.9963	6.80029	1.98877	0.00427627
27	F1S567	Uncharacterized protein	VCAM1	Uncharacterized protein OS=Sus scrofa OX=9823 GN=VCAM1 PE=1 SV=2 - [F1S567_PIG]	2.23	1	1	1	537	58.6127	5.09717	1.97951	0.000460105
28	A0A287AA63	Uncharacterized protein	PPARD	Uncharacterized protein OS=Sus scrofa OX=9823 GN=PPARD PE=3 SV=1 - [A0A287AA63_PIG]	1.65	1	1	2	423	47.0336	8.51416	1.96896	0.0129854
29	A0A286ZT21	Uncharacterized protein	IFIH1	Uncharacterized protein OS=Sus scrofa OX=9823 GN=IFIH1 PE=1 SV=1 - [A0A286ZT21_PIG]	7.27	8	8	11	976	110.945	6.27783	1.9582	0.000825399
30	F1RYT3	Uncharacterized protein	SCARB2	Uncharacterized protein OS=Sus scrofa OX=9823 GN=SCARB2 PE=1 SV=1 - [F1RYT3_PIG]	7.95	5	5	14	478	53.9807	5.30029	1.95399	8.5214e-05
31	P50390	Transthyretin	TTR	Transthyretin OS=Sus scrofa OX=9823 GN=TTR PE=1 SV=1 - [TTHY_PIG]	4.67	1	1	3	150	16.0713	6.771	1.94465	6.85618e-05
32	A4ZVH0	MHC class I antigen	SLA	MHC class I antigen OS=Sus scrofa OX=9823 GN=SLA PE=2 SV=1 - [A4ZVH0_PIG]	33.44	1	9	23	311	34.93	5.46533	1.94061	0.00241792
33	A0A287BQK2	Uncharacterized protein	ITIH3	Uncharacterized protein OS=Sus scrofa OX=9823 GN=ITIH3 PE=1 SV=1 - [A0A287BQK2_PIG]	1.27	1	1	1	867	96.9013	6.21436	1.93543	0.00016557
34	A0A287B4N8	Uncharacterized protein	MARCKSL1	Uncharacterized protein OS=Sus scrofa OX=9823 GN=MARCKSL1 PE=1 SV=1 - [A0A287B4N8_PIG]	17.95	3	3	4	195	19.6353	4.60205	1.92664	0.00100008
35	I3LKS4	Uncharacterized protein	LOC641352	Uncharacterized protein OS=Sus scrofa OX=9823 GN=LOC641352 PE=1 SV=2 - [I3LKS4_PIG]	2.17	1	1	1	368	42.3623	6.11279	1.90413	0.000240814
36	A0A286ZQC7	Apolipoprotein A-I	APOA1	Apolipoprotein A-I OS=Sus scrofa OX=9823 GN=APOA1 PE=3 SV=1 - [A0A286ZQC7_PIG]	22.81	4	4	16	228	25.8135	5.59229	1.89478	6.99475e-05
37	A5J2A9	Thioredoxin (Fragment)	TRX	Thioredoxin (Fragment) OS=Sus scrofa OX=9823 GN=TRX PE=4 SV=1 - [A5J2A9_PIG]	90.48	1	5	26	42	4.69233	5.18604	1.87841	0.000694647
38	A0A287B7W8	Uncharacterized protein	MAFA	Uncharacterized protein OS=Sus scrofa OX=9823 GN=MAFA PE=3 SV=1 - [A0A287B7W8_PIG]	2.46	1	1	1	285	30.9794	7.69385	1.87599	0.00235596
39	F1RW31	Uncharacterized protein	NUDT9	Uncharacterized protein OS=Sus scrofa OX=9823 GN=NUDT9 PE=1 SV=3 - [F1RW31_PIG]	5.98	2	2	2	301	33.953	6.81494	1.86281	4.3797e-05
40	F1SEX9	Uncharacterized protein	WDR83	Uncharacterized protein OS=Sus scrofa OX=9823 GN=WDR83 PE=4 SV=1 - [F1SEX9_PIG]	1.61	1	1	1	311	33.9937	5.56689	1.85059	0.0104987
41	A0A287AKW4	Uncharacterized protein	GPNMB	Uncharacterized protein OS=Sus scrofa OX=9823 GN=GPNMB PE=1 SV=1 - [A0A287AKW4_PIG]	12.42	6	6	19	499	55.3813	7.32764	1.84546	0.000405799
42	K7GQ48	Uncharacterized protein	A2M	Uncharacterized protein OS=Sus scrofa OX=9823 GN=A2M PE=1 SV=2 - [K7GQ48_PIG]	1.89	3	3	6	1478	163.888	6.11279	1.82415	0.0100392
43	A0A385XIH5	2'-5'-oligoadenylates synthetase 1a		2'-5'-oligoadenylates synthetase 1a OS=Sus scrofa OX=9823 PE=2 SV=1 - [A0A385XIH5_PIG]	28.94	7	10	33	349	40.1017	9.0708	1.81651	3.17872e-05
44	F1RQ75	Coagulation factor IX	F9	Coagulation factor IX OS=Sus scrofa OX=9823 GN=F9 PE=1 SV=3 - [F1RQ75_PIG]	3.9	2	2	2	462	51.6292	5.68115	1.79702	1.82085e-06
45	I3LCJ3	5'-nucleotidase	NT5C3A	5'-nucleotidase OS=Sus scrofa OX=9823 GN=NT5C3A PE=1 SV=2 - [I3LCJ3_PIG]	22.37	6	6	10	295	33.7883	5.2876	1.79124	0.000489629
46	A0A287AEF9	Uncharacterized protein	AGAP2	Uncharacterized protein OS=Sus scrofa OX=9823 GN=AGAP2 PE=4 SV=1 - [A0A287AEF9_PIG]	0.59	1	1	1	1181	122.687	9.74463	1.78894	0.00096268
47	A0A287AXM7	Uncharacterized protein	IFI44L	Uncharacterized protein OS=Sus scrofa OX=9823 GN=IFI44L PE=1 SV=1 - [A0A287AXM7_PIG]	12.59	2	4	4	270	30.907	8.5874	1.78129	1.03507e-06
48	F1SFI6	Uncharacterized protein	FETUB	Uncharacterized protein OS=Sus scrofa OX=9823 GN=FETUB PE=1 SV=3 - [F1SFI6_PIG]	1.86	1	1	2	377	41.1979	7.51807	1.7767	0.00386539
49	A0A287B2K4	Neuropilin	NRP2	Neuropilin OS=Sus scrofa OX=9823 GN=NRP2 PE=3 SV=1 - [A0A287B2K4_PIG]	5.33	5	5	7	901	100.844	5.60498	1.76366	0.000993435
50	A0A287BRL8	Uncharacterized protein	MARCKS	Uncharacterized protein OS=Sus scrofa OX=9823 GN=MARCKS PE=1 SV=1 - [A0A287BRL8_PIG]	7.83	2	2	3	332	31.5648	4.38623	1.76276	0.00379699
51	K9IVW8	XIAP-associated factor 1	XAF1	XIAP-associated factor 1 OS=Sus scrofa OX=9823 GN=XAF1 PE=2 SV=1 - [K9IVW8_PIG]	6.98	2	2	2	301	33.7766	8.01611	1.75261	0.00781031
52	A0A287A342	Galectin	LGALS9	Galectin OS=Sus scrofa OX=9823 GN=LGALS9 PE=1 SV=1 - [A0A287A342_PIG]	19.87	5	5	14	302	33.846	8.85107	1.7511	0.000245323
53	I3LSC5	Uncharacterized protein	EFR3A	Uncharacterized protein OS=Sus scrofa OX=9823 GN=EFR3A PE=1 SV=2 - [I3LSC5_PIG]	0.89	1	1	1	785	88.703	6.69775	1.75061	0.000922982
54	A0A287A4X9	Uncharacterized protein	APOB	Uncharacterized protein OS=Sus scrofa OX=9823 GN=APOB PE=1 SV=1 - [A0A287A4X9_PIG]	1.78	7	8	9	3880	438.496	6.91748	1.74972	0.000211288
55	O02799	Signal transducer and activator of transcription 2	STAT2	Signal transducer and activator of transcription 2 OS=Sus scrofa OX=9823 GN=STAT2 PE=2 SV=1 - [STAT2_PIG]	15.05	13	13	19	864	98.9984	5.35107	1.74771	0.000577122
56	F1S9T2	Uncharacterized protein	IFI44	Uncharacterized protein OS=Sus scrofa OX=9823 GN=IFI44 PE=1 SV=2 - [F1S9T2_PIG]	9.07	4	4	5	364	40.842	5.50342	1.7474	2.66772e-05
57	A0A286ZJD1	Uncharacterized protein	DDA1	Uncharacterized protein OS=Sus scrofa OX=9823 GN=DDA1 PE=1 SV=1 - [A0A286ZJD1_PIG]	6.86	1	1	1	102	11.814	8.67529	1.73351	0.00311686
58	M3VK03	Charged multivesicular body protein 7	CHMP7	Charged multivesicular body protein 7 OS=Sus scrofa OX=9823 GN=CHMP7 PE=2 SV=1 - [M3VK03_PIG]	1.56	1	1	1	450	50.4652	5.33838	1.72647	0.000288228
59	Q8MJ76	Alpha-fetoprotein	AFP	Alpha-fetoprotein OS=Sus scrofa OX=9823 GN=AFP PE=2 SV=1 - [FETA_PIG]	7.7	5	6	22	610	68.58	5.61768	1.72279	0.01987
60	P82460	Thioredoxin	TXN	Thioredoxin OS=Sus scrofa OX=9823 GN=TXN PE=1 SV=3 - [THIO_PIG]	40	1	5	43	105	11.8208	5.03369	1.71563	0.000664591
61	A0A287B009	Uncharacterized protein	LOC102167305	Uncharacterized protein OS=Sus scrofa OX=9823 GN=LOC102167305 PE=4 SV=1 - [A0A287B009_PIG]	1.01	1	1	1	693	81.0234	9.39307	1.70887	0.000868463
62	F1ST22	Uncharacterized protein	DNAH2	Uncharacterized protein OS=Sus scrofa OX=9823 GN=DNAH2 PE=4 SV=3 - [F1ST22_PIG]	0.46	2	3	4	4364	499.565	6.48096	1.70879	1.97369e-05
63	P79263	Inter-alpha-trypsin inhibitor heavy chain H4	ITIH4	Inter-alpha-trypsin inhibitor heavy chain H4 OS=Sus scrofa OX=9823 GN=ITIH4 PE=1 SV=1 - [ITIH4_PIG]	5.75	5	5	6	921	102.083	6.90283	1.70011	0.00144895
64	F1S870	Uncharacterized protein	PSMF1	Uncharacterized protein OS=Sus scrofa OX=9823 GN=PSMF1 PE=1 SV=2 - [F1S870_PIG]	12.22	3	3	4	270	29.5137	5.69385	1.69484	3.17918e-05
65	P19133	Ferritin light chain (Fragment)	FTL	Ferritin light chain (Fragment) OS=Sus scrofa OX=9823 GN=FTL PE=1 SV=1 - [FRIL_PIG]	29.49	2	2	5	78	8.77857	6.25244	1.68945	0.000314186
66	A0A286ZK05	Uncharacterized protein	OAS2	Uncharacterized protein OS=Sus scrofa OX=9823 GN=OAS2 PE=1 SV=1 - [A0A286ZK05_PIG]	24.74	17	17	30	683	77.9571	7.94287	1.68839	1.56959e-05
67	P09571	Serotransferrin	TF	Serotransferrin OS=Sus scrofa OX=9823 GN=TF PE=1 SV=2 - [TRFE_PIG]	15.66	10	10	26	696	76.9185	7.13721	1.67592	0.0192666
68	A0A287AV76	Uncharacterized protein	BAG2	Uncharacterized protein OS=Sus scrofa OX=9823 GN=BAG2 PE=1 SV=1 - [A0A287AV76_PIG]	9.05	2	2	4	210	23.6292	6.37939	1.67575	0.000684719
69	F1RLQ7	Uncharacterized protein	CCDC168	Uncharacterized protein OS=Sus scrofa OX=9823 GN=CCDC168 PE=4 SV=3 - [F1RLQ7_PIG]	0.84	1	2	7	1789	200.317	9.30518	1.67546	0.0124418
70	A0A287AHT8	Uncharacterized protein	KNG1	Uncharacterized protein OS=Sus scrofa OX=9823 GN=KNG1 PE=1 SV=1 - [A0A287AHT8_PIG]	3.99	2	2	4	426	47.824	6.90283	1.66511	0.00626593
71	T2HW06	Interferon-induced GTP-binding protein MX2	MX2	Interferon-induced GTP-binding protein MX2 OS=Sus scrofa OX=9823 GN=MX2 PE=2 SV=1 - [T2HW06_PIG]	47.54	1	31	95	711	80.4711	8.04541	1.66	0.000101437
72	A0A287ATD3	Importin subunit alpha	KPNA4	Importin subunit alpha OS=Sus scrofa OX=9823 GN=KPNA4 PE=1 SV=1 - [A0A287ATD3_PIG]	7.1	1	4	8	521	57.8376	4.95752	1.65575	0.00514552
73	A0A287ASX8	Ubiquinone biosynthesis monooxygenase COQ6, mitochondrial	COQ6	Ubiquinone biosynthesis monooxygenase COQ6, mitochondrial OS=Sus scrofa OX=9823 GN=COQ6 PE=1 SV=1 - [A0A287ASX8_PIG]	2.23	1	1	1	448	48.3056	7.47412	1.64032	0.0221789
74	A0A287B9T3	Uncharacterized protein	RTP4	Uncharacterized protein OS=Sus scrofa OX=9823 GN=RTP4 PE=4 SV=1 - [A0A287B9T3_PIG]	5.64	2	2	3	550	59.6881	10.0229	1.62895	1.24417e-05
75	A0A287A953	Uncharacterized protein	USP18	Uncharacterized protein OS=Sus scrofa OX=9823 GN=USP18 PE=3 SV=1 - [A0A287A953_PIG]	8.39	2	2	3	298	34.6263	7.31299	1.62348	0.000450771
76	Q0PM28	Pigment epithelium-derived factor	SERPINF1	Pigment epithelium-derived factor OS=Sus scrofa OX=9823 GN=SERPINF1 PE=1 SV=1 - [Q0PM28_PIG]	4.12	2	2	2	413	45.599	6.81494	1.62154	0.000946103
77	F1RLI9	Uncharacterized protein	SHPK	Uncharacterized protein OS=Sus scrofa OX=9823 GN=SHPK PE=1 SV=3 - [F1RLI9_PIG]	1.88	1	1	1	478	51.0598	6.72705	1.60869	0.0125525
78	A0A287A6X5	Uncharacterized protein	HTRA2	Uncharacterized protein OS=Sus scrofa OX=9823 GN=HTRA2 PE=4 SV=1 - [A0A287A6X5_PIG]	2.65	1	1	1	452	48.1616	9.75928	1.60561	0.000150895
79	A0A287A604	Uncharacterized protein	LGALS3BP	Uncharacterized protein OS=Sus scrofa OX=9823 GN=LGALS3BP PE=4 SV=1 - [A0A287A604_PIG]	16.15	8	8	15	551	60.9082	5.10986	1.59944	0.00191238
80	F1S6D6	Suppressor of tumorigenicity 14 protein homolog	ST14	Suppressor of tumorigenicity 14 protein homolog OS=Sus scrofa OX=9823 GN=ST14 PE=3 SV=2 - [F1S6D6_PIG]	2.78	2	2	3	828	91.6271	6.06201	1.59446	0.000452782
81	A0A286ZFW3	Uncharacterized protein	APOH	Uncharacterized protein OS=Sus scrofa OX=9823 GN=APOH PE=1 SV=1 - [A0A286ZFW3_PIG]	9.28	4	4	8	345	38.2498	8.06006	1.59425	0.0151923
82	F1RUM4	Inter-alpha-trypsin inhibitor heavy chain H2	ITIH2	Inter-alpha-trypsin inhibitor heavy chain H2 OS=Sus scrofa OX=9823 GN=ITIH2 PE=4 SV=3 - [F1RUM4_PIG]	6.43	7	7	11	933	104.232	7.04932	1.5916	0.0087694
83	F1S0L5	Syndecan	SDC2	Syndecan OS=Sus scrofa OX=9823 GN=SDC2 PE=1 SV=3 - [F1S0L5_PIG]	16.83	4	4	5	202	22.3423	4.88135	1.58867	0.00386457
84	F1SM61	Fibulin-1	FBLN1	Fibulin-1 OS=Sus scrofa OX=9823 GN=FBLN1 PE=1 SV=2 - [F1SM61_PIG]	5.24	4	4	4	706	77.4383	5.12256	1.58738	0.00320268
85	Q6RWA7	Acyl-CoA desaturase	SCD	Acyl-CoA desaturase OS=Sus scrofa OX=9823 GN=SCD PE=2 SV=1 - [Q6RWA7_PIG]	8.91	3	3	4	359	41.3493	9.17334	1.57828	0.000343196
86	A0A0B8RZN7	Anamorsin	CIAPIN1	Anamorsin OS=Sus scrofa domesticus OX=9825 GN=CIAPIN1 PE=3 SV=1 - [A0A0B8RZN7_PIG]	6.77	2	2	2	310	33.0247	5.49072	1.5695	0.000120415
87	A0A287A420	Uncharacterized protein	TATDN1	Uncharacterized protein OS=Sus scrofa OX=9823 GN=TATDN1 PE=4 SV=1 - [A0A287A420_PIG]	3.2	1	1	1	281	31.9089	6.60986	1.56588	0.000115397
88	Q29549	Clusterin	CLU	Clusterin OS=Sus scrofa OX=9823 GN=CLU PE=1 SV=1 - [CLUS_PIG]	7.17	3	3	4	446	51.7414	5.88428	1.54983	0.00127142
89	A0A287BRD3	TNF receptor-associated factor	TRAF3	TNF receptor-associated factor OS=Sus scrofa OX=9823 GN=TRAF3 PE=3 SV=1 - [A0A287BRD3_PIG]	1.29	1	1	1	541	61.8722	8.14795	1.54303	0.000515844
90	K7GRC4	Tetraspanin	CD53	Tetraspanin OS=Sus scrofa OX=9823 GN=CD53 PE=1 SV=1 - [K7GRC4_PIG]	8.33	2	2	2	156	17.5672	7.66455	1.53882	9.95561e-05
91	Q7M364	Antithrombin III		Antithrombin III OS=Sus scrofa domesticus OX=9825 PE=1 SV=1 - [Q7M364_PIG]	14.15	7	7	12	431	48.9061	5.99854	1.53726	0.000692733
92	A0A287A481	Plasminogen	PLG	Plasminogen OS=Sus scrofa OX=9823 GN=PLG PE=1 SV=1 - [A0A287A481_PIG]	2.18	2	2	2	734	82.0999	7.37158	1.5271	8.78017e-05
93	I3LF44	Uncharacterized protein	CPPED1	Uncharacterized protein OS=Sus scrofa OX=9823 GN=CPPED1 PE=1 SV=1 - [I3LF44_PIG]	21.73	6	6	13	313	35.3586	5.5542	1.50949	0.0011679
94	I3L7Z6	Protein S100	S100A6	Protein S100 OS=Sus scrofa OX=9823 GN=S100A6 PE=3 SV=2 - [I3L7Z6_PIG]	24.44	3	3	15	90	10.0813	5.17334	1.50897	0.000484654
95	A0A286ZPN7	Uncharacterized protein	HSD17B13	Uncharacterized protein OS=Sus scrofa OX=9823 GN=HSD17B13 PE=1 SV=1 - [A0A286ZPN7_PIG]	5.65	2	2	2	283	31.1537	8.73389	1.5089	0.000812095
96	Q9GLE7	Ferritin (Fragment)		Ferritin (Fragment) OS=Sus scrofa OX=9823 PE=2 SV=1 - [Q9GLE7_PIG]	34.38	4	4	12	160	18.2622	6.20166	1.50588	0.000363003
97	B0F9U6	Plasma retinol-binding protein 4 (Fragment)		Plasma retinol-binding protein 4 (Fragment) OS=Sus scrofa OX=9823 PE=4 SV=1 - [B0F9U6_PIG]	18.6	1	1	2	43	5.10362	8.57275	1.50022	0.0241509
98	A0A287ARR1	Ferritin	FTH1	Ferritin OS=Sus scrofa OX=9823 GN=FTH1 PE=1 SV=1 - [A0A287ARR1_PIG]	51.38	8	8	27	181	21.1723	5.84619	1.49683	0.00107849
99	A0A286ZSG6	Uncharacterized protein	EPSTI1	Uncharacterized protein OS=Sus scrofa OX=9823 GN=EPSTI1 PE=4 SV=1 - [A0A286ZSG6_PIG]	3.62	1	1	1	304	35.8955	9.81787	1.4955	0.00615619
100	A0A287ABT2	Uncharacterized protein	EIF2AK2	Uncharacterized protein OS=Sus scrofa OX=9823 GN=EIF2AK2 PE=1 SV=1 - [A0A287ABT2_PIG]	13.78	8	8	16	537	60.7238	8.67529	1.49539	1.10172e-05
101	A5D9L6	Apolipoprotein M	APOM	Apolipoprotein M OS=Sus scrofa OX=9823 GN=APOM PE=4 SV=1 - [A5D9L6_PIG]	6.9	1	1	2	116	13.1226	8.85107	1.49283	0.00306996
102	F1SPU1	Uncharacterized protein	LOC106510284	Uncharacterized protein OS=Sus scrofa OX=9823 GN=LOC106510284 PE=4 SV=3 - [F1SPU1_PIG]	2.65	1	1	1	339	37.0757	6.97607	1.49236	0.000581905
103	F1RGC4	Uncharacterized protein	IFITM1	Uncharacterized protein OS=Sus scrofa OX=9823 GN=IFITM1 PE=4 SV=3 - [F1RGC4_PIG]	33.06	1	2	3	124	13.6351	8.32373	1.49203	0.000503771
104	A0A287B0Z7	Complement C1q subcomponent subunit A	C1QA	Complement C1q subcomponent subunit A OS=Sus scrofa OX=9823 GN=C1QA PE=4 SV=1 - [A0A287B0Z7_PIG]	14.46	3	3	3	242	26.3484	8.86572	1.48727	0.000997036
105	A0A287A2E0	Uncharacterized protein	LOC100621421	Uncharacterized protein OS=Sus scrofa OX=9823 GN=LOC100621421 PE=3 SV=1 - [A0A287A2E0_PIG]	2.12	1	1	1	425	45.6875	5.021	1.47905	0.00868322
106	I3LN42	Uncharacterized protein	GC	Uncharacterized protein OS=Sus scrofa OX=9823 GN=GC PE=1 SV=2 - [I3LN42_PIG]	12.26	5	5	8	473	53.127	5.5415	1.4746	0.0114712
107	I3LQ17	Uncharacterized protein	PZP	Uncharacterized protein OS=Sus scrofa OX=9823 GN=PZP PE=1 SV=2 - [I3LQ17_PIG]	1.19	2	2	2	1343	150.389	7.79639	1.47384	0.0260334
108	P02554	Tubulin beta chain		Tubulin beta chain OS=Sus scrofa OX=9823 PE=1 SV=1 - [TBB_PIG]	37.75	1	15	105	445	49.829	4.89404	1.47163	0.00168691
109	F1SRY4	Ferritin		Ferritin OS=Sus scrofa OX=9823 PE=3 SV=2 - [F1SRY4_PIG]	10.32	1	1	1	126	14.1411	4.99561	1.4677	0.00243299
110	A3EX84	Galectin	LGALS3	Galectin OS=Sus scrofa OX=9823 GN=LGALS3 PE=1 SV=1 - [A3EX84_PIG]	25.38	7	7	56	260	27.1975	8.67529	1.46033	0.000598147
111	Q07717	Beta-2-microglobulin	B2M	Beta-2-microglobulin OS=Sus scrofa OX=9823 GN=B2M PE=1 SV=1 - [B2MG_PIG]	16.95	2	2	20	118	13.3539	7.50342	1.45345	0.000135689
112	I3LJ55	Poly [ADP-ribose] polymerase	PARP3	Poly [ADP-ribose] polymerase OS=Sus scrofa OX=9823 GN=PARP3 PE=4 SV=2 - [I3LJ55_PIG]	10.54	5	5	6	503	56.598	7.57666	1.4491	8.00811e-06
113	A0A0B8RTU9	Tetraspanin	CD81	Tetraspanin OS=Sus scrofa domesticus OX=9825 GN=CD81 PE=3 SV=1 - [A0A0B8RTU9_PIG]	17.37	4	4	8	236	25.7351	5.51611	1.44525	0.000949732
114	Q31082	MHC class II SLA-DRB1-5 (Fragment)	MHC DRB1*5	MHC class II SLA-DRB1-5 (Fragment) OS=Sus scrofa OX=9823 GN=MHC DRB1*5 PE=2 SV=1 - [Q31082_PIG]	63.04	1	7	42	92	11.2286	6.93213	1.44517	0.00587683
115	B3STX9	Prothrombin		Prothrombin OS=Sus scrofa OX=9823 PE=2 SV=1 - [B3STX9_PIG]	7.22	4	4	5	623	69.9372	5.77002	1.44458	8.04711e-05
116	F2Z536	Dynein light chain	DYNLL2	Dynein light chain OS=Sus scrofa OX=9823 GN=DYNLL2 PE=1 SV=1 - [F2Z536_PIG]	7.87	1	1	3	89	10.3431	7.37158	1.44344	0.00346172
117	Q29602	Leukotriene-A4 hydrolase (Fragment)		Leukotriene-A4 hydrolase (Fragment) OS=Sus scrofa OX=9823 PE=2 SV=1 - [Q29602_PIG]	35.29	1	2	3	68	7.60063	7.25439	1.43962	3.02415e-05
118	A0A286ZTE1	Sialoadhesin	SIGLEC1	Sialoadhesin OS=Sus scrofa OX=9823 GN=SIGLEC1 PE=1 SV=1 - [A0A286ZTE1_PIG]	20.06	28	29	51	1730	184.941	6.771	1.43611	0.000829486
119	F1RX36	Fibrinogen alpha chain	FGA	Fibrinogen alpha chain OS=Sus scrofa OX=9823 GN=FGA PE=1 SV=3 - [F1RX36_PIG]	0.9	1	1	1	667	72.568	7.35693	1.43505	0.0314837
120	A0A287AIL8	Uncharacterized protein	CIZ1	Uncharacterized protein OS=Sus scrofa OX=9823 GN=CIZ1 PE=4 SV=1 - [A0A287AIL8_PIG]	2.45	1	1	1	612	68.244	6.27783	1.43504	0.0345241
121	Q5MJE5	Cathepsin D protein (Fragment)		Cathepsin D protein (Fragment) OS=Sus scrofa OX=9823 PE=2 SV=1 - [Q5MJE5_PIG]	44.56	4	13	106	395	42.7358	7.6499	1.43267	0.000118865
122	A0A286ZU67	Uncharacterized protein	PLEKHO1	Uncharacterized protein OS=Sus scrofa OX=9823 GN=PLEKHO1 PE=4 SV=1 - [A0A286ZU67_PIG]	2.67	1	1	1	375	42.3448	8.82178	1.43139	0.00418916
123	A0A288CFW7	Uncharacterized protein	ZBP1	Uncharacterized protein OS=Sus scrofa OX=9823 GN=ZBP1 PE=1 SV=1 - [A0A288CFW7_PIG]	20.78	1	9	14	438	46.4711	5.8208	1.43021	0.000211062
124	A0A287B3P5	Uncharacterized protein	NUB1	Uncharacterized protein OS=Sus scrofa OX=9823 GN=NUB1 PE=1 SV=1 - [A0A287B3P5_PIG]	17.59	11	11	12	523	59.9061	8.77783	1.42515	0.000567424
125	A0A286ZNW8	Uncharacterized protein	LOC100520491	Uncharacterized protein OS=Sus scrofa OX=9823 GN=LOC100520491 PE=4 SV=1 - [A0A286ZNW8_PIG]	10.36	3	3	4	222	25.3985	8.11865	1.42496	7.33652e-05
126	F1RUJ4	GMP reductase	GMPR	GMP reductase OS=Sus scrofa OX=9823 GN=GMPR PE=1 SV=1 - [F1RUJ4_PIG]	8.41	2	3	6	345	37.3979	7.29834	1.42254	0.000633025
127	F1S9L3	Uncharacterized protein	CMPK2	Uncharacterized protein OS=Sus scrofa OX=9823 GN=CMPK2 PE=1 SV=3 - [F1S9L3_PIG]	17.59	7	7	13	449	49.4336	7.2251	1.42096	0.000490255
128	Q5MX78	2'-5' oligoadenylate synthetase 1	Oas1	2'-5' oligoadenylate synthetase 1 OS=Sus scrofa OX=9823 GN=Oas1 PE=2 SV=1 - [Q5MX78_PIG]	18.87	4	7	21	355	40.701	8.17725	1.42057	0.000125286
129	B7ZEQ3	Tetraspanin	CD82	Tetraspanin OS=Sus scrofa OX=9823 GN=CD82 PE=1 SV=1 - [B7ZEQ3_PIG]	4.89	1	1	3	266	29.6489	6.16357	1.41897	0.000165921
130	Q7YRR7	Apolipoprotein A2 (Fragment)	APOA2	Apolipoprotein A2 (Fragment) OS=Sus scrofa OX=9823 GN=APOA2 PE=4 SV=1 - [Q7YRR7_PIG]	52.94	1	1	5	17	1.92898	8.66064	1.41383	0.020418
131	F1SRP3	Uncharacterized protein	PARP12	Uncharacterized protein OS=Sus scrofa OX=9823 GN=PARP12 PE=4 SV=1 - [F1SRP3_PIG]	1.57	1	1	1	702	78.8174	8.83643	1.41127	0.000565069
132	F1SBF8	Uncharacterized protein	PIK3AP1	Uncharacterized protein OS=Sus scrofa OX=9823 GN=PIK3AP1 PE=4 SV=3 - [F1SBF8_PIG]	2.54	2	2	2	668	74.902	5.2749	1.4108	0.00040721
133	A0A1D8MM70	TRAF-type zinc finger domain containing 1	TRAFD1	TRAF-type zinc finger domain containing 1 OS=Sus scrofa OX=9823 GN=TRAFD1 PE=2 SV=1 - [A0A1D8MM70_PIG]	1.55	1	1	1	581	65.0654	5.40186	1.41076	0.00671548
134	A0A287AMT7	Uncharacterized protein	HERC6	Uncharacterized protein OS=Sus scrofa OX=9823 GN=HERC6 PE=4 SV=1 - [A0A287AMT7_PIG]	4.6	5	5	5	1021	114.339	7.28369	1.40877	7.39568e-05
135	A0A287BC02	Uncharacterized protein	PDCD1LG2	Uncharacterized protein OS=Sus scrofa OX=9823 GN=PDCD1LG2 PE=1 SV=1 - [A0A287BC02_PIG]	9.19	2	2	2	272	30.7873	9.15869	1.40239	0.000991833
136	F1RY41	Uncharacterized protein	FAM92A	Uncharacterized protein OS=Sus scrofa OX=9823 GN=FAM92A PE=4 SV=3 - [F1RY41_PIG]	4.24	1	1	1	165	19.2923	9.61279	1.40024	0.00196391
137	F1SUE3	Uncharacterized protein	PPA1	Uncharacterized protein OS=Sus scrofa OX=9823 GN=PPA1 PE=1 SV=2 - [F1SUE3_PIG]	50.87	11	11	26	289	32.7692	5.73193	1.39913	0.000465334
138	A0A287B571	Uncharacterized protein	LOC100523310	Uncharacterized protein OS=Sus scrofa OX=9823 GN=LOC100523310 PE=4 SV=1 - [A0A287B571_PIG]	7.79	5	5	7	680	76.7101	6.58057	1.39765	0.00194397
139	Q8HZQ4	Thioredoxin reductase (Fragment)	TrxR1	Thioredoxin reductase (Fragment) OS=Sus scrofa OX=9823 GN=TrxR1 PE=2 SV=1 - [Q8HZQ4_PIG]	29.17	11	12	33	480	52.9089	6.17627	1.39741	0.00273387
140	A0A287A3J9	Optineurin	OPTN	Optineurin OS=Sus scrofa OX=9823 GN=OPTN PE=1 SV=1 - [A0A287A3J9_PIG]	20.71	12	12	13	536	61.3653	5.17334	1.39604	0.00142558
141	A0A287B1Y2	Uncharacterized protein	LOC110260348	Uncharacterized protein OS=Sus scrofa OX=9823 GN=LOC110260348 PE=3 SV=1 - [A0A287B1Y2_PIG]	57.34	5	14	31	218	25.642	6.91748	1.39474	0.000453678
142	A0A286ZSJ7	Uncharacterized protein	C1QC	Uncharacterized protein OS=Sus scrofa OX=9823 GN=C1QC PE=1 SV=1 - [A0A286ZSJ7_PIG]	21.63	4	4	5	245	26.0071	7.82568	1.38912	0.0139822
143	P04246	Hemoglobin subunit theta		Hemoglobin subunit theta OS=Sus scrofa OX=9823 PE=1 SV=1 - [HBT_PIG]	13.01	1	2	6	146	15.9702	8.19189	1.38617	0.000289583
144	I3LDA5	Uncharacterized protein	EHD4	Uncharacterized protein OS=Sus scrofa OX=9823 GN=EHD4 PE=1 SV=2 - [I3LDA5_PIG]	29.57	14	16	36	541	61.1605	6.75635	1.38484	0.000106987
145	A0A286ZNL3	Nicotinamide phosphoribosyltransferase	NAMPT	Nicotinamide phosphoribosyltransferase OS=Sus scrofa OX=9823 GN=NAMPT PE=1 SV=1 - [A0A286ZNL3_PIG]	18.16	9	9	13	479	53.9769	7.79639	1.38381	2.99718e-05
146	F1S3U9	Uncharacterized protein	PRDX1	Uncharacterized protein OS=Sus scrofa OX=9823 GN=PRDX1 PE=1 SV=3 - [F1S3U9_PIG]	59.8	8	12	88	199	22.2344	8.39697	1.38355	0.000549077
147	A0A0B8RSP0	Legumain	LGMN	Legumain OS=Sus scrofa domesticus OX=9825 GN=LGMN PE=4 SV=1 - [A0A0B8RSP0_PIG]	18.94	7	7	37	433	49.0794	6.48096	1.38186	0.000563714
148	I3LVN1	Ribosome biogenesis protein NOP53	NOP53	Ribosome biogenesis protein NOP53 OS=Sus scrofa OX=9823 GN=NOP53 PE=3 SV=2 - [I3LVN1_PIG]	1.94	1	1	1	465	52.9504	10.3452	1.37762	0.0124982
149	I3L5D6	Uncharacterized protein	PLD3	Uncharacterized protein OS=Sus scrofa OX=9823 GN=PLD3 PE=1 SV=2 - [I3L5D6_PIG]	14.29	7	7	10	490	54.7726	6.7417	1.37715	5.31483e-05
150	A0A287AY75	Uncharacterized protein	GOLM1	Uncharacterized protein OS=Sus scrofa OX=9823 GN=GOLM1 PE=1 SV=1 - [A0A287AY75_PIG]	7.89	4	4	4	393	44.182	4.88135	1.37334	0.00199366
151	F1SBG3	Uncharacterized protein	BLNK	Uncharacterized protein OS=Sus scrofa OX=9823 GN=BLNK PE=4 SV=1 - [F1SBG3_PIG]	3.02	2	2	2	463	51.0646	7.60596	1.37327	0.00775918
152	A0A286ZMB2	Folate gamma-glutamyl hydrolase	GGH	Folate gamma-glutamyl hydrolase OS=Sus scrofa OX=9823 GN=GGH PE=1 SV=1 - [A0A286ZMB2_PIG]	5.66	2	2	3	318	35.4062	8.63135	1.37207	0.000289453
153	P04366	Protein AMBP (Fragment)	AMBP	Protein AMBP (Fragment) OS=Sus scrofa OX=9823 GN=AMBP PE=1 SV=2 - [AMBP_PIG]	4.45	2	2	3	337	37.6662	5.92236	1.37097	0.00776092
154	A0A286ZSB4	Uncharacterized protein	MAPK1IP1L	Uncharacterized protein OS=Sus scrofa OX=9823 GN=MAPK1IP1L PE=4 SV=1 - [A0A286ZSB4_PIG]	6.94	1	1	1	245	23.9865	5.08447	1.37005	0.00374246
155	A0A287AS72	Uncharacterized protein	NAGK	Uncharacterized protein OS=Sus scrofa OX=9823 GN=NAGK PE=1 SV=1 - [A0A287AS72_PIG]	23.84	7	7	14	344	37.3128	5.96045	1.3677	5.67518e-05
156	A0A287BE04	Uncharacterized protein	MGAT4A	Uncharacterized protein OS=Sus scrofa OX=9823 GN=MGAT4A PE=4 SV=1 - [A0A287BE04_PIG]	1.45	1	1	1	482	55.804	7.85498	1.36458	0.00109255
157	A0A287AEE8	Uncharacterized protein	NOTCH2	Uncharacterized protein OS=Sus scrofa OX=9823 GN=NOTCH2 PE=4 SV=1 - [A0A287AEE8_PIG]	0.34	1	1	1	2388	255.998	5.09717	1.36427	0.00122549
158	A0A287AT71	Uncharacterized protein		Uncharacterized protein OS=Sus scrofa OX=9823 PE=4 SV=1 - [A0A287AT71_PIG]	4.03	1	1	1	248	28.398	4.93213	1.36261	0.0030079
159	F1SK27	Uncharacterized protein	LOC100517502	Uncharacterized protein OS=Sus scrofa OX=9823 GN=LOC100517502 PE=4 SV=3 - [F1SK27_PIG]	12.31	1	1	2	65	7.65102	10.4478	1.36075	0.000151167
160	F1STV0	Uncharacterized protein	PRCP	Uncharacterized protein OS=Sus scrofa OX=9823 GN=PRCP PE=1 SV=2 - [F1STV0_PIG]	8.52	4	4	6	493	55.977	8.06006	1.35884	0.00367268
161	O77553	Olfactory receptor (Fragment)		Olfactory receptor (Fragment) OS=Sus scrofa OX=9823 PE=2 SV=1 - [O77553_PIG]	4.4	1	1	1	159	17.282	8.63135	1.35807	7.08085e-05
162	K9IVV5	Tryptophan--tRNA ligase, cytoplasmic isoform a	WARS	Tryptophan--tRNA ligase, cytoplasmic isoform a OS=Sus scrofa OX=9823 GN=WARS PE=1 SV=1 - [K9IVV5_PIG]	25	10	10	28	476	53.6559	6.23975	1.35635	0.000892572
163	I3LQH7	Uncharacterized protein	BLVRB	Uncharacterized protein OS=Sus scrofa OX=9823 GN=BLVRB PE=1 SV=2 - [I3LQH7_PIG]	33.5	7	7	15	206	22.1994	6.85889	1.35486	0.00128918
164	M4QCI8	Glucocorticoid receptor variant 1A (Fragment)	NR3C1	Glucocorticoid receptor variant 1A (Fragment) OS=Sus scrofa OX=9823 GN=NR3C1 PE=2 SV=1 - [M4QCI8_PIG]	4.08	1	1	1	147	15.5187	5.56689	1.35319	0.00314345
165	D4NVU5	MHC class I antigen	SLA-8	MHC class I antigen OS=Sus scrofa OX=9823 GN=SLA-8 PE=2 SV=1 - [D4NVU5_PIG]	15.21	3	4	6	355	40.757	6.20166	1.35183	0.00119221
166	A0A287A5Y1	Uncharacterized protein	HDHD3	Uncharacterized protein OS=Sus scrofa OX=9823 GN=HDHD3 PE=1 SV=1 - [A0A287A5Y1_PIG]	3.59	1	1	1	251	27.7855	7.15186	1.35144	0.0256801
167	I3LRN0	Uncharacterized protein	DTX3L	Uncharacterized protein OS=Sus scrofa OX=9823 GN=DTX3L PE=4 SV=2 - [I3LRN0_PIG]	7.85	5	5	5	701	78.2529	7.84033	1.34805	0.000175449
168	A0A287AJI4	Uncharacterized protein	SERPINF2	Uncharacterized protein OS=Sus scrofa OX=9823 GN=SERPINF2 PE=1 SV=1 - [A0A287AJI4_PIG]	4.43	2	2	5	474	53.1883	5.70654	1.34486	0.019357
169	I3LUE7	Uncharacterized protein	C5AR1	Uncharacterized protein OS=Sus scrofa OX=9823 GN=C5AR1 PE=3 SV=1 - [I3LUE7_PIG]	10.83	4	4	7	351	39.1627	8.79248	1.34333	0.000635141
170	A0A287AAR0	GTPase, IMAP family member 7	GIMAP7	GTPase, IMAP family member 7 OS=Sus scrofa OX=9823 GN=GIMAP7 PE=4 SV=1 - [A0A287AAR0_PIG]	13	4	5	7	300	34.2714	6.37939	1.3356	0.00203256
171	F1SI86	Uncharacterized protein	BOLL	Uncharacterized protein OS=Sus scrofa OX=9823 GN=BOLL PE=4 SV=3 - [F1SI86_PIG]	2.86	1	1	1	280	30.6773	7.47412	1.33559	0.007009
172	A0A287BLE1	Uncharacterized protein	SQSTM1	Uncharacterized protein OS=Sus scrofa OX=9823 GN=SQSTM1 PE=4 SV=1 - [A0A287BLE1_PIG]	23.73	7	7	15	413	45.0935	5.16064	1.33359	0.0325711
173	A5GFQ0	60S ribosomal protein L7-like 1	RPL7L1	60S ribosomal protein L7-like 1 OS=Sus scrofa OX=9823 GN=RPL7L1 PE=3 SV=1 - [RL7L_PIG]	4.05	1	1	1	247	28.7062	10.6821	1.33008	0.00584441
174	Q9XSH0	Secreted folate binding protein		Secreted folate binding protein OS=Sus scrofa OX=9823 PE=2 SV=1 - [Q9XSH0_PIG]	9.92	3	3	3	252	28.8856	7.69385	1.32907	0.00121947
175	G0KXP9	MHC class I antigen	SLA-3	MHC class I antigen OS=Sus scrofa OX=9823 GN=SLA-3 PE=2 SV=1 - [G0KXP9_PIG]	56.79	3	15	63	361	40.051	5.74463	1.32464	0.00182797
176	A0A286ZWM2	Uncharacterized protein	LOC110256379	Uncharacterized protein OS=Sus scrofa OX=9823 GN=LOC110256379 PE=4 SV=1 - [A0A286ZWM2_PIG]	4.31	1	1	1	209	23.2209	8.04541	1.3208	0.0101648
177	I3LRJ4	Vitamin K-dependent protein C	PROC	Vitamin K-dependent protein C OS=Sus scrofa OX=9823 GN=PROC PE=3 SV=1 - [I3LRJ4_PIG]	1.53	1	1	1	459	51.9234	6.771	1.32078	0.00276507
178	F1SQ36	Uncharacterized protein	PARP14	Uncharacterized protein OS=Sus scrofa OX=9823 GN=PARP14 PE=1 SV=3 - [F1SQ36_PIG]	0.57	1	1	1	1586	178.198	6.97607	1.32052	0.00419893
179	A0A287BSF6	Uncharacterized protein	GBP1	Uncharacterized protein OS=Sus scrofa OX=9823 GN=GBP1 PE=1 SV=1 - [A0A287BSF6_PIG]	31.31	16	18	58	511	59.03	5.26221	1.31753	0.000839304
180	K7GP53	Uncharacterized protein	UBA7	Uncharacterized protein OS=Sus scrofa OX=9823 GN=UBA7 PE=3 SV=2 - [K7GP53_PIG]	3.59	3	4	4	948	105.15	5.5542	1.31743	0.0048695
181	P61288	Translationally-controlled tumor protein	TPT1	Translationally-controlled tumor protein OS=Sus scrofa OX=9823 GN=TPT1 PE=2 SV=1 - [TCTP_PIG]	20.93	4	4	12	172	19.5826	4.93213	1.31432	2.23283e-05
182	I3LEI8	1,2-dihydroxy-3-keto-5-methylthiopentene dioxygenase	ADI1	1,2-dihydroxy-3-keto-5-methylthiopentene dioxygenase OS=Sus scrofa OX=9823 GN=ADI1 PE=1 SV=1 - [I3LEI8_PIG]	5.59	1	1	1	179	21.5637	5.24951	1.31379	0.00399594
183	A0A0B8S031	Pyruvate kinase	PKM	Pyruvate kinase OS=Sus scrofa domesticus OX=9825 GN=PKM PE=3 SV=1 - [A0A0B8S031_PIG]	55.37	25	28	90	531	57.8411	7.85498	1.31351	8.86891e-05
184	F1RHN8	Uncharacterized protein	TRIM21	Uncharacterized protein OS=Sus scrofa OX=9823 GN=TRIM21 PE=4 SV=3 - [F1RHN8_PIG]	10.9	6	6	7	468	53.5358	6.48096	1.31108	0.00527732
185	F2Z5H2	Uncharacterized protein	ATAD1	Uncharacterized protein OS=Sus scrofa OX=9823 GN=ATAD1 PE=1 SV=3 - [F2Z5H2_PIG]	8.86	3	3	6	361	40.718	6.90283	1.30695	3.66584e-05
186	A0A287A3K0	Uncharacterized protein	AHSA2P	Uncharacterized protein OS=Sus scrofa OX=9823 GN=AHSA2P PE=4 SV=1 - [A0A287A3K0_PIG]	15.27	6	6	8	334	37.9775	7.38623	1.30472	0.00526231
187	A0A287BL77	Uncharacterized protein	OSGEP	Uncharacterized protein OS=Sus scrofa OX=9823 GN=OSGEP PE=1 SV=1 - [A0A287BL77_PIG]	10.56	3	3	3	303	32.7173	5.35107	1.29646	0.00439355
188	A0A286ZYZ8	Galectin	LGALS8	Galectin OS=Sus scrofa OX=9823 GN=LGALS8 PE=4 SV=1 - [A0A286ZYZ8_PIG]	15.14	4	4	5	317	36.1926	7.51807	1.2958	0.00186465
189	F2Z5U6	Uncharacterized protein	CNRIP1	Uncharacterized protein OS=Sus scrofa OX=9823 GN=CNRIP1 PE=1 SV=1 - [F2Z5U6_PIG]	11.59	2	2	4	164	18.6525	7.94287	1.29478	5.28935e-05
190	I3LEA8	Uncharacterized protein	UNC93B1	Uncharacterized protein OS=Sus scrofa OX=9823 GN=UNC93B1 PE=4 SV=2 - [I3LEA8_PIG]	6.04	3	3	4	662	72.8887	7.38623	1.29204	0.0200214
191	I3L574	Uncharacterized protein	UBE2F	Uncharacterized protein OS=Sus scrofa OX=9823 GN=UBE2F PE=3 SV=1 - [I3L574_PIG]	7.57	1	1	1	185	21.0727	6.78564	1.29114	0.00449067
192	F1SFA9	Guanine nucleotide-binding protein subunit gamma	GNG11	Guanine nucleotide-binding protein subunit gamma OS=Sus scrofa OX=9823 GN=GNG11 PE=1 SV=3 - [F1SFA9_PIG]	8.22	1	1	1	73	8.48941	5.5415	1.29047	0.0092202
193	Q95266	Calcium/calmodulin-dependent protein kinase type II subunit delta	CAMK2D	Calcium/calmodulin-dependent protein kinase type II subunit delta OS=Sus scrofa OX=9823 GN=CAMK2D PE=2 SV=1 - [KCC2D_PIG]	12.63	3	6	7	499	56.3535	7.25439	1.28876	0.000405768
194	F1S8Z3	Uncharacterized protein	VWA5A	Uncharacterized protein OS=Sus scrofa OX=9823 GN=VWA5A PE=4 SV=2 - [F1S8Z3_PIG]	16.41	14	14	22	780	86.5614	6.80029	1.28838	4.21588e-05
195	F1RRD4	Uncharacterized protein	TRANK1	Uncharacterized protein OS=Sus scrofa OX=9823 GN=TRANK1 PE=4 SV=3 - [F1RRD4_PIG]	0.75	3	3	3	2917	333.059	7.06396	1.2858	5.37818e-05
196	A0A286ZQ44	Uncharacterized protein	DCXR	Uncharacterized protein OS=Sus scrofa OX=9823 GN=DCXR PE=4 SV=1 - [A0A286ZQ44_PIG]	10.66	2	2	3	244	25.6454	7.84033	1.28422	0.00283044
197	A0A287AMU9	Uncharacterized protein	EVL	Uncharacterized protein OS=Sus scrofa OX=9823 GN=EVL PE=1 SV=1 - [A0A287AMU9_PIG]	33.57	13	13	19	417	44.3814	8.83643	1.28331	7.87956e-05
198	A0A287APE1	Uncharacterized protein	LOC100624191	Uncharacterized protein OS=Sus scrofa OX=9823 GN=LOC100624191 PE=4 SV=1 - [A0A287APE1_PIG]	10.07	5	5	6	606	64.9669	8.42627	1.28235	0.000845015
199	A0A286ZZ12	2',3'-cyclic-nucleotide 3'-phosphodiesterase	CNP	2',3'-cyclic-nucleotide 3'-phosphodiesterase OS=Sus scrofa OX=9823 GN=CNP PE=1 SV=1 - [A0A286ZZ12_PIG]	22.5	9	9	12	400	44.701	8.35303	1.28199	0.000358536
200	A0A286ZQ23	Uncharacterized protein	ETNK1	Uncharacterized protein OS=Sus scrofa OX=9823 GN=ETNK1 PE=4 SV=1 - [A0A286ZQ23_PIG]	2.48	1	1	1	363	41.9211	5.52881	1.28141	7.11262e-05
201	A0A3G5MV14	MHC class I antigen (Fragment)	SLA-1	MHC class I antigen (Fragment) OS=Sus scrofa OX=9823 GN=SLA-1 PE=2 SV=1 - [A0A3G5MV14_PIG]	42.66	1	11	46	361	40.3329	5.08447	1.28137	0.00108566
202	A0A287ACR8	Uncharacterized protein	NAA50	Uncharacterized protein OS=Sus scrofa OX=9823 GN=NAA50 PE=1 SV=1 - [A0A287ACR8_PIG]	39.88	7	7	14	168	19.299	8.80713	1.27822	0.00338389
203	Q1WMM5	Liver X receptor alpha (Fragment)	NR1H3	Liver X receptor alpha (Fragment) OS=Sus scrofa OX=9823 GN=NR1H3 PE=3 SV=1 - [Q1WMM5_PIG]	14.06	2	2	3	128	14.4034	5.50342	1.27561	0.004363
204	A0A0B8RSQ9	Integrin, alpha 5 (Fibronectin receptor, alpha polypeptide)	ITGA5	Integrin, alpha 5 (Fibronectin receptor, alpha polypeptide) OS=Sus scrofa domesticus OX=9825 GN=ITGA5 PE=3 SV=1 - [A0A0B8RSQ9_PIG]	13.29	9	9	14	730	80.2239	6.37939	1.27476	0.00497315
205	D5FGE4	Alpha-galactosidase		Alpha-galactosidase OS=Sus scrofa OX=9823 PE=2 SV=1 - [D5FGE4_PIG]	18.94	7	7	15	433	48.9805	7.88428	1.27312	2.68283e-05
206	F1SEZ5	Uncharacterized protein	DYRK3	Uncharacterized protein OS=Sus scrofa OX=9823 GN=DYRK3 PE=4 SV=3 - [F1SEZ5_PIG]	1.19	1	1	1	505	56.8007	9.56885	1.27262	0.00388297
207	F1RIF8	6-phosphogluconate dehydrogenase, decarboxylating	PGD	6-phosphogluconate dehydrogenase, decarboxylating OS=Sus scrofa OX=9823 GN=PGD PE=1 SV=3 - [F1RIF8_PIG]	50.11	20	22	153	475	52.2674	6.80029	1.27255	0.000390488
208	A0A287A3U6	Uncharacterized protein	NIT1	Uncharacterized protein OS=Sus scrofa OX=9823 GN=NIT1 PE=1 SV=1 - [A0A287A3U6_PIG]	3.15	1	1	1	286	31.6293	8.25049	1.27196	0.000560867
209	F1SSV8	Uncharacterized protein	RPAP1	Uncharacterized protein OS=Sus scrofa OX=9823 GN=RPAP1 PE=4 SV=2 - [F1SSV8_PIG]	0.84	1	1	1	1074	117.081	6.37939	1.27148	0.0205634
210	F1SQ33	CD86 molecule	CD86	CD86 molecule OS=Sus scrofa OX=9823 GN=CD86 PE=2 SV=2 - [F1SQ33_PIG]	4.43	1	1	1	316	35.5158	6.7417	1.2707	0.0452147
211	F1SQ67	Uncharacterized protein	BCL2L14	Uncharacterized protein OS=Sus scrofa OX=9823 GN=BCL2L14 PE=4 SV=2 - [F1SQ67_PIG]	6.69	2	3	5	329	37.1517	7.51807	1.26896	1.96573e-05
212	A0A287A8K2	Uncharacterized protein	SLFN11	Uncharacterized protein OS=Sus scrofa OX=9823 GN=SLFN11 PE=4 SV=1 - [A0A287A8K2_PIG]	8.35	8	8	8	898	102.478	7.62061	1.26621	3.74099e-06
213	F1SSF3	Uncharacterized protein	STK17A	Uncharacterized protein OS=Sus scrofa OX=9823 GN=STK17A PE=3 SV=3 - [F1SSF3_PIG]	5.1	2	2	2	412	46.1183	5.021	1.2656	0.0113595
214	A0A286ZLT3	Uncharacterized protein	SNX10	Uncharacterized protein OS=Sus scrofa OX=9823 GN=SNX10 PE=4 SV=1 - [A0A286ZLT3_PIG]	11.73	3	3	4	196	22.9852	6.15088	1.26382	0.00278264
215	A0A287A1K8	Proteasome maturation protein	POMP	Proteasome maturation protein OS=Sus scrofa OX=9823 GN=POMP PE=4 SV=1 - [A0A287A1K8_PIG]	11.11	2	2	2	135	15.1928	4.94482	1.26303	0.00113781
216	I3LC26	Uncharacterized protein	WBP2	Uncharacterized protein OS=Sus scrofa OX=9823 GN=WBP2 PE=1 SV=2 - [I3LC26_PIG]	9.72	2	2	4	216	23.3092	6.31592	1.26177	0.00184561
217	A0A287AHQ0	Uncharacterized protein	ACAT2	Uncharacterized protein OS=Sus scrofa OX=9823 GN=ACAT2 PE=1 SV=1 - [A0A287AHQ0_PIG]	16.12	6	6	11	397	41.3283	7.43018	1.26174	0.000227919
218	A0A286ZVF6	Uncharacterized protein	LOC100155195	Uncharacterized protein OS=Sus scrofa OX=9823 GN=LOC100155195 PE=1 SV=1 - [A0A286ZVF6_PIG]	19.33	10	11	13	450	51.0623	5.18604	1.26127	0.00166173
219	I3LCF5	Uncharacterized protein	GNPTAB	Uncharacterized protein OS=Sus scrofa OX=9823 GN=GNPTAB PE=4 SV=2 - [I3LCF5_PIG]	2.74	3	3	3	1203	136.886	7.43018	1.26016	0.0214343
220	A0A287ADA9	Uncharacterized protein	GCLC	Uncharacterized protein OS=Sus scrofa OX=9823 GN=GCLC PE=1 SV=1 - [A0A287ADA9_PIG]	1.6	1	1	1	564	63.7578	5.99854	1.25954	0.00923632
221	F1SKH6	Uncharacterized protein	PIP4K2C	Uncharacterized protein OS=Sus scrofa OX=9823 GN=PIP4K2C PE=1 SV=3 - [F1SKH6_PIG]	10.21	4	5	10	421	47.2001	6.84424	1.25891	0.00196481
222	A0A287AFP8	Uncharacterized protein	F13B	Uncharacterized protein OS=Sus scrofa OX=9823 GN=F13B PE=1 SV=1 - [A0A287AFP8_PIG]	2.57	1	1	1	584	66.1049	7.40088	1.25864	0.0257799
223	F1SKD5	Uncharacterized protein	USP15	Uncharacterized protein OS=Sus scrofa OX=9823 GN=USP15 PE=1 SV=3 - [F1SKD5_PIG]	18.55	18	18	27	981	112.385	5.22412	1.25837	0.000201383
224	F1SU88	Uncharacterized protein	MERTK	Uncharacterized protein OS=Sus scrofa OX=9823 GN=MERTK PE=1 SV=3 - [F1SU88_PIG]	6.69	4	7	9	957	105.465	5.69385	1.25726	0.00105567
225	F1RPJ7	Uncharacterized protein	UPRT	Uncharacterized protein OS=Sus scrofa OX=9823 GN=UPRT PE=1 SV=1 - [F1RPJ7_PIG]	5.59	2	2	2	304	33.4768	6.16357	1.25396	0.00258165
226	A0A286ZZK2	Leukocyte surface antigen CD47	CD47	Leukocyte surface antigen CD47 OS=Sus scrofa OX=9823 GN=CD47 PE=1 SV=1 - [A0A286ZZK2_PIG]	3.26	1	1	8	276	30.3784	7.7085	1.25346	0.000207069
227	F1RVE6	Neuropilin	NRP1	Neuropilin OS=Sus scrofa OX=9823 GN=NRP1 PE=1 SV=3 - [F1RVE6_PIG]	2.62	2	2	2	840	93.9689	5.92236	1.25339	0.0132149
228	A0A287ABK7	Uncharacterized protein	ABCC1	Uncharacterized protein OS=Sus scrofa OX=9823 GN=ABCC1 PE=4 SV=1 - [A0A287ABK7_PIG]	2.57	4	4	4	1476	164.632	7.82568	1.25307	0.003104
229	A0A287B807	Uncharacterized protein	LITAF	Uncharacterized protein OS=Sus scrofa OX=9823 GN=LITAF PE=4 SV=1 - [A0A287B807_PIG]	4.35	1	1	1	161	16.925	5.88428	1.25221	0.0136128
230	F1S268	Uncharacterized protein	CREG1	Uncharacterized protein OS=Sus scrofa OX=9823 GN=CREG1 PE=1 SV=1 - [F1S268_PIG]	25.23	4	4	8	222	24.2033	7.91357	1.25169	0.00372782
231	I3LBR7	Uncharacterized protein	ZNFX1	Uncharacterized protein OS=Sus scrofa OX=9823 GN=ZNFX1 PE=1 SV=2 - [I3LBR7_PIG]	4.92	9	9	12	1889	216.511	7.45947	1.25167	0.0110975
232	F1SNL7	Uncharacterized protein	CNDP2	Uncharacterized protein OS=Sus scrofa OX=9823 GN=CNDP2 PE=1 SV=1 - [F1SNL7_PIG]	39.37	16	16	55	475	52.7005	5.47803	1.25057	6.35637e-06
233	A0A287BLV9	Uncharacterized protein	MTERF3	Uncharacterized protein OS=Sus scrofa OX=9823 GN=MTERF3 PE=4 SV=1 - [A0A287BLV9_PIG]	2.42	1	1	1	414	47.5501	8.90967	1.24989	0.00120308
234	H9LC64	Zinc finger protein 318 (Fragment)	ZNF318	Zinc finger protein 318 (Fragment) OS=Sus scrofa OX=9823 GN=ZNF318 PE=4 SV=1 - [H9LC64_PIG]	2.44	1	1	1	246	26.7204	7.7085	1.24831	0.00778772
235	I3LEF1	Uncharacterized protein	EIF2B5	Uncharacterized protein OS=Sus scrofa OX=9823 GN=EIF2B5 PE=1 SV=2 - [I3LEF1_PIG]	4.01	2	2	3	698	77.6352	5.07178	1.24794	0.000147891
236	Q0GFA4	Interferon regulatory factor 5 (Fragment)		Interferon regulatory factor 5 (Fragment) OS=Sus scrofa OX=9823 PE=4 SV=1 - [Q0GFA4_PIG]	9.38	2	2	2	256	29.2301	6.01123	1.24702	0.00629937
237	A5A0R0	Karyopherin alpha 1 (Fragment)	KPNA1	Karyopherin alpha 1 (Fragment) OS=Sus scrofa OX=9823 GN=KPNA1 PE=4 SV=1 - [A5A0R0_PIG]	40.91	1	1	1	22	2.42117	4.23389	1.24691	0.000511026
238	F1SJ20	Uncharacterized protein	TMEM115	Uncharacterized protein OS=Sus scrofa OX=9823 GN=TMEM115 PE=4 SV=1 - [F1SJ20_PIG]	2.56	1	1	2	351	38.2987	8.42627	1.24609	0.00648012
239	K7GR70	Uncharacterized protein	TRIM25	Uncharacterized protein OS=Sus scrofa OX=9823 GN=TRIM25 PE=1 SV=2 - [K7GR70_PIG]	24.84	14	14	30	632	70.7557	8.1626	1.24521	3.21142e-05
240	A0A287BRR9	Uncharacterized protein	BAIAP2	Uncharacterized protein OS=Sus scrofa OX=9823 GN=BAIAP2 PE=1 SV=1 - [A0A287BRR9_PIG]	1.54	1	1	1	521	57.266	8.79248	1.24381	0.0413986
241	A0A286ZQB1	Queuosine salvage protein	C9orf64	Queuosine salvage protein OS=Sus scrofa OX=9823 GN=C9orf64 PE=3 SV=1 - [A0A286ZQB1_PIG]	4.94	2	2	2	385	43.4429	6.55127	1.24339	0.00136493
242	A0A287B924	Uncharacterized protein	APPL2	Uncharacterized protein OS=Sus scrofa OX=9823 GN=APPL2 PE=1 SV=1 - [A0A287B924_PIG]	4.86	2	3	4	638	71.437	5.0083	1.24085	0.000538186
243	T2HGJ0	SLA-2 protein (Fragment)	SLA-2	SLA-2 protein (Fragment) OS=Sus scrofa OX=9823 GN=SLA-2 PE=2 SV=1 - [T2HGJ0_PIG]	56.34	4	15	85	355	39.4447	5.57959	1.24056	0.00134972
244	F1SGT2	Methylthioribulose-1-phosphate dehydratase	APIP	Methylthioribulose-1-phosphate dehydratase OS=Sus scrofa OX=9823 GN=APIP PE=1 SV=2 - [F1SGT2_PIG]	26.61	5	5	8	218	24.6182	8.104	1.24027	0.000237243
245	F1SHE8	Ribosome biogenesis protein WDR12	WDR12	Ribosome biogenesis protein WDR12 OS=Sus scrofa OX=9823 GN=WDR12 PE=1 SV=1 - [F1SHE8_PIG]	3.55	2	2	2	423	47.5747	5.79541	1.23971	0.00100428
246	A0A288CG57	Elongation factor 1-alpha	EEF1A1	Elongation factor 1-alpha OS=Sus scrofa OX=9823 GN=EEF1A1 PE=1 SV=1 - [A0A288CG57_PIG]	40.98	17	17	92	449	48.9114	8.79248	1.23963	0.00359696
247	I3LG64	Uncharacterized protein	PILRA	Uncharacterized protein OS=Sus scrofa OX=9823 GN=PILRA PE=4 SV=2 - [I3LG64_PIG]	6.04	2	2	2	298	33.1461	8.93896	1.23935	0.0296608
248	A0A287BM51	Uncharacterized protein	UBFD1	Uncharacterized protein OS=Sus scrofa OX=9823 GN=UBFD1 PE=1 SV=1 - [A0A287BM51_PIG]	13.67	4	4	6	300	32.6374	5.75732	1.23927	0.00208249
249	A0A287ARH4	Ring finger protein 213	RNF213	Ring finger protein 213 OS=Sus scrofa OX=9823 GN=RNF213 PE=1 SV=1 - [A0A287ARH4_PIG]	9.88	4	9	12	881	99.6698	7.92822	1.23848	0.00107574
250	A0A0B8RW41	1-acyl-sn-glycerol-3-phosphate acyltransferase	AGPAT2	1-acyl-sn-glycerol-3-phosphate acyltransferase OS=Sus scrofa domesticus OX=9825 GN=AGPAT2 PE=3 SV=1 - [A0A0B8RW41_PIG]	3.24	1	1	1	278	30.9993	9.20264	1.23795	0.000775494
251	A0A1P0REP6	Spastin	SPAST	Spastin OS=Sus scrofa OX=9823 GN=SPAST PE=3 SV=2 - [A0A1P0REP6_PIG]	8.94	5	5	6	615	67.5576	9.83252	1.23682	0.00620296
252	A0A287ASJ1	Uncharacterized protein	EPB41L2	Uncharacterized protein OS=Sus scrofa OX=9823 GN=EPB41L2 PE=1 SV=1 - [A0A287ASJ1_PIG]	29.41	24	27	49	925	102.694	5.23682	1.23275	0.000734541
253	A0A287A2Z1	Uncharacterized protein	PRUNE1	Uncharacterized protein OS=Sus scrofa OX=9823 GN=PRUNE1 PE=1 SV=1 - [A0A287A2Z1_PIG]	5.5	2	2	2	400	43.9637	5.16064	1.23231	0.000590998
254	A0A286ZTH8	O-acyltransferase	SOAT1	O-acyltransferase OS=Sus scrofa OX=9823 GN=SOAT1 PE=3 SV=1 - [A0A286ZTH8_PIG]	1.36	1	1	1	513	60.2887	8.92432	1.23185	0.0173779
255	A0A287AGJ2	Uncharacterized protein	SP140	Uncharacterized protein OS=Sus scrofa OX=9823 GN=SP140 PE=4 SV=1 - [A0A287AGJ2_PIG]	5.59	5	5	5	734	84.9577	8.90967	1.23174	0.000816957
256	A0A0B8RSY4	Niban-like protein 1	FAM129B	Niban-like protein 1 OS=Sus scrofa domesticus OX=9825 GN=FAM129B PE=4 SV=1 - [A0A0B8RSY4_PIG]	21.95	18	18	28	747	84.222	6.1001	1.23086	0.00237849
257	Q2XVP5	Microtubule-associated protein RP/EB family member 1	MAPRE1	Microtubule-associated protein RP/EB family member 1 OS=Sus scrofa OX=9823 GN=MAPRE1 PE=1 SV=1 - [Q2XVP5_PIG]	39.18	10	10	34	268	29.9582	5.31299	1.22941	0.0105174
258	F1RSK4	Uncharacterized protein	ICAM2	Uncharacterized protein OS=Sus scrofa OX=9823 GN=ICAM2 PE=4 SV=3 - [F1RSK4_PIG]	6.88	2	2	4	276	31.0389	8.19189	1.22891	0.0290237
259	F1SMG8	3-hydroxy-3-methylglutaryl coenzyme A synthase	HMGCS1	3-hydroxy-3-methylglutaryl coenzyme A synthase OS=Sus scrofa OX=9823 GN=HMGCS1 PE=1 SV=3 - [F1SMG8_PIG]	15	7	7	11	520	57.5786	5.57959	1.22827	0.000150862
260	A0A287AS23	Uncharacterized protein	RBMS1	Uncharacterized protein OS=Sus scrofa OX=9823 GN=RBMS1 PE=4 SV=1 - [A0A287AS23_PIG]	11.81	4	4	7	398	43.3564	8.92432	1.22762	0.00659998
261	A0A287ALA0	Uncharacterized protein	BASP1	Uncharacterized protein OS=Sus scrofa OX=9823 GN=BASP1 PE=1 SV=1 - [A0A287ALA0_PIG]	78.07	14	14	43	228	23.0741	4.60205	1.22725	0.00692923
262	A0A286ZQM9	Uncharacterized protein	RILPL2	Uncharacterized protein OS=Sus scrofa OX=9823 GN=RILPL2 PE=4 SV=1 - [A0A286ZQM9_PIG]	12.31	2	2	2	195	22.0163	4.86865	1.22639	0.00176446
263	A0A287AAG0	Uncharacterized protein	UAP1L1	Uncharacterized protein OS=Sus scrofa OX=9823 GN=UAP1L1 PE=4 SV=1 - [A0A287AAG0_PIG]	13.89	5	7	14	504	55.9097	6.20166	1.22617	0.00802434
264	F1RPW2	Coagulation factor V	F5	Coagulation factor V OS=Sus scrofa OX=9823 GN=F5 PE=1 SV=2 - [F1RPW2_PIG]	4.52	11	11	15	2258	255.994	6.37939	1.22472	0.0010053
265	F1SMV2	Retinal rod rhodopsin-sensitive cGMP 3',5'-cyclic phosphodiesterase subunit delta	PDE6D	Retinal rod rhodopsin-sensitive cGMP 3',5'-cyclic phosphodiesterase subunit delta OS=Sus scrofa OX=9823 GN=PDE6D PE=1 SV=3 - [F1SMV2_PIG]	8	1	1	1	150	17.3508	5.66846	1.22402	0.00152964
266	A0A287AZC7	Ring finger protein 13	RNF13	Ring finger protein 13 OS=Sus scrofa OX=9823 GN=RNF13 PE=2 SV=1 - [A0A287AZC7_PIG]	6.3	4	4	4	381	42.7735	4.98291	1.22398	0.00311383
267	A0A287B017	Uncharacterized protein	DMAP1	Uncharacterized protein OS=Sus scrofa OX=9823 GN=DMAP1 PE=1 SV=1 - [A0A287B017_PIG]	1.28	1	1	1	468	53.1149	9.49561	1.22392	0.00594507
268	F1RXF7	Uncharacterized protein	OTUD6B	Uncharacterized protein OS=Sus scrofa OX=9823 GN=OTUD6B PE=1 SV=1 - [F1RXF7_PIG]	4.11	1	1	1	292	33.4983	6.04932	1.22392	0.0288359
269	A0A287AAM0	Dynein light chain roadblock	DYNLRB1	Dynein light chain roadblock OS=Sus scrofa OX=9823 GN=DYNLRB1 PE=1 SV=1 - [A0A287AAM0_PIG]	20.83	2	2	2	96	10.9557	7.25439	1.22155	0.00290202
270	F1RLV7	Uncharacterized protein	TRIM22	Uncharacterized protein OS=Sus scrofa OX=9823 GN=TRIM22 PE=4 SV=1 - [F1RLV7_PIG]	13.82	7	7	9	492	56.7886	7.1665	1.22042	0.00104799
271	B9TRW9	Guanine nucleotide-binding protein subunit gamma	GNG12	Guanine nucleotide-binding protein subunit gamma OS=Sus scrofa OX=9823 GN=GNG12 PE=2 SV=1 - [B9TRW9_PIG]	66.67	4	4	6	72	8.06409	8.96826	1.22008	0.0128949
272	F1SJB3	Uncharacterized protein	TMEM168	Uncharacterized protein OS=Sus scrofa OX=9823 GN=TMEM168 PE=4 SV=3 - [F1SJB3_PIG]	1	1	1	1	697	79.6314	8.104	1.22001	0.0226898
273	A0A287BG87	Uncharacterized protein	TXNL1	Uncharacterized protein OS=Sus scrofa OX=9823 GN=TXNL1 PE=1 SV=1 - [A0A287BG87_PIG]	39.37	8	8	18	254	28.2108	4.97021	1.21995	0.000240623
274	I3L6P8	Uncharacterized protein	LRSAM1	Uncharacterized protein OS=Sus scrofa OX=9823 GN=LRSAM1 PE=4 SV=2 - [I3L6P8_PIG]	1.15	1	1	1	696	80.1583	5.79541	1.21946	0.0135989
275	Q8SQC1	Scavenger receptor class B member 1	SCARB1	Scavenger receptor class B member 1 OS=Sus scrofa OX=9823 GN=SCARB1 PE=2 SV=1 - [SCRB1_PIG]	1.57	1	1	1	509	57.4762	7.89893	1.21935	0.000861163
276	Q29290	Cystatin-B	CSTB	Cystatin-B OS=Sus scrofa OX=9823 GN=CSTB PE=1 SV=1 - [CYTB_PIG]	76.53	7	7	36	98	11.1236	6.29053	1.21903	0.0220214
277	B6DX83	V-crk sarcoma virus CT10 oncogene-like protein isoform b		V-crk sarcoma virus CT10 oncogene-like protein isoform b OS=Sus scrofa OX=9823 PE=2 SV=1 - [B6DX83_PIG]	7.35	1	1	1	204	22.8915	5.47803	1.21874	0.00189449
278	A0A287BQ84	Uncharacterized protein	PTK2B	Uncharacterized protein OS=Sus scrofa OX=9823 GN=PTK2B PE=3 SV=1 - [A0A287BQ84_PIG]	9.03	10	10	10	975	112.103	6.52197	1.21871	0.000720923
279	A0A287BLC9	Uncharacterized protein	PAAF1	Uncharacterized protein OS=Sus scrofa OX=9823 GN=PAAF1 PE=1 SV=1 - [A0A287BLC9_PIG]	3.98	2	2	2	327	35.5619	6.52197	1.21819	0.0146403
280	F1RVS1	Uncharacterized protein	CMTR1	Uncharacterized protein OS=Sus scrofa OX=9823 GN=CMTR1 PE=4 SV=3 - [F1RVS1_PIG]	3.98	3	3	3	729	83.0691	7.81104	1.21736	4.08979e-05
281	F1RQ02	Uncharacterized protein	TRPT1	Uncharacterized protein OS=Sus scrofa OX=9823 GN=TRPT1 PE=4 SV=3 - [F1RQ02_PIG]	1.92	1	1	1	261	28.5892	10.4917	1.21733	0.00871252
282	F1SE73	Uncharacterized protein	DNAJA1	Uncharacterized protein OS=Sus scrofa OX=9823 GN=DNAJA1 PE=1 SV=1 - [F1SE73_PIG]	19.65	8	8	23	397	44.8395	7.07861	1.21646	0.000396673
283	A0A286ZUW5	Uncharacterized protein	P4HA1	Uncharacterized protein OS=Sus scrofa OX=9823 GN=P4HA1 PE=1 SV=1 - [A0A286ZUW5_PIG]	19.48	10	11	12	534	60.8148	6.01123	1.21533	0.00351677
284	F1RK18	Uncharacterized protein	CAB39L	Uncharacterized protein OS=Sus scrofa OX=9823 GN=CAB39L PE=1 SV=2 - [F1RK18_PIG]	13.35	2	5	7	337	39.1588	8.38232	1.2149	0.0168128
285	F1RM47	Uncharacterized protein	CLPTM1	Uncharacterized protein OS=Sus scrofa OX=9823 GN=CLPTM1 PE=1 SV=2 - [F1RM47_PIG]	7	4	4	5	629	72.2786	6.771	1.2147	0.00537718
286	F1SRY9	Uncharacterized protein	AAMP	Uncharacterized protein OS=Sus scrofa OX=9823 GN=AAMP PE=1 SV=3 - [F1SRY9_PIG]	7.47	3	3	3	388	41.9623	4.58936	1.21386	0.000813213
287	F1RMR5	Uncharacterized protein	ISOC2	Uncharacterized protein OS=Sus scrofa OX=9823 GN=ISOC2 PE=1 SV=3 - [F1RMR5_PIG]	12.75	1	1	1	204	22.3069	8.38232	1.21321	0.00353526
288	F1SLF0	Uncharacterized protein	SPR	Uncharacterized protein OS=Sus scrofa OX=9823 GN=SPR PE=1 SV=3 - [F1SLF0_PIG]	6.79	1	1	1	265	28.5451	8.66064	1.2117	0.00457391
289	F1SQF8	Uncharacterized protein	CAMK1	Uncharacterized protein OS=Sus scrofa OX=9823 GN=CAMK1 PE=1 SV=3 - [F1SQF8_PIG]	9.07	1	3	3	364	40.5743	5.33838	1.21097	0.0013795
290	A0A286ZPJ7	Uncharacterized protein	RNASEL	Uncharacterized protein OS=Sus scrofa OX=9823 GN=RNASEL PE=1 SV=1 - [A0A286ZPJ7_PIG]	2.15	2	2	2	743	83.9895	5.93506	1.21095	0.00571632
291	F1SHX1	Uncharacterized protein	TNFAIP6	Uncharacterized protein OS=Sus scrofa OX=9823 GN=TNFAIP6 PE=4 SV=3 - [F1SHX1_PIG]	3.9	1	1	1	231	26.0128	6.91748	1.21033	0.0297009
292	F1RX19	Uncharacterized protein	CXorf38	Uncharacterized protein OS=Sus scrofa OX=9823 GN=CXorf38 PE=4 SV=2 - [F1RX19_PIG]	3.57	1	1	2	280	32.5173	6.40479	1.21011	0.000643848
293	B6E314	Cytoplasmic protein	NCK2	Cytoplasmic protein OS=Sus scrofa OX=9823 GN=NCK2 PE=1 SV=1 - [B6E314_PIG]	10.11	3	4	4	376	42.1472	7.51807	1.20929	0.00390567
294	A0A0B8S033	Pyroglutamyl-peptidase I	PGPEP1	Pyroglutamyl-peptidase I OS=Sus scrofa domesticus OX=9825 GN=PGPEP1 PE=4 SV=1 - [A0A0B8S033_PIG]	3.28	1	1	1	244	26.8882	5.70654	1.20759	0.000364762
295	F1RRD6	Uncharacterized protein	PDCD6IP	Uncharacterized protein OS=Sus scrofa OX=9823 GN=PDCD6IP PE=1 SV=3 - [F1RRD6_PIG]	37.6	29	29	55	758	84.4017	6.21436	1.20698	0.00615311
296	D0G781	Acyl carrier protein	NDUFAB1	Acyl carrier protein OS=Sus scrofa OX=9823 GN=NDUFAB1 PE=2 SV=1 - [D0G781_PIG]	12.82	2	2	7	156	17.308	5.19873	1.20644	0.014745
297	A0A286ZS14	Sodium/potassium-transporting ATPase subunit beta	ATP1B3	Sodium/potassium-transporting ATPase subunit beta OS=Sus scrofa OX=9823 GN=ATP1B3 PE=1 SV=1 - [A0A286ZS14_PIG]	17.37	5	5	6	236	26.6774	7.94287	1.20632	0.000369416
298	A0A287AYL4	Uncharacterized protein	HLA-DRA	Uncharacterized protein OS=Sus scrofa OX=9823 GN=HLA-DRA PE=1 SV=1 - [A0A287AYL4_PIG]	14.03	4	4	20	221	24.9469	5.19873	1.20451	0.00360641
299	Q6YI35	E2 ubiquitin-conjugating enzyme UbcH5B (Fragment)	UBCH5B	E2 ubiquitin-conjugating enzyme UbcH5B (Fragment) OS=Sus scrofa OX=9823 GN=UBCH5B PE=2 SV=1 - [Q6YI35_PIG]	10.58	1	1	2	104	11.4406	6.25244	1.20412	0.0116245
300	I3LCB2	DNA-directed RNA polymerases I, II, and III subunit RPABC3	POLR2H	DNA-directed RNA polymerases I, II, and III subunit RPABC3 OS=Sus scrofa OX=9823 GN=POLR2H PE=1 SV=1 - [I3LCB2_PIG]	15.33	2	2	2	150	17.1324	4.67822	1.20367	0.00210836
301	A0A287BHB0	Anthrax toxin receptor	ANTXR2	Anthrax toxin receptor OS=Sus scrofa OX=9823 GN=ANTXR2 PE=1 SV=1 - [A0A287BHB0_PIG]	2.68	1	1	1	411	44.9315	7.82568	1.20296	0.0140098
302	A0A286ZQQ5	Uncharacterized protein	WRB	Uncharacterized protein OS=Sus scrofa OX=9823 GN=WRB PE=4 SV=1 - [A0A286ZQQ5_PIG]	4.02	1	1	1	174	19.8966	9.78857	1.20294	0.00734551
303	I3LQI5	Uncharacterized protein	FAIM	Uncharacterized protein OS=Sus scrofa OX=9823 GN=FAIM PE=1 SV=2 - [I3LQI5_PIG]	10.11	2	2	2	178	20.0781	5.64307	1.2023	0.0306046
304	A0A287B011	Uncharacterized protein	ZNRF2	Uncharacterized protein OS=Sus scrofa OX=9823 GN=ZNRF2 PE=4 SV=1 - [A0A287B011_PIG]	9.96	2	2	2	241	23.9644	7.09326	1.20173	0.0199407
305	A0A287AM78	Purine nucleoside phosphorylase	PNP	Purine nucleoside phosphorylase OS=Sus scrofa OX=9823 GN=PNP PE=1 SV=1 - [A0A287AM78_PIG]	39.58	10	10	26	288	32.0222	7.18115	1.20168	0.0103978
306	F1RS72	Uncharacterized protein	ARHGAP10	Uncharacterized protein OS=Sus scrofa OX=9823 GN=ARHGAP10 PE=4 SV=3 - [F1RS72_PIG]	1.97	1	2	4	762	86.9423	7.00537	1.20129	0.00543176
Down-regulated proteins (according to Ratio I/M (infection/mock) and p value)
Num	Accession	Protein Name	Gene Name	Description	Coverage	Unique Peptides	Peptides	PSMs	AAs	MW [kDa]	calc. pI	I/M	t test p value
1	A0A0B8RZA8	Poly [ADP-ribose] polymerase	PARP1	Poly [ADP-ribose] polymerase OS=Sus scrofa domesticus OX=9825 GN=PARP1 PE=4 SV=1 - [A0A0B8RZA8_PIG]	17.19	2	19	23	1018	113.306	8.86572	0.832159	0.00290832
2	F1S291	Uncharacterized protein	ARHGAP4	Uncharacterized protein OS=Sus scrofa OX=9823 GN=ARHGAP4 PE=4 SV=2 - [F1S291_PIG]	0.86	1	1	1	812	88.0349	6.50732	0.831865	0.00485311
3	A0A287BKK6	Uncharacterized protein	KIFAP3	Uncharacterized protein OS=Sus scrofa OX=9823 GN=KIFAP3 PE=1 SV=1 - [A0A287BKK6_PIG]	2.53	1	2	2	751	87.0054	5.23682	0.831573	0.043913
4	A0A286ZUI1	Dihydropyrimidine dehydrogenase [NADP(+)]	DPYD	Dihydropyrimidine dehydrogenase [NADP(+)] OS=Sus scrofa OX=9823 GN=DPYD PE=3 SV=1 - [A0A286ZUI1_PIG]	4.85	5	5	6	970	105.417	6.90283	0.831316	0.000509684
5	I3LJB7	Phosphatidylinositol 4,5-bisphosphate 3-kinase catalytic subunit gamma isoform	PIK3CG	Phosphatidylinositol 4,5-bisphosphate 3-kinase catalytic subunit gamma isoform OS=Sus scrofa OX=9823 GN=PIK3CG PE=3 SV=2 - [I3LJB7_PIG]	1.36	1	2	2	1102	126.439	7.32764	0.829964	9.80199e-05
6	A0A287BS79	Uncharacterized protein		Uncharacterized protein OS=Sus scrofa OX=9823 PE=4 SV=1 - [A0A287BS79_PIG]	20.07	7	7	16	274	31.0358	5.09717	0.829891	4.30765e-06
7	K9IVW6	GLUT3	SLC2A3	GLUT3 OS=Sus scrofa OX=9823 GN=SLC2A3 PE=1 SV=1 - [K9IVW6_PIG]	3.65	2	2	3	493	53.9277	8.44092	0.829747	0.0124224
8	F1RK15	Uncharacterized protein	RCBTB2	Uncharacterized protein OS=Sus scrofa OX=9823 GN=RCBTB2 PE=4 SV=3 - [F1RK15_PIG]	1.33	1	1	1	527	57.5002	5.8335	0.829479	0.000928752
9	A0A287A4P3	Uncharacterized protein	POLDIP3	Uncharacterized protein OS=Sus scrofa OX=9823 GN=POLDIP3 PE=1 SV=1 - [A0A287A4P3_PIG]	12.34	5	5	6	389	42.4949	10.228	0.828934	0.00502128
10	A0A287AMJ1	Uncharacterized protein	GALNT8	Uncharacterized protein OS=Sus scrofa OX=9823 GN=GALNT8 PE=4 SV=1 - [A0A287AMJ1_PIG]	1.48	1	1	1	541	61.9076	8.646	0.828569	0.0110225
11	F1SMZ8	Uncharacterized protein	COQ10B	Uncharacterized protein OS=Sus scrofa OX=9823 GN=COQ10B PE=4 SV=2 - [F1SMZ8_PIG]	2.87	1	1	1	244	27.8775	9.72998	0.828465	0.00088646
12	I3LLX2	Uncharacterized protein	PIK3C2A	Uncharacterized protein OS=Sus scrofa OX=9823 GN=PIK3C2A PE=3 SV=2 - [I3LLX2_PIG]	4.8	8	8	8	1687	190.574	7.69385	0.828345	0.00942712
13	I3LJR4	DNA-directed RNA polymerase subunit	POLR2A	DNA-directed RNA polymerase subunit OS=Sus scrofa OX=9823 GN=POLR2A PE=1 SV=2 - [I3LJR4_PIG]	5.21	11	11	12	1959	215.73	7.48877	0.826876	0.00166469
14	A0A287BMU4	Protein transport protein Sec61 subunit beta	SEC61B	Protein transport protein Sec61 subunit beta OS=Sus scrofa OX=9823 GN=SEC61B PE=1 SV=1 - [A0A287BMU4_PIG]	37.5	3	3	14	96	9.9681	11.561	0.826251	0.00725675
15	A0A286ZPU3	5'-3' exoribonuclease	XRN2	5'-3' exoribonuclease OS=Sus scrofa OX=9823 GN=XRN2 PE=1 SV=1 - [A0A286ZPU3_PIG]	5.16	5	5	8	930	105.779	7.75244	0.826199	0.000360876
16	A0A286ZXA6	Uncharacterized protein	GADD45GIP1	Uncharacterized protein OS=Sus scrofa OX=9823 GN=GADD45GIP1 PE=1 SV=1 - [A0A286ZXA6_PIG]	8.11	2	2	3	222	25.7551	9.65674	0.825565	0.00309112
17	A0A287B8U7	Uncharacterized protein	PLXDC2	Uncharacterized protein OS=Sus scrofa OX=9823 GN=PLXDC2 PE=1 SV=1 - [A0A287B8U7_PIG]	3.78	2	2	3	529	59.1033	6.49365	0.824361	0.00850102
18	F1SA22	Uncharacterized protein	ZFYVE26	Uncharacterized protein OS=Sus scrofa OX=9823 GN=ZFYVE26 PE=4 SV=3 - [F1SA22_PIG]	2.13	5	5	5	2540	283.167	6.49365	0.824183	0.00450241
19	Q00P29	Beta actin (Fragment)	ACTB	Beta actin (Fragment) OS=Sus scrofa OX=9823 GN=ACTB PE=2 SV=1 - [Q00P29_PIG]	48.65	1	1	2	37	4.39424	6.771	0.824182	0.0377942
20	A0A287ANQ4	Uncharacterized protein	AARS2	Uncharacterized protein OS=Sus scrofa OX=9823 GN=AARS2 PE=1 SV=1 - [A0A287ANQ4_PIG]	2.6	3	3	3	963	104.588	5.79541	0.823978	0.0201816
21	A0A286ZZI5	Uncharacterized protein	ARHGAP15	Uncharacterized protein OS=Sus scrofa OX=9823 GN=ARHGAP15 PE=4 SV=1 - [A0A286ZZI5_PIG]	1.76	1	1	2	397	45.8551	9.43701	0.823174	0.0284022
22	I3LR86	DNA helicase	MCM5	DNA helicase OS=Sus scrofa OX=9823 GN=MCM5 PE=1 SV=2 - [I3LR86_PIG]	4.83	4	4	4	724	81.0166	8.1333	0.822888	0.00239511
23	I3LRX1	Uncharacterized protein	UBALD1	Uncharacterized protein OS=Sus scrofa OX=9823 GN=UBALD1 PE=4 SV=2 - [I3LRX1_PIG]	4.49	1	1	1	178	19.009	6.63916	0.822768	0.00200533
24	A0A287BDU2	DNA replication licensing factor MCM7	MCM7	DNA replication licensing factor MCM7 OS=Sus scrofa OX=9823 GN=MCM7 PE=3 SV=1 - [A0A287BDU2_PIG]	3.72	3	3	3	672	75.6206	6.01123	0.82266	0.00330547
25	K7GP57	Tyrosine-protein kinase	SYK	Tyrosine-protein kinase OS=Sus scrofa OX=9823 GN=SYK PE=3 SV=2 - [K7GP57_PIG]	25.57	16	16	28	618	70.4555	8.22119	0.821958	0.000217037
26	A0A0B8RTV3	CD22 molecule	CD22	CD22 molecule OS=Sus scrofa domesticus OX=9825 GN=CD22 PE=4 SV=1 - [A0A0B8RTV3_PIG]	1.07	1	1	1	845	95.3428	7.13721	0.821856	0.0113738
27	F1RXY4	Ubiquinone biosynthesis O-methyltransferase, mitochondrial	FAXC	Ubiquinone biosynthesis O-methyltransferase, mitochondrial OS=Sus scrofa OX=9823 GN=FAXC PE=1 SV=2 - [F1RXY4_PIG]	5.48	2	2	2	310	34.6695	6.12549	0.821843	0.0495019
28	A0A287BP74	Hexosyltransferase	B3GNT3	Hexosyltransferase OS=Sus scrofa OX=9823 GN=B3GNT3 PE=3 SV=1 - [A0A287BP74_PIG]	7.34	3	3	4	354	40.2243	7.88428	0.821841	0.019119
29	A0A287AXH8	Uncharacterized protein	HNRNPLL	Uncharacterized protein OS=Sus scrofa OX=9823 GN=HNRNPLL PE=1 SV=1 - [A0A287AXH8_PIG]	4.45	2	3	3	517	57.2995	7.38623	0.821658	0.0268436
30	I3L897	Uncharacterized protein	SNW1	Uncharacterized protein OS=Sus scrofa OX=9823 GN=SNW1 PE=1 SV=1 - [I3L897_PIG]	10.26	6	6	6	536	61.4675	9.5249	0.820485	0.00876974
31	F1S4P7	Protein arginine methyltransferase NDUFAF7	NDUFAF7	Protein arginine methyltransferase NDUFAF7 OS=Sus scrofa OX=9823 GN=NDUFAF7 PE=1 SV=2 - [F1S4P7_PIG]	2.95	1	1	1	441	49.0703	7.12256	0.820134	0.0159836
32	A0A286ZNK1	Uncharacterized protein	MRPL18	Uncharacterized protein OS=Sus scrofa OX=9823 GN=MRPL18 PE=1 SV=1 - [A0A286ZNK1_PIG]	5.56	1	1	1	180	20.5366	9.39307	0.82013	0.0212996
33	A0A287AT11	Protein kinase C	PRKCQ	Protein kinase C OS=Sus scrofa OX=9823 GN=PRKCQ PE=3 SV=1 - [A0A287AT11_PIG]	14.74	8	11	15	665	76.575	8.03076	0.819792	0.000377975
34	I3LG73	Uncharacterized protein	RSL1D1	Uncharacterized protein OS=Sus scrofa OX=9823 GN=RSL1D1 PE=1 SV=2 - [I3LG73_PIG]	6.69	4	4	4	493	54.1875	10.1841	0.819272	0.0125325
35	F1S357	Uncharacterized protein	CDK18	Uncharacterized protein OS=Sus scrofa OX=9823 GN=CDK18 PE=3 SV=3 - [F1S357_PIG]	3.39	1	2	2	472	54.3682	9.0415	0.819047	0.000714036
36	A0A287ARZ1	Uncharacterized protein	TXNDC5	Uncharacterized protein OS=Sus scrofa OX=9823 GN=TXNDC5 PE=1 SV=1 - [A0A287ARZ1_PIG]	30.68	12	13	25	440	47.9599	6.37939	0.818923	0.000722102
37	A0A287B141	Uncharacterized protein	STRBP	Uncharacterized protein OS=Sus scrofa OX=9823 GN=STRBP PE=1 SV=1 - [A0A287B141_PIG]	8.02	3	6	11	648	70.6694	8.51416	0.818407	0.00161106
38	A0A0B8RZ68	Protein S100	S100A4	Protein S100 OS=Sus scrofa domesticus OX=9825 GN=S100A4 PE=3 SV=1 - [A0A0B8RZ68_PIG]	7.92	1	1	1	101	11.7808	6.12549	0.818288	0.0258231
39	F1RZF7	Uncharacterized protein	NFE2L2	Uncharacterized protein OS=Sus scrofa OX=9823 GN=NFE2L2 PE=3 SV=3 - [F1RZF7_PIG]	1.56	1	1	1	577	64.6658	4.76709	0.81815	0.00112072
40	Q06AT7	RHOF	RHOF	RHOF OS=Sus scrofa OX=9823 GN=RHOF PE=2 SV=1 - [Q06AT7_PIG]	18.48	4	4	9	211	23.5622	8.646	0.818089	3.35351e-05
41	A0A286ZUV4	Uncharacterized protein	CMTM3	Uncharacterized protein OS=Sus scrofa OX=9823 GN=CMTM3 PE=4 SV=1 - [A0A286ZUV4_PIG]	6.52	1	1	8	184	19.8039	4.50049	0.81799	0.00154715
42	I3L8T3	tRNA (guanine(37)-N1)-methyltransferase	TRMT5	tRNA (guanine(37)-N1)-methyltransferase OS=Sus scrofa OX=9823 GN=TRMT5 PE=1 SV=2 - [I3L8T3_PIG]	2	1	1	1	499	57.0355	8.48486	0.817509	0.00505577
43	A0A287BKC1	Uncharacterized protein	SLC29A1	Uncharacterized protein OS=Sus scrofa OX=9823 GN=SLC29A1 PE=1 SV=1 - [A0A287BKC1_PIG]	7.61	3	3	3	394	43.4467	7.28369	0.81694	0.0243177
44	B0LY43	Monocarboxylic acid transporter 1 (Fragment)		Monocarboxylic acid transporter 1 (Fragment) OS=Sus scrofa OX=9823 PE=2 SV=1 - [B0LY43_PIG]	11.33	3	3	7	309	34.2007	7.69385	0.816662	0.00030235
45	D0G0C2	1-acylglycerol-3-phosphate O-acyltransferase 6	AGPAT6	1-acylglycerol-3-phosphate O-acyltransferase 6 OS=Sus scrofa OX=9823 GN=AGPAT6 PE=2 SV=1 - [D0G0C2_PIG]	4.55	2	2	2	396	45.2132	8.90967	0.816024	0.00626246
46	A0A2C9F361	Adenylyltransferase and sulfurtransferase MOCS3	MOCS3	Adenylyltransferase and sulfurtransferase MOCS3 OS=Sus scrofa OX=9823 GN=MOCS3 PE=3 SV=1 - [A0A2C9F361_PIG]	3.37	1	1	1	416	44.5554	7.23975	0.81553	0.0335459
47	F1S4A6	Uncharacterized protein	SYNJ2BP	Uncharacterized protein OS=Sus scrofa OX=9823 GN=SYNJ2BP PE=1 SV=2 - [F1S4A6_PIG]	6.9	1	1	1	145	15.7641	6.15088	0.815162	0.00247456
48	A0A287B2L5	Uncharacterized protein	ROBO2	Uncharacterized protein OS=Sus scrofa OX=9823 GN=ROBO2 PE=4 SV=1 - [A0A287B2L5_PIG]	0.48	1	1	2	1255	136.16	6.15088	0.814525	0.0263084
49	A0A287AN12	Non-histone chromosomal protein HMG-17	HMGN2	Non-histone chromosomal protein HMG-17 OS=Sus scrofa OX=9823 GN=HMGN2 PE=1 SV=1 - [A0A287AN12_PIG]	36.99	3	3	21	73	7.58295	9.77393	0.814452	0.022029
50	A0A286ZRK0	Uncharacterized protein	LOC100622780	Uncharacterized protein OS=Sus scrofa OX=9823 GN=LOC100622780 PE=1 SV=1 - [A0A286ZRK0_PIG]	32.6	3	11	26	454	50.5334	9.31982	0.814286	0.0258453
51	A0A286ZM27	Uncharacterized protein	DDX5	Uncharacterized protein OS=Sus scrofa OX=9823 GN=DDX5 PE=3 SV=1 - [A0A286ZM27_PIG]	36.33	16	23	65	611	68.8377	8.99756	0.81427	0.000145767
52	A0A0B8S027	Protein kinase, cAMP-dependent, catalytic, beta	PRKACB	Protein kinase, cAMP-dependent, catalytic, beta OS=Sus scrofa domesticus OX=9825 GN=PRKACB PE=3 SV=1 - [A0A0B8S027_PIG]	12.59	1	6	8	397	46.1667	8.60205	0.813697	0.00565721
53	J9T9K7	CD163 protein	CD163	CD163 protein OS=Sus scrofa OX=9823 GN=CD163 PE=2 SV=1 - [J9T9K7_PIG]	23.6	24	24	62	1110	119.81	5.94775	0.813143	0.00465394
54	F1RXA1	Uncharacterized protein	PAG1	Uncharacterized protein OS=Sus scrofa OX=9823 GN=PAG1 PE=4 SV=2 - [F1RXA1_PIG]	19.08	7	7	12	435	47.1423	4.65283	0.813096	0.00395753
55	K7GPC8	Uncharacterized protein	LENG8	Uncharacterized protein OS=Sus scrofa OX=9823 GN=LENG8 PE=4 SV=2 - [K7GPC8_PIG]	1.13	1	1	1	795	87.5669	9.18799	0.809703	0.0255654
56	A0A286ZIN2	Uncharacterized protein	PATJ	Uncharacterized protein OS=Sus scrofa OX=9823 GN=PATJ PE=4 SV=1 - [A0A286ZIN2_PIG]	0.43	1	1	1	1614	175.719	5.0083	0.809677	0.0128812
57	F1SD77	Uncharacterized protein	C19orf53	Uncharacterized protein OS=Sus scrofa OX=9823 GN=C19orf53 PE=4 SV=1 - [F1SD77_PIG]	15.31	2	2	3	98	10.5171	11.5464	0.809292	0.0162344
58	O19175	Casein kinase I isoform alpha (Fragment)	CSNK1A1	Casein kinase I isoform alpha (Fragment) OS=Sus scrofa OX=9823 GN=CSNK1A1 PE=2 SV=1 - [KC1A_PIG]	5.6	1	1	1	125	14.6236	9.01221	0.809094	0.0370036
59	F1SUQ0	Uncharacterized protein	POLD3	Uncharacterized protein OS=Sus scrofa OX=9823 GN=POLD3 PE=4 SV=2 - [F1SUQ0_PIG]	1.73	1	1	1	463	50.9131	9.11475	0.808476	0.00687718
60	F1SA12	Uncharacterized protein	TMEM205	Uncharacterized protein OS=Sus scrofa OX=9823 GN=TMEM205 PE=1 SV=1 - [F1SA12_PIG]	6.35	1	1	1	189	20.8938	9.1001	0.807114	0.0243986
61	F1RMT5	Uncharacterized protein		Uncharacterized protein OS=Sus scrofa OX=9823 PE=1 SV=3 - [F1RMT5_PIG]	29.76	24	24	44	803	88.0134	5.13525	0.80688	0.000108169
62	A0A287AC13	Uncharacterized protein	CLASP2	Uncharacterized protein OS=Sus scrofa OX=9823 GN=CLASP2 PE=1 SV=1 - [A0A287AC13_PIG]	7.31	7	9	10	1273	138.823	8.26514	0.806203	0.000185732
63	I3LDT1	Uncharacterized protein	CD3EAP	Uncharacterized protein OS=Sus scrofa OX=9823 GN=CD3EAP PE=4 SV=2 - [I3LDT1_PIG]	1.41	1	1	1	496	54.162	7.07861	0.805334	0.0098752
64	K7GQW8	Uncharacterized protein	MORF4L1	Uncharacterized protein OS=Sus scrofa OX=9823 GN=MORF4L1 PE=4 SV=1 - [K7GQW8_PIG]	8.98	2	3	3	323	37.2213	9.18799	0.804904	0.00446978
65	A0A287BQQ3	Uncharacterized protein	ADD3	Uncharacterized protein OS=Sus scrofa OX=9823 GN=ADD3 PE=1 SV=1 - [A0A287BQQ3_PIG]	3.26	2	2	2	674	75.3895	6.81494	0.804763	0.00954779
66	A0A287BL34	Uncharacterized protein	PPP1R21	Uncharacterized protein OS=Sus scrofa OX=9823 GN=PPP1R21 PE=1 SV=1 - [A0A287BL34_PIG]	3.57	3	3	3	728	82.7188	6.62451	0.804605	0.001428
67	D0G785	Pyruvate dehydrogenase kinase isozyme 3 (Fragment)	PDK3	Pyruvate dehydrogenase kinase isozyme 3 (Fragment) OS=Sus scrofa OX=9823 GN=PDK3 PE=2 SV=1 - [D0G785_PIG]	5.23	1	1	1	172	19.5201	9.37842	0.804417	0.00372738
68	A0A287B8V1	Uncharacterized protein	RAPGEF6	Uncharacterized protein OS=Sus scrofa OX=9823 GN=RAPGEF6 PE=4 SV=1 - [A0A287B8V1_PIG]	0.55	1	1	1	1456	162.658	6.3667	0.80413	0.00502156
69	A0A287BNA6	Uncharacterized protein	ANKRD27	Uncharacterized protein OS=Sus scrofa OX=9823 GN=ANKRD27 PE=4 SV=1 - [A0A287BNA6_PIG]	1	1	1	1	904	100.55	7.03467	0.803837	0.00343248
70	A0A287A6G9	Uncharacterized protein	LOC110257945	Uncharacterized protein OS=Sus scrofa OX=9823 GN=LOC110257945 PE=4 SV=1 - [A0A287A6G9_PIG]	4.92	2	2	4	305	33.5459	8.22119	0.803489	0.000816744
71	A0A287A4B3	Uncharacterized protein	MARK2	Uncharacterized protein OS=Sus scrofa OX=9823 GN=MARK2 PE=4 SV=1 - [A0A287A4B3_PIG]	1.7	1	1	1	646	71.3768	9.89111	0.803226	0.000935842
72	A0A287AVQ1	Uncharacterized protein	DDX3X	Uncharacterized protein OS=Sus scrofa OX=9823 GN=DDX3X PE=1 SV=1 - [A0A287AVQ1_PIG]	32.78	4	21	46	659	72.902	7.59131	0.802179	0.000483225
73	A0A286ZLB4	Uncharacterized protein	BAZ1A	Uncharacterized protein OS=Sus scrofa OX=9823 GN=BAZ1A PE=4 SV=1 - [A0A286ZLB4_PIG]	2.55	4	4	4	1492	171.118	5.89697	0.802124	0.00296826
74	F1RSE7	DNA helicase	MCM4	DNA helicase OS=Sus scrofa OX=9823 GN=MCM4 PE=1 SV=3 - [F1RSE7_PIG]	4.43	5	5	5	836	93.5372	6.82959	0.802113	0.000209131
75	A0A286ZN11	Uncharacterized protein	TNRC6B	Uncharacterized protein OS=Sus scrofa OX=9823 GN=TNRC6B PE=4 SV=1 - [A0A286ZN11_PIG]	1.04	2	2	2	1733	183.238	6.65381	0.801578	0.0407238
76	A0A287ABC5	Uncharacterized protein		Uncharacterized protein OS=Sus scrofa OX=9823 PE=4 SV=1 - [A0A287ABC5_PIG]	9.09	1	1	1	99	10.5586	5.74463	0.800099	0.0123084
77	A0A286ZPC2	Uncharacterized protein	SPIN4	Uncharacterized protein OS=Sus scrofa OX=9823 GN=SPIN4 PE=4 SV=1 - [A0A286ZPC2_PIG]	2.41	1	1	1	249	28.3597	8.07471	0.799539	0.00926318
78	F1RIF6	Uncharacterized protein	CENPS	Uncharacterized protein OS=Sus scrofa OX=9823 GN=CENPS PE=4 SV=2 - [F1RIF6_PIG]	5.04	1	1	1	139	15.984	5.46533	0.798925	0.0024148
79	A0A287AKY1	cAMP-dependent protein kinase type I-alpha regulatory subunit	PRKAR1A	cAMP-dependent protein kinase type I-alpha regulatory subunit OS=Sus scrofa OX=9823 GN=PRKAR1A PE=4 SV=1 - [A0A287AKY1_PIG]	13.16	5	5	7	380	42.8939	5.35107	0.798087	0.00239413
80	A0A287A3Z8	Uncharacterized protein	SCAF11	Uncharacterized protein OS=Sus scrofa OX=9823 GN=SCAF11 PE=1 SV=1 - [A0A287A3Z8_PIG]	1.31	2	2	3	1295	144.301	8.79248	0.796068	0.0266232
81	I3LGC6	Uncharacterized protein	USP24	Uncharacterized protein OS=Sus scrofa OX=9823 GN=USP24 PE=3 SV=2 - [I3LGC6_PIG]	2.87	9	9	10	2612	293.662	6.18896	0.795715	0.000662468
82	I3LCX7	Uncharacterized protein	SLC35G1	Uncharacterized protein OS=Sus scrofa OX=9823 GN=SLC35G1 PE=4 SV=1 - [I3LCX7_PIG]	1.91	1	1	2	366	40.7402	8.25049	0.79449	0.00183634
83	A0A287A863	Uncharacterized protein	PPIG	Uncharacterized protein OS=Sus scrofa OX=9823 GN=PPIG PE=1 SV=1 - [A0A287A863_PIG]	3.1	3	3	6	743	87.4725	10.2866	0.794193	0.0207136
84	A0A286ZJR5	Uncharacterized protein	BMS1	Uncharacterized protein OS=Sus scrofa OX=9823 GN=BMS1 PE=4 SV=1 - [A0A286ZJR5_PIG]	0.64	1	1	2	1244	141.66	5.80811	0.793838	0.00290022
85	A0A287A7I4	Uncharacterized protein	MCEMP1	Uncharacterized protein OS=Sus scrofa OX=9823 GN=MCEMP1 PE=4 SV=1 - [A0A287A7I4_PIG]	20.27	6	6	7	222	25.3423	9.75928	0.792979	0.00161786
86	A0A287BQ18	Uncharacterized protein	DCLRE1C	Uncharacterized protein OS=Sus scrofa OX=9823 GN=DCLRE1C PE=4 SV=1 - [A0A287BQ18_PIG]	1.18	1	1	1	592	66.945	5.99854	0.792969	0.0124045
87	A5PEZ9	RD RNA binding protein	RDBP	RD RNA binding protein OS=Sus scrofa OX=9823 GN=RDBP PE=4 SV=1 - [A5PEZ9_PIG]	4.29	2	2	3	373	42.3994	9.48096	0.792826	0.0141285
88	F1RPX2	Uncharacterized protein	EML3	Uncharacterized protein OS=Sus scrofa OX=9823 GN=EML3 PE=1 SV=3 - [F1RPX2_PIG]	6.35	5	5	6	897	95.5096	6.87354	0.792651	0.00120262
89	F1SMR3	Uncharacterized protein	PSIP1	Uncharacterized protein OS=Sus scrofa OX=9823 GN=PSIP1 PE=1 SV=2 - [F1SMR3_PIG]	7.51	2	3	4	333	37.7542	9.17334	0.792093	0.00783488
90	A0A286ZQ13	Uncharacterized protein	MAP2K3	Uncharacterized protein OS=Sus scrofa OX=9823 GN=MAP2K3 PE=3 SV=1 - [A0A286ZQ13_PIG]	12.58	4	4	7	318	36.1232	5.89697	0.791941	0.000110533
91	C7C1J2	Lipocalin 2 (Fragment)	LCN2	Lipocalin 2 (Fragment) OS=Sus scrofa OX=9823 GN=LCN2 PE=2 SV=1 - [C7C1J2_PIG]	48.08	1	2	2	52	5.96607	8.14795	0.791238	0.0317707
92	F1SPI2	Uncharacterized protein	XPC	Uncharacterized protein OS=Sus scrofa OX=9823 GN=XPC PE=1 SV=1 - [F1SPI2_PIG]	1.59	1	1	1	944	105.287	9.1001	0.791101	0.0444437
93	F1STY8	Uncharacterized protein	RSF1	Uncharacterized protein OS=Sus scrofa OX=9823 GN=RSF1 PE=1 SV=3 - [F1STY8_PIG]	0.42	1	1	1	1428	161.76	5.021	0.790934	0.00501601
94	A0A287A1E1	Uncharacterized protein	TRIAP1	Uncharacterized protein OS=Sus scrofa OX=9823 GN=TRIAP1 PE=1 SV=1 - [A0A287A1E1_PIG]	52.63	4	4	5	76	8.72309	5.47803	0.789185	0.00193093
95	A0A287AZF3	Uncharacterized protein	SYF2	Uncharacterized protein OS=Sus scrofa OX=9823 GN=SYF2 PE=1 SV=1 - [A0A287AZF3_PIG]	3.27	1	1	1	245	29.102	8.66064	0.789161	0.0106767
96	F1RTZ0	Ribosome biogenesis regulatory protein	RRS1	Ribosome biogenesis regulatory protein OS=Sus scrofa OX=9823 GN=RRS1 PE=1 SV=3 - [F1RTZ0_PIG]	12.88	5	5	9	365	41.3631	10.7554	0.788505	0.01307
97	A0A287BPN8	Uncharacterized protein	ADD1	Uncharacterized protein OS=Sus scrofa OX=9823 GN=ADD1 PE=1 SV=1 - [A0A287BPN8_PIG]	4.77	4	4	4	734	81.4339	9.59814	0.788246	0.00270094
98	Q505R3	Neonatal Fc-receptor alpha chain (Fragment)	FCGRT	Neonatal Fc-receptor alpha chain (Fragment) OS=Sus scrofa OX=9823 GN=FCGRT PE=4 SV=1 - [Q505R3_PIG]	23.86	5	5	12	176	20.058	5.56689	0.787498	0.0375801
99	F1RQW9	Uncharacterized protein	EHMT2	Uncharacterized protein OS=Sus scrofa OX=9823 GN=EHMT2 PE=4 SV=2 - [F1RQW9_PIG]	1.02	1	1	1	1176	128.811	5.45264	0.78735	0.0467146
100	A0A287BH67	Uncharacterized protein	SRSF4	Uncharacterized protein OS=Sus scrofa OX=9823 GN=SRSF4 PE=1 SV=1 - [A0A287BH67_PIG]	15.18	3	8	29	481	55.3497	11.4438	0.785282	0.0334176
101	F1S066	Uncharacterized protein	MAP3K20	Uncharacterized protein OS=Sus scrofa OX=9823 GN=MAP3K20 PE=4 SV=3 - [F1S066_PIG]	2.5	2	2	2	799	91.5321	8.11865	0.784741	0.00606747
102	A0A287BKE6	Uncharacterized protein	FYTTD1	Uncharacterized protein OS=Sus scrofa OX=9823 GN=FYTTD1 PE=1 SV=1 - [A0A287BKE6_PIG]	2.55	1	1	1	274	30.5586	11.7368	0.784455	0.0227291
103	I3LGC2	Uncharacterized protein	RRBP1	Uncharacterized protein OS=Sus scrofa OX=9823 GN=RRBP1 PE=1 SV=2 - [I3LGC2_PIG]	66.53	91	91	188	1497	160.66	9.0415	0.784398	0.00158418
104	I3LBR8	Uncharacterized protein	PWP2	Uncharacterized protein OS=Sus scrofa OX=9823 GN=PWP2 PE=4 SV=2 - [I3LBR8_PIG]	0.65	1	1	1	918	101.767	6.30322	0.78295	0.0296164
105	A0A287B8R9	Uncharacterized protein	ZC3H14	Uncharacterized protein OS=Sus scrofa OX=9823 GN=ZC3H14 PE=1 SV=1 - [A0A287B8R9_PIG]	9.67	6	6	8	579	65.2706	8.01611	0.78253	0.00843385
106	I3LFK8	Uncharacterized protein	RAB11FIP5	Uncharacterized protein OS=Sus scrofa OX=9823 GN=RAB11FIP5 PE=1 SV=2 - [I3LFK8_PIG]	1.53	1	1	1	653	70.0138	9.46631	0.782069	0.00154954
107	A0A287BE50	Uncharacterized protein	ZFYVE21	Uncharacterized protein OS=Sus scrofa OX=9823 GN=ZFYVE21 PE=4 SV=1 - [A0A287BE50_PIG]	5.98	2	2	2	234	25.9789	8.74854	0.781101	0.0161674
108	A0A287AEY7	Uncharacterized protein	VSIG4	Uncharacterized protein OS=Sus scrofa OX=9823 GN=VSIG4 PE=4 SV=1 - [A0A287AEY7_PIG]	7.77	4	4	4	399	43.8151	7.12256	0.781005	0.000214086
109	F1RIW7	Uncharacterized protein	ZFAND2A	Uncharacterized protein OS=Sus scrofa OX=9823 GN=ZFAND2A PE=4 SV=2 - [F1RIW7_PIG]	5.56	1	1	1	144	15.9756	8.20654	0.780866	0.00482449
110	K7GSA5	Arginase	ARG2	Arginase OS=Sus scrofa OX=9823 GN=ARG2 PE=3 SV=2 - [K7GSA5_PIG]	8.33	2	2	2	324	35.6459	5.47803	0.780852	0.000403624
111	A0A287B299	Uncharacterized protein	RB1CC1	Uncharacterized protein OS=Sus scrofa OX=9823 GN=RB1CC1 PE=1 SV=1 - [A0A287B299_PIG]	1.39	2	2	2	1442	163.897	5.43994	0.77913	0.0057462
112	D7RK08	Transferrin receptor protein	TFRC	Transferrin receptor protein OS=Sus scrofa OX=9823 GN=TFRC PE=4 SV=1 - [D7RK08_PIG]	20.83	18	18	29	768	86.0375	6.30322	0.77894	0.00303229
113	Q4TTS4	Histone H1.2-like protein		Histone H1.2-like protein OS=Sus scrofa OX=9823 PE=3 SV=1 - [Q4TTS4_PIG]	51.64	5	15	97	213	21.3867	11.0044	0.778084	0.000454506
114	A0A287BCV5	Uncharacterized protein	TIMMDC1	Uncharacterized protein OS=Sus scrofa OX=9823 GN=TIMMDC1 PE=4 SV=1 - [A0A287BCV5_PIG]	2.47	1	1	1	283	31.6536	9.33447	0.777006	0.0160593
115	F5BHI1	Cold inducible RNA binding protein transcript variant 1	CIRP	Cold inducible RNA binding protein transcript variant 1 OS=Sus scrofa OX=9823 GN=CIRP PE=2 SV=1 - [F5BHI1_PIG]	16.28	1	3	6	172	18.6237	9.36377	0.774806	0.0246885
116	F1RPL2	Histone H3		Histone H3 OS=Sus scrofa OX=9823 PE=3 SV=2 - [F1RPL2_PIG]	28.68	1	5	36	136	15.2144	10.8433	0.773289	0.00473575
117	K9IVM5	GTPase IMAP family member 4	GIMAP4	GTPase IMAP family member 4 OS=Sus scrofa OX=9823 GN=GIMAP4 PE=1 SV=1 - [K9IVM5_PIG]	41.64	15	16	44	317	36.666	8.36768	0.772596	0.00073743
118	I3LPU8	Uncharacterized protein	HNRNPL	Uncharacterized protein OS=Sus scrofa OX=9823 GN=HNRNPL PE=1 SV=2 - [I3LPU8_PIG]	29.14	5	5	13	278	29.2623	6.39209	0.77216	0.0162066
119	A0A287BJE5	Uncharacterized protein	STAB1	Uncharacterized protein OS=Sus scrofa OX=9823 GN=STAB1 PE=4 SV=1 - [A0A287BJE5_PIG]	8.68	19	19	26	2536	272.002	6.34131	0.767752	0.00354632
120	A0A287BHC7	Uncharacterized protein	ZNF326	Uncharacterized protein OS=Sus scrofa OX=9823 GN=ZNF326 PE=1 SV=1 - [A0A287BHC7_PIG]	3.43	2	2	2	613	68.7886	9.20264	0.766565	0.000464719
121	I3LLP0	Uncharacterized protein	KDM2A	Uncharacterized protein OS=Sus scrofa OX=9823 GN=KDM2A PE=4 SV=2 - [I3LLP0_PIG]	0.79	1	1	1	1145	130.522	7.59131	0.766352	0.0319893
122	J9PBT8	Uncharacterized protein	BUD31	Uncharacterized protein OS=Sus scrofa OX=9823 GN=BUD31 PE=1 SV=2 - [J9PBT8_PIG]	10.68	1	1	1	103	11.8968	8.17725	0.765893	0.00136017
123	A7WPA5	p-selectin glycoprotein ligand 1 propeptide	SELPLG	p-selectin glycoprotein ligand 1 propeptide OS=Sus scrofa OX=9823 GN=SELPLG PE=2 SV=1 - [A7WPA5_PIG]	4.68	2	2	3	406	42.8867	4.62744	0.765867	0.0162662
124	F1S7K1	Uncharacterized protein	UHRF1	Uncharacterized protein OS=Sus scrofa OX=9823 GN=UHRF1 PE=4 SV=3 - [F1S7K1_PIG]	1.09	1	1	1	822	91.5471	8.25049	0.765408	0.00961942
125	I3LL32	Uncharacterized protein	CHIA	Uncharacterized protein OS=Sus scrofa OX=9823 GN=CHIA PE=3 SV=2 - [I3LL32_PIG]	7.53	4	4	10	478	52.0628	5.08447	0.765217	0.00639625
126	F1S5N6	Uncharacterized protein	ITPRIP	Uncharacterized protein OS=Sus scrofa OX=9823 GN=ITPRIP PE=4 SV=1 - [F1S5N6_PIG]	2.72	2	2	2	551	62.7178	6.07471	0.764815	0.00399963
127	A0A2C9F368	Mediator of RNA polymerase II transcription subunit 27	MED27	Mediator of RNA polymerase II transcription subunit 27 OS=Sus scrofa OX=9823 GN=MED27 PE=4 SV=1 - [A0A2C9F368_PIG]	3.37	1	1	1	297	33.6154	9.24658	0.76317	0.00696703
128	A0A287AZT6	Uncharacterized protein	ARID4B	Uncharacterized protein OS=Sus scrofa OX=9823 GN=ARID4B PE=1 SV=1 - [A0A287AZT6_PIG]	1.98	1	1	1	404	44.8103	10.1548	0.762951	0.00712896
129	A0A0B8S070	Heat shock 70kDa protein 6 (HSP70B')	HSPA6	Heat shock 70kDa protein 6 (HSP70B') OS=Sus scrofa domesticus OX=9825 GN=HSPA6 PE=3 SV=1 - [A0A0B8S070_PIG]	16.95	1	10	50	643	70.9994	6.06201	0.762895	0.00942738
130	F1RJG5	Uncharacterized protein	ZNF471	Uncharacterized protein OS=Sus scrofa OX=9823 GN=ZNF471 PE=4 SV=3 - [F1RJG5_PIG]	9.35	1	2	3	642	74.5335	8.71924	0.762853	0.0303829
131	F1SN88	Uncharacterized protein	POLE3	Uncharacterized protein OS=Sus scrofa OX=9823 GN=POLE3 PE=1 SV=1 - [F1SN88_PIG]	7.48	1	1	1	147	16.8493	4.7417	0.761346	0.0197632
132	A0A287B0P3	Uncharacterized protein	C11orf96	Uncharacterized protein OS=Sus scrofa OX=9823 GN=C11orf96 PE=4 SV=1 - [A0A287B0P3_PIG]	3.98	1	1	2	226	25.0459	10.4917	0.758703	0.0152116
133	A0A286ZSN6	Uncharacterized protein	TMPO	Uncharacterized protein OS=Sus scrofa OX=9823 GN=TMPO PE=1 SV=1 - [A0A286ZSN6_PIG]	14.48	3	7	14	677	73.5048	8.44092	0.757531	9.37523e-05
134	A0A287B7R4	Palmitoyltransferase	ZDHHC20	Palmitoyltransferase OS=Sus scrofa OX=9823 GN=ZDHHC20 PE=3 SV=1 - [A0A287B7R4_PIG]	2.17	1	1	1	276	31.7837	7.78174	0.755669	0.00192509
135	A0A173G6H5	Septin 7 isoform 2		Septin 7 isoform 2 OS=Sus scrofa OX=9823 PE=2 SV=1 - [A0A173G6H5_PIG]	37.99	1	16	51	437	50.648	8.63135	0.754566	0.00264101
136	F1SBF4	Uncharacterized protein	ZMYND8	Uncharacterized protein OS=Sus scrofa OX=9823 GN=ZMYND8 PE=4 SV=3 - [F1SBF4_PIG]	3.47	2	3	3	662	71.5653	5.63037	0.754522	0.00103696
137	A0A287ATL9	Uncharacterized protein	STAU2	Uncharacterized protein OS=Sus scrofa OX=9823 GN=STAU2 PE=1 SV=1 - [A0A287ATL9_PIG]	3.34	1	2	2	479	52.6362	9.64209	0.753688	0.00123666
138	F1SC78	Uncharacterized protein	UBE2C	Uncharacterized protein OS=Sus scrofa OX=9823 GN=UBE2C PE=3 SV=1 - [F1SC78_PIG]	5.59	1	1	1	179	19.6299	7.37158	0.751969	0.00588018
139	A0A286ZJN5	Uncharacterized protein	IKZF1	Uncharacterized protein OS=Sus scrofa OX=9823 GN=IKZF1 PE=4 SV=1 - [A0A286ZJN5_PIG]	2.82	1	1	1	390	43.0135	6.48096	0.751524	0.000156165
140	I3LIL3	Caspase-1	CASP1	Caspase-1 OS=Sus scrofa OX=9823 GN=CASP1 PE=1 SV=1 - [I3LIL3_PIG]	16.34	7	7	15	404	45.0233	6.11279	0.750451	0.000592818
141	F1RXR3	Mannosyltransferase	ALG12	Mannosyltransferase OS=Sus scrofa OX=9823 GN=ALG12 PE=3 SV=3 - [F1RXR3_PIG]	3.4	2	2	2	500	55.0568	9.67139	0.750147	0.00595501
142	F6Q1K6	Uncharacterized protein	MIOS	Uncharacterized protein OS=Sus scrofa OX=9823 GN=MIOS PE=1 SV=2 - [F6Q1K6_PIG]	1.29	1	1	1	851	95.8311	7.03467	0.749398	0.00374209
143	A8WH75	CD302 antigen	CD302	CD302 antigen OS=Sus scrofa OX=9823 GN=CD302 PE=2 SV=1 - [CD302_PIG]	3.33	1	1	1	240	26.4109	4.55127	0.748896	0.00177304
144	A0A286ZWD4	Uncharacterized protein	LOC102166678	Uncharacterized protein OS=Sus scrofa OX=9823 GN=LOC102166678 PE=4 SV=1 - [A0A286ZWD4_PIG]	1.76	2	3	4	1533	177.381	5.49072	0.744989	6.56172e-05
145	F1SFU0	Uncharacterized protein	YBX2	Uncharacterized protein OS=Sus scrofa OX=9823 GN=YBX2 PE=1 SV=2 - [F1SFU0_PIG]	4.72	1	2	2	360	38.0935	10.7554	0.742691	0.0217518
146	A0A287APZ6	Uncharacterized protein	UBE2Q1	Uncharacterized protein OS=Sus scrofa OX=9823 GN=UBE2Q1 PE=4 SV=1 - [A0A287APZ6_PIG]	2.76	1	1	1	217	24.2624	6.60986	0.741745	0.00484202
147	I3LDJ9	Uncharacterized protein	BNIP3	Uncharacterized protein OS=Sus scrofa OX=9823 GN=BNIP3 PE=1 SV=2 - [I3LDJ9_PIG]	4.97	1	1	1	181	20.102	7.60596	0.74174	0.00138866
148	F1SSS5	Ribulose-phosphate 3-epimerase	RPE	Ribulose-phosphate 3-epimerase OS=Sus scrofa OX=9823 GN=RPE PE=3 SV=3 - [F1SSS5_PIG]	4.19	1	1	1	215	24.1651	7.02002	0.740088	0.000399283
149	A0A0B8RSD8	Plasminogen activator, urokinase receptor	PLAUR	Plasminogen activator, urokinase receptor OS=Sus scrofa domesticus OX=9825 GN=PLAUR PE=4 SV=1 - [A0A0B8RSD8_PIG]	12.73	4	4	7	330	35.7778	7.2251	0.738891	0.000164792
150	A0A287BEM0	Uncharacterized protein	BHLHE40	Uncharacterized protein OS=Sus scrofa OX=9823 GN=BHLHE40 PE=4 SV=1 - [A0A287BEM0_PIG]	1.94	1	1	1	412	45.5994	7.97217	0.738756	0.00939753
151	F1RJ89	Uncharacterized protein	RGCC	Uncharacterized protein OS=Sus scrofa OX=9823 GN=RGCC PE=4 SV=3 - [F1RJ89_PIG]	6.57	1	1	1	137	14.6831	4.94482	0.737808	0.0107332
152	A0A287ARE4	Myotubularin related protein 6	MTMR6	Myotubularin related protein 6 OS=Sus scrofa OX=9823 GN=MTMR6 PE=4 SV=1 - [A0A287ARE4_PIG]	4.24	2	2	2	542	62.3282	7.75244	0.737691	0.0014901
153	F1SGQ6	Receptor-interacting serine/threonine kinase 3	RIPK3	Receptor-interacting serine/threonine kinase 3 OS=Sus scrofa OX=9823 GN=RIPK3 PE=1 SV=4 - [F1SGQ6_PIG]	5.68	3	3	4	493	53.925	6.53662	0.737088	0.00120994
154	A0A287AP85	Uncharacterized protein	CLINT1	Uncharacterized protein OS=Sus scrofa OX=9823 GN=CLINT1 PE=1 SV=1 - [A0A287AP85_PIG]	12.15	8	8	9	609	66.7762	6.41748	0.733572	0.000812417
155	A0A287AQJ2	Uncharacterized protein	LRCH3	Uncharacterized protein OS=Sus scrofa OX=9823 GN=LRCH3 PE=4 SV=1 - [A0A287AQJ2_PIG]	1.12	1	1	1	715	79.7147	6.72705	0.731657	0.00100866
156	K7GMX2	Uncharacterized protein	MORF4L2	Uncharacterized protein OS=Sus scrofa OX=9823 GN=MORF4L2 PE=4 SV=1 - [K7GMX2_PIG]	6.6	1	2	2	288	32.2227	9.71533	0.729851	0.0113164
157	A0A286ZU65	Uncharacterized protein	SLC2A9	Uncharacterized protein OS=Sus scrofa OX=9823 GN=SLC2A9 PE=3 SV=1 - [A0A286ZU65_PIG]	1.81	1	1	1	553	60.4809	8.76318	0.728838	0.0391609
158	A0A287AA14	Uncharacterized protein	DSP	Uncharacterized protein OS=Sus scrofa OX=9823 GN=DSP PE=1 SV=1 - [A0A287AA14_PIG]	0.75	2	2	2	1989	228.93	6.68311	0.728091	0.0232574
159	A0A287AJE3	Uncharacterized protein	LOC106504547	Uncharacterized protein OS=Sus scrofa OX=9823 GN=LOC106504547 PE=1 SV=1 - [A0A287AJE3_PIG]	13.11	3	5	7	389	43.5549	7.95752	0.727299	0.00346786
160	Q06AT8	RHOB		RHOB OS=Sus scrofa OX=9823 PE=2 SV=1 - [Q06AT8_PIG]	11.73	2	2	4	196	22.1091	5.23682	0.724313	0.00630854
161	A0A287AIC3	Uncharacterized protein	CNOT2	Uncharacterized protein OS=Sus scrofa OX=9823 GN=CNOT2 PE=4 SV=1 - [A0A287AIC3_PIG]	10.17	5	5	7	403	45.216	6.11279	0.720768	0.0133084
162	A0A287B3X1	Uncharacterized protein	NIN	Uncharacterized protein OS=Sus scrofa OX=9823 GN=NIN PE=4 SV=1 - [A0A287B3X1_PIG]	0.45	1	1	1	1342	156.83	5.19873	0.720737	0.0283439
163	A0A286ZI90	Uncharacterized protein		Uncharacterized protein OS=Sus scrofa OX=9823 PE=4 SV=1 - [A0A286ZI90_PIG]	10.53	5	6	13	617	67.0505	5.47803	0.718951	0.00138047
164	A0A286ZRC6	Uncharacterized protein	LOC100737049	Uncharacterized protein OS=Sus scrofa OX=9823 GN=LOC100737049 PE=4 SV=1 - [A0A286ZRC6_PIG]	8.11	1	1	1	74	8.64188	10.1694	0.718194	0.0055343
165	A4US67	Paraoxonase 1	PON1	Paraoxonase 1 OS=Sus scrofa OX=9823 GN=PON1 PE=2 SV=2 - [A4US67_PIG]	5.07	2	2	2	355	39.9595	5.51611	0.71755	0.000701952
166	A0A286ZPG8	Uncharacterized protein	NDEL1	Uncharacterized protein OS=Sus scrofa OX=9823 GN=NDEL1 PE=4 SV=1 - [A0A286ZPG8_PIG]	3.49	1	1	1	315	35.532	5.22412	0.717032	0.00343833
167	F1RVE7	Integrin beta	ITGB1	Integrin beta OS=Sus scrofa OX=9823 GN=ITGB1 PE=1 SV=1 - [F1RVE7_PIG]	23.31	19	19	43	798	88.185	5.42725	0.714395	0.000864599
168	I3LD06	Uncharacterized protein	ARHGAP5	Uncharacterized protein OS=Sus scrofa OX=9823 GN=ARHGAP5 PE=4 SV=2 - [I3LD06_PIG]	0.4	1	1	1	1503	172.316	6.60986	0.714109	0.000255879
169	O46374	DNA topoisomerase 2-alpha	TOP2A	DNA topoisomerase 2-alpha OS=Sus scrofa OX=9823 GN=TOP2A PE=2 SV=1 - [TOP2A_PIG]	5.74	3	9	12	1533	174.198	8.68994	0.712404	0.00471678
170	A0A287AQ40	Uncharacterized protein	ZFP91	Uncharacterized protein OS=Sus scrofa OX=9823 GN=ZFP91 PE=1 SV=1 - [A0A287AQ40_PIG]	1.39	1	1	1	577	63.7949	7.35693	0.711354	0.00367599
171	A0A286ZZM0	Uncharacterized protein	CTDSPL2	Uncharacterized protein OS=Sus scrofa OX=9823 GN=CTDSPL2 PE=4 SV=1 - [A0A286ZZM0_PIG]	2.75	1	1	1	437	49.6175	7.94287	0.707692	0.00588253
172	A0A287ACW4	Diacylglycerol kinase	DGKH	Diacylglycerol kinase OS=Sus scrofa OX=9823 GN=DGKH PE=3 SV=1 - [A0A287ACW4_PIG]	0.75	1	1	1	1062	118.294	6.62451	0.706255	0.00134081
173	F1SGG3	Uncharacterized protein	KRT1	Uncharacterized protein OS=Sus scrofa OX=9823 GN=KRT1 PE=1 SV=2 - [F1SGG3_PIG]	12.34	5	11	59	624	64.8348	8.14795	0.70554	0.0349035
174	A0A286ZLA5	Uncharacterized protein	NCOA2	Uncharacterized protein OS=Sus scrofa OX=9823 GN=NCOA2 PE=4 SV=1 - [A0A286ZLA5_PIG]	0.8	1	1	1	1369	148.557	6.72705	0.704163	0.000880937
175	A0A287BJH0	Uncharacterized protein	DOCK8	Uncharacterized protein OS=Sus scrofa OX=9823 GN=DOCK8 PE=3 SV=1 - [A0A287BJH0_PIG]	9.9	23	23	29	2081	236.506	6.88818	0.704097	1.55407e-06
176	A0A287BLZ8	Uncharacterized protein	CYP4V2	Uncharacterized protein OS=Sus scrofa OX=9823 GN=CYP4V2 PE=3 SV=1 - [A0A287BLZ8_PIG]	4.55	2	2	4	462	53.4668	8.42627	0.703633	0.00609688
177	A0A287B7N9	Uncharacterized protein	GPCPD1	Uncharacterized protein OS=Sus scrofa OX=9823 GN=GPCPD1 PE=4 SV=1 - [A0A287B7N9_PIG]	18.45	12	12	19	672	75.8603	5.42725	0.698822	3.26373e-05
178	A0A287AU26	Polypyrimidine tract-binding protein 1	PTBP1	Polypyrimidine tract-binding protein 1 OS=Sus scrofa OX=9823 GN=PTBP1 PE=1 SV=1 - [A0A287AU26_PIG]	23.54	8	11	33	531	57.2286	9.17334	0.698573	0.00317321
179	A0A0B8RZ43	Solute carrier organic anion transporter family member	SLCO2B1	Solute carrier organic anion transporter family member OS=Sus scrofa domesticus OX=9825 GN=SLCO2B1 PE=3 SV=1 - [A0A0B8RZ43_PIG]	6.61	4	4	4	711	76.6174	8.1626	0.697682	0.00832217
180	F1RVX2	Uncharacterized protein	JPT1	Uncharacterized protein OS=Sus scrofa OX=9823 GN=JPT1 PE=1 SV=1 - [F1RVX2_PIG]	4.55	1	1	1	154	16.0609	5.60498	0.696955	0.00317045
181	F1RNW3	Uncharacterized protein	LSM14A	Uncharacterized protein OS=Sus scrofa OX=9823 GN=LSM14A PE=4 SV=3 - [F1RNW3_PIG]	6.16	2	3	3	422	46.5053	9.5249	0.695958	0.00689469
182	A0A287AHX3	Uncharacterized protein	GPLD1	Uncharacterized protein OS=Sus scrofa OX=9823 GN=GPLD1 PE=1 SV=1 - [A0A287AHX3_PIG]	14.4	11	11	22	840	92.6148	6.25244	0.695158	0.000980716
183	Q9TU45	TYRO protein tyrosine kinase-binding protein	TYROBP	TYRO protein tyrosine kinase-binding protein OS=Sus scrofa OX=9823 GN=TYROBP PE=2 SV=1 - [TYOBP_PIG]	10.19	1	1	1	108	11.6102	8.51416	0.694226	0.000371005
184	F1SCD0	Uncharacterized protein	LOC100153899	Uncharacterized protein OS=Sus scrofa OX=9823 GN=LOC100153899 PE=1 SV=1 - [F1SCD0_PIG]	13	5	7	16	423	46.6111	6.21436	0.691256	0.00290424
185	M3UZ58	Sialophorin	SPN	Sialophorin OS=Sus scrofa OX=9823 GN=SPN PE=2 SV=1 - [M3UZ58_PIG]	6.92	2	2	4	419	42.5917	5.21143	0.689033	0.00326846
186	I3LHS5	Uncharacterized protein	VAMP8	Uncharacterized protein OS=Sus scrofa OX=9823 GN=VAMP8 PE=1 SV=1 - [I3LHS5_PIG]	17	2	2	3	100	11.4351	8.19189	0.685086	0.0144093
187	A0A287BHK0	Uncharacterized protein	SLC35D1	Uncharacterized protein OS=Sus scrofa OX=9823 GN=SLC35D1 PE=4 SV=1 - [A0A287BHK0_PIG]	2.54	1	1	3	276	30.4273	9.45166	0.684483	0.0282474
188	A0A287BIX8	Uncharacterized protein	APPBP2	Uncharacterized protein OS=Sus scrofa OX=9823 GN=APPBP2 PE=4 SV=1 - [A0A287BIX8_PIG]	1.36	1	1	1	514	58.5376	7.06396	0.684145	0.00108079
189	A0A287A734	Uncharacterized protein		Uncharacterized protein OS=Sus scrofa OX=9823 PE=1 SV=1 - [A0A287A734_PIG]	3.57	4	4	4	1035	114.293	7.00537	0.678404	0.0069601
190	I3LRU2	Uncharacterized protein	ELOA	Uncharacterized protein OS=Sus scrofa OX=9823 GN=ELOA PE=4 SV=2 - [I3LRU2_PIG]	6.09	6	6	8	805	90.4365	9.56885	0.676925	2.66643e-05
191	I3LEX4	Uncharacterized protein	CDCA5	Uncharacterized protein OS=Sus scrofa OX=9823 GN=CDCA5 PE=4 SV=1 - [I3LEX4_PIG]	4.35	1	1	1	253	27.6285	9.70068	0.673922	0.0126885
192	F1S4Q9	Uncharacterized protein	CDC42EP3	Uncharacterized protein OS=Sus scrofa OX=9823 GN=CDC42EP3 PE=4 SV=1 - [F1S4Q9_PIG]	3.94	1	1	2	254	27.6297	5.60498	0.670541	0.00278924
193	F1S187	Taf15	TAF15	Taf15 OS=Sus scrofa OX=9823 GN=TAF15 PE=1 SV=3 - [F1S187_PIG]	29.24	6	8	22	602	62.4374	8.22119	0.670387	0.000538243
194	F1RXG1	Uncharacterized protein	KRT27	Uncharacterized protein OS=Sus scrofa OX=9823 GN=KRT27 PE=3 SV=2 - [F1RXG1_PIG]	8.04	3	5	30	460	49.6754	5.0083	0.669172	0.041943
195	F1RZT3	Uncharacterized protein	WDR46	Uncharacterized protein OS=Sus scrofa OX=9823 GN=WDR46 PE=4 SV=3 - [F1RZT3_PIG]	0.91	1	1	1	656	72.5103	9.90576	0.667434	0.000662707
196	A0A287ACJ4	Integrin, alpha 4 (Antigen CD49D, alpha 4 subunit of VLA-4 receptor)	ITGA4	Integrin, alpha 4 (Antigen CD49D, alpha 4 subunit of VLA-4 receptor) OS=Sus scrofa OX=9823 GN=ITGA4 PE=2 SV=1 - [A0A287ACJ4_PIG]	5.71	6	6	8	1034	114.943	6.99072	0.666491	0.000813045
197	A0A287B3P9	Uncharacterized protein	MAGI3	Uncharacterized protein OS=Sus scrofa OX=9823 GN=MAGI3 PE=1 SV=1 - [A0A287B3P9_PIG]	0.81	1	1	1	1240	136.132	8.04541	0.664166	0.00115951
198	A0A287BP82	Anion exchange protein	SLC4A7	Anion exchange protein OS=Sus scrofa OX=9823 GN=SLC4A7 PE=1 SV=1 - [A0A287BP82_PIG]	0.76	1	1	1	1058	119.267	6.53662	0.663565	0.00247976
199	A0A287AYH9	Uncharacterized protein	PPT1	Uncharacterized protein OS=Sus scrofa OX=9823 GN=PPT1 PE=1 SV=1 - [A0A287AYH9_PIG]	14.05	4	4	10	306	34.2395	6.52197	0.661971	0.000519714
200	I3LDS3	Uncharacterized protein	KRT10	Uncharacterized protein OS=Sus scrofa OX=9823 GN=KRT10 PE=1 SV=2 - [I3LDS3_PIG]	15.12	7	11	73	582	58.9449	4.95752	0.661742	0.0319924
201	F1SN41	Uncharacterized protein	DUOXA2	Uncharacterized protein OS=Sus scrofa OX=9823 GN=DUOXA2 PE=4 SV=2 - [F1SN41_PIG]	9.17	4	4	8	360	39.1003	8.45557	0.661566	0.00135431
202	F1RUZ1	Uncharacterized protein	PTPRCAP	Uncharacterized protein OS=Sus scrofa OX=9823 GN=PTPRCAP PE=1 SV=2 - [F1RUZ1_PIG]	5.77	1	1	1	208	21.8248	4.53857	0.659444	0.0169641
203	A0A287B3W7	Uncharacterized protein		Uncharacterized protein OS=Sus scrofa OX=9823 PE=4 SV=1 - [A0A287B3W7_PIG]	13.13	1	1	2	99	10.7444	7.28369	0.658029	0.00207408
204	F1RQK7	Uncharacterized protein	HMGN3	Uncharacterized protein OS=Sus scrofa OX=9823 GN=HMGN3 PE=4 SV=3 - [F1RQK7_PIG]	9.09	2	2	2	99	10.6715	9.72998	0.653797	0.0312717
205	A0A286ZVF9	Uncharacterized protein	LOC106506226	Uncharacterized protein OS=Sus scrofa OX=9823 GN=LOC106506226 PE=4 SV=1 - [A0A286ZVF9_PIG]	13.93	5	5	7	366	40.6722	4.99561	0.647289	6.95398e-05
206	P21753	Thymosin beta-10	TMSB10	Thymosin beta-10 OS=Sus scrofa OX=9823 GN=TMSB10 PE=1 SV=2 - [TYB10_PIG]	66.67	1	4	53	42	4.82046	6.66846	0.641374	0.0240056
207	K9IVW0	Histamine H1 receptor	HRH1	Histamine H1 receptor OS=Sus scrofa OX=9823 GN=HRH1 PE=2 SV=1 - [K9IVW0_PIG]	1.69	1	1	1	472	53.8119	9.43701	0.640561	8.32062e-05
208	A0A287AE24	Uncharacterized protein		Uncharacterized protein OS=Sus scrofa OX=9823 PE=1 SV=1 - [A0A287AE24_PIG]	19.16	2	3	6	214	23.4978	8.30908	0.632635	0.00976155
209	F1RGG8	Uncharacterized protein	MZB1	Uncharacterized protein OS=Sus scrofa OX=9823 GN=MZB1 PE=1 SV=2 - [F1RGG8_PIG]	20.81	3	3	4	197	21.5597	5.93506	0.627521	0.00160247
210	A0A286ZXS6	C-C motif chemokine	LOC100516039	C-C motif chemokine OS=Sus scrofa OX=9823 GN=LOC100516039 PE=3 SV=1 - [A0A286ZXS6_PIG]	13.95	2	2	2	129	14.3724	9.01221	0.623738	0.0098507
211	A0A2C9F343	Lysozyme	LYZ	Lysozyme OS=Sus scrofa OX=9823 GN=LYZ PE=3 SV=1 - [A0A2C9F343_PIG]	37.67	1	6	17	146	16.4884	8.76318	0.623416	0.0233323
212	F1SAJ9	Uncharacterized protein	MAPRE2	Uncharacterized protein OS=Sus scrofa OX=9823 GN=MAPRE2 PE=1 SV=3 - [F1SAJ9_PIG]	3.17	1	1	1	284	32.2859	5.43994	0.622499	0.000391337
213	K7ZRK0	IgA heavy chian constant region (Fragment)	IGHA	IgA heavy chian constant region (Fragment) OS=Sus scrofa OX=9823 GN=IGHA PE=4 SV=1 - [K7ZRK0_PIG]	22.87	8	8	20	341	36.5905	6.12549	0.619388	0.000373741
214	B8PUS5	Cytohesin 4		Cytohesin 4 OS=Sus scrofa OX=9823 PE=2 SV=1 - [B8PUS5_PIG]	5.33	1	2	2	394	45.445	6.29053	0.615189	0.0253944
215	M3VH45	Annexin	ANXA6	Annexin OS=Sus scrofa OX=9823 GN=ANXA6 PE=2 SV=1 - [M3VH45_PIG]	13.97	9	10	17	673	75.8216	5.94775	0.611773	0.00552372
216	A0A075B7J0	Uncharacterized protein		Uncharacterized protein OS=Sus scrofa OX=9823 PE=1 SV=6 - [A0A075B7J0_PIG]	9.18	1	1	2	98	10.2429	6.40479	0.607134	0.0112892
217	K9J4M9	Collectin sub-family member 12	COLEC12	Collectin sub-family member 12 OS=Sus scrofa OX=9823 GN=COLEC12 PE=2 SV=1 - [K9J4M9_PIG]	12.53	11	11	23	742	81.2825	5.77002	0.604406	0.000388037
218	A0A076KXE7	C-type lectin domain family 12 member A	CLEC12A	C-type lectin domain family 12 member A OS=Sus scrofa OX=9823 GN=CLEC12A PE=2 SV=1 - [A0A076KXE7_PIG]	3.8	1	1	1	263	30.1285	8.20654	0.592576	1.85555e-05
219	I3LKV1	Uncharacterized protein	HMGN4	Uncharacterized protein OS=Sus scrofa OX=9823 GN=HMGN4 PE=1 SV=1 - [I3LKV1_PIG]	17.78	2	2	5	90	9.5212	10.3745	0.590982	0.0330106
220	F1RFC2	Uncharacterized protein	ARID5B	Uncharacterized protein OS=Sus scrofa OX=9823 GN=ARID5B PE=4 SV=3 - [F1RFC2_PIG]	0.7	1	1	1	999	110.037	9.12939	0.588651	0.00454466
221	A0A287B1Q5	Cholesterol 7-alpha-monooxygenase	CYP7A1	Cholesterol 7-alpha-monooxygenase OS=Sus scrofa OX=9823 GN=CYP7A1 PE=3 SV=1 - [A0A287B1Q5_PIG]	7.76	4	4	5	490	55.8388	8.08936	0.588142	0.0142158
222	A0A286ZRB3	Uncharacterized protein		Uncharacterized protein OS=Sus scrofa OX=9823 PE=1 SV=1 - [A0A286ZRB3_PIG]	30	1	5	41	130	14.6241	11.1362	0.587398	3.50659e-05
223	E5Q8C6	CCAAT/enhancer-binding protein	CEBPB	CCAAT/enhancer-binding protein OS=Sus scrofa OX=9823 GN=CEBPB PE=2 SV=1 - [E5Q8C6_PIG]	13.29	4	4	17	346	36.2162	8.30908	0.584042	0.000375329
224	A0A173G6G9	Septin 7 isoform 1		Septin 7 isoform 1 OS=Sus scrofa OX=9823 PE=2 SV=1 - [A0A173G6G9_PIG]	33.26	1	14	45	436	50.55	8.74854	0.580365	0.00220776
225	A0PA01	Serine protease inhibitor 9	PI-9	Serine protease inhibitor 9 OS=Sus scrofa OX=9823 GN=PI-9 PE=1 SV=1 - [A0PA01_PIG]	1.87	1	1	1	375	42.5237	5.52881	0.55958	0.00104057
226	A0A0B8RSR5	Interleukin enhancer binding factor 3, 90kDa	ILF3	Interleukin enhancer binding factor 3, 90kDa OS=Sus scrofa domesticus OX=9825 GN=ILF3 PE=4 SV=1 - [A0A0B8RSR5_PIG]	19.66	1	17	53	885	95.2581	8.71924	0.542881	0.00965288
227	A3F9C6	Chemokine (C-C motif) receptor-like protein 1	CCRL1	Chemokine (C-C motif) receptor-like protein 1 OS=Sus scrofa OX=9823 GN=CCRL1 PE=2 SV=1 - [A3F9C6_PIG]	2.57	1	1	2	350	39.8958	8.39697	0.540776	0.0012702
228	A0A287A8U7	Uncharacterized protein		Uncharacterized protein OS=Sus scrofa OX=9823 PE=4 SV=1 - [A0A287A8U7_PIG]	41.82	7	7	12	220	23.1303	5.04639	0.538556	0.00201002
229	A0A287BJU0	Uncharacterized protein	JCHAIN	Uncharacterized protein OS=Sus scrofa OX=9823 GN=JCHAIN PE=1 SV=1 - [A0A287BJU0_PIG]	9.16	1	1	1	131	14.8972	4.56396	0.517845	0.00327162
230	F1S5A6	Uncharacterized protein	SLC34A2	Uncharacterized protein OS=Sus scrofa OX=9823 GN=SLC34A2 PE=1 SV=3 - [F1S5A6_PIG]	1.04	1	1	2	671	73.597	7.7085	0.503735	0.0187809
231	F1RU23	Uncharacterized protein	CTSW	Uncharacterized protein OS=Sus scrofa OX=9823 GN=CTSW PE=3 SV=1 - [F1RU23_PIG]	2.45	1	1	2	367	40.6524	8.29443	0.497577	0.00804952
232	I3LM25	U6 snRNA-associated Sm-like protein LSm5	LSM5	U6 snRNA-associated Sm-like protein LSm5 OS=Sus scrofa OX=9823 GN=LSM5 PE=3 SV=1 - [I3LM25_PIG]	20.88	1	1	3	91	9.93113	4.53857	0.495825	0.0108396
233	P79298	Retinoic acid receptor alpha (Fragment)		Retinoic acid receptor alpha (Fragment) OS=Sus scrofa OX=9823 PE=2 SV=1 - [P79298_PIG]	7.69	1	1	1	130	15.1887	8.88037	0.495243	0.0248155
234	A7MAK5	Pulmonary surfactant-associated protein B	SFTPB	Pulmonary surfactant-associated protein B OS=Sus scrofa OX=9823 GN=SFTPB PE=1 SV=1 - [A7MAK5_PIG]	10.29	2	4	11	350	38.6794	6.32861	0.445005	0.0171128
235	A0A287BPW3	Uncharacterized protein	LOC110258651	Uncharacterized protein OS=Sus scrofa OX=9823 GN=LOC110258651 PE=3 SV=1 - [A0A287BPW3_PIG]	32.89	5	5	14	149	16.5534	7.81104	0.443939	0.0119384
236	A0A287BGZ3	Uncharacterized protein	CNNM1	Uncharacterized protein OS=Sus scrofa OX=9823 GN=CNNM1 PE=4 SV=1 - [A0A287BGZ3_PIG]	0.89	1	1	1	901	98.007	5.78271	0.429422	0.0017864
237	L8B139	IgG heavy chain	IGHG	IgG heavy chain OS=Sus scrofa OX=9823 GN=IGHG PE=2 SV=1 - [L8B139_PIG]	18.06	1	6	14	465	50.7184	7.41553	0.415111	0.010315
238	F1RRP1	Uncharacterized protein	MPO	Uncharacterized protein OS=Sus scrofa OX=9823 GN=MPO PE=1 SV=3 - [F1RRP1_PIG]	1.13	1	1	1	711	80.329	9.5835	0.351979	0.000698807
Unchanged proteins (according to Ratio I/M (infection/mock) and p value)
Num	Accession	Protein Name	Gene Name	Description	Coverage	Unique Peptides	Peptides	PSMs	AAs	MW [kDa]	calc. pI	I/M	t test p value
1	F1RIV0	Uncharacterized protein	OASL	Uncharacterized protein OS=Sus scrofa OX=9823 GN=OASL PE=1 SV=1 - [F1RIV0_PIG]	2.3	1	1	1	348	40.3117	8.45557	2.08399	0.0685719
2	A0A287AFD0	Uncharacterized protein		Uncharacterized protein OS=Sus scrofa OX=9823 PE=4 SV=1 - [A0A287AFD0_PIG]	8.97	1	1	1	78	8.68642	8.96826	1.62645	0.0572731
3	A0A286ZY95	Uncharacterized protein	FN1	Uncharacterized protein OS=Sus scrofa OX=9823 GN=FN1 PE=1 SV=1 - [A0A286ZY95_PIG]	0.46	1	1	2	2380	262.163	5.93506	1.48481	0.0531428
4	A0A287AA67	Uncharacterized protein	ZFP14	Uncharacterized protein OS=Sus scrofa OX=9823 GN=ZFP14 PE=4 SV=1 - [A0A287AA67_PIG]	1.5	1	1	1	466	55.8017	8.88037	1.45539	0.5618
5	A0A287BQM3	Uncharacterized protein	MON2	Uncharacterized protein OS=Sus scrofa OX=9823 GN=MON2 PE=1 SV=1 - [A0A287BQM3_PIG]	0.55	1	1	1	1456	160.969	6.31592	1.41128	0.365402
6	A0A287B2G5	Uncharacterized protein	RAB7B	Uncharacterized protein OS=Sus scrofa OX=9823 GN=RAB7B PE=4 SV=1 - [A0A287B2G5_PIG]	5	1	1	1	200	22.6346	5.70654	1.3982	0.220186
7	A0A287AK58	Uncharacterized protein	KRT14	Uncharacterized protein OS=Sus scrofa OX=9823 GN=KRT14 PE=1 SV=1 - [A0A287AK58_PIG]	21.31	2	12	26	502	54.763	5.38916	1.38174	0.359014
8	A0A287ASI0	Keratin 7	KRT7	Keratin 7 OS=Sus scrofa OX=9823 GN=KRT7 PE=3 SV=1 - [A0A287ASI0_PIG]	10.57	1	7	39	454	50.7562	5.56689	1.33984	0.551942
9	A0A287B4M5	Uncharacterized protein	NSD3	Uncharacterized protein OS=Sus scrofa OX=9823 GN=NSD3 PE=4 SV=1 - [A0A287B4M5_PIG]	1.24	1	1	1	645	72.6629	9.0708	1.33636	0.0590382
10	A0A287A8E9	Uncharacterized protein	KRT8	Uncharacterized protein OS=Sus scrofa OX=9823 GN=KRT8 PE=1 SV=1 - [A0A287A8E9_PIG]	9.85	1	6	28	406	46.1494	5.21143	1.29379	0.534295
11	F1RR16	Uncharacterized protein	ATAD2	Uncharacterized protein OS=Sus scrofa OX=9823 GN=ATAD2 PE=4 SV=2 - [F1RR16_PIG]	0.74	1	1	1	1083	123.829	6.17627	1.29013	0.0589257
12	F1RXM6	Thyroxine-binding globulin	SERPINA7	Thyroxine-binding globulin OS=Sus scrofa OX=9823 GN=SERPINA7 PE=3 SV=2 - [F1RXM6_PIG]	1.7	1	1	1	412	46.1896	5.56689	1.28663	0.0707518
13	F1SRC7	Uncharacterized protein	EXOSC7	Uncharacterized protein OS=Sus scrofa OX=9823 GN=EXOSC7 PE=1 SV=3 - [F1SRC7_PIG]	5.84	2	2	2	291	31.8371	5.12256	1.2824	0.216706
14	Q5G6V9	Cofilin-2	CFL2	Cofilin-2 OS=Sus scrofa OX=9823 GN=CFL2 PE=2 SV=4 - [COF2_PIG]	22.89	2	4	28	166	18.7249	7.88428	1.27402	0.115389
15	A0A287BKK7	Uncharacterized protein	CCDC137	Uncharacterized protein OS=Sus scrofa OX=9823 GN=CCDC137 PE=4 SV=1 - [A0A287BKK7_PIG]	3.09	1	1	1	291	33.09	11.2827	1.26783	0.0561045
16	A0SXU8	Fatty acid binding protein 4 (Fragment)	FABP4	Fatty acid binding protein 4 (Fragment) OS=Sus scrofa OX=9823 GN=FABP4 PE=3 SV=1 - [A0SXU8_PIG]	19.47	2	2	2	113	12.6739	4.80518	1.25585	0.0521237
17	I3LAY5	Uncharacterized protein	CBLB	Uncharacterized protein OS=Sus scrofa OX=9823 GN=CBLB PE=4 SV=2 - [I3LAY5_PIG]	1.71	1	2	2	935	104.328	8.03076	1.25261	0.194166
18	A0A286ZPD0	Uncharacterized protein	SLC25A51	Uncharacterized protein OS=Sus scrofa OX=9823 GN=SLC25A51 PE=3 SV=1 - [A0A286ZPD0_PIG]	2.36	1	1	1	297	33.8958	9.67139	1.24399	0.228824
19	A0A286ZM85	Uncharacterized protein	TMEM201	Uncharacterized protein OS=Sus scrofa OX=9823 GN=TMEM201 PE=1 SV=1 - [A0A286ZM85_PIG]	2.95	2	2	3	643	69.0792	9.15869	1.21341	0.175199
20	A0A287AZ54	Uncharacterized protein	PDXP	Uncharacterized protein OS=Sus scrofa OX=9823 GN=PDXP PE=1 SV=1 - [A0A287AZ54_PIG]	11.15	3	3	4	296	31.9164	6.1001	1.20555	0.117785
21	F1RL85	Uncharacterized protein	GRWD1	Uncharacterized protein OS=Sus scrofa OX=9823 GN=GRWD1 PE=4 SV=1 - [F1RL85_PIG]	5.17	2	2	2	445	49.2201	4.98291	1.1994	0.00922958
22	Q8SQ34	Tumor necrosis factor receptor superfamily member 5	CD40	Tumor necrosis factor receptor superfamily member 5 OS=Sus scrofa OX=9823 GN=CD40 PE=2 SV=1 - [TNR5_PIG]	14.75	4	4	5	278	30.9308	6.04932	1.19931	0.0128779
23	A0A287AR59	Uncharacterized protein	USP8	Uncharacterized protein OS=Sus scrofa OX=9823 GN=USP8 PE=1 SV=1 - [A0A287AR59_PIG]	0.74	1	1	2	1087	124.068	8.49951	1.1989	0.00458673
24	A0A287A2F4	Uncharacterized protein	C18orf25	Uncharacterized protein OS=Sus scrofa OX=9823 GN=C18orf25 PE=1 SV=1 - [A0A287A2F4_PIG]	2.33	1	1	1	343	37.091	5.16064	1.19813	0.111655
25	F1SF57	Uncharacterized protein	SERINC1	Uncharacterized protein OS=Sus scrofa OX=9823 GN=SERINC1 PE=1 SV=3 - [F1SF57_PIG]	4.56	2	2	3	395	43.5038	5.43994	1.19728	0.00610781
26	B6ICW9	SLA-11 histocompatibility antigen, class I	SLA-11	SLA-11 histocompatibility antigen, class I OS=Sus scrofa OX=9823 GN=SLA-11 PE=3 SV=1 - [B6ICW9_PIG]	33.06	4	9	18	369	42.2932	6.85889	1.19715	0.00369605
27	A0A287A3T5	Uncharacterized protein	LOC110257910	Uncharacterized protein OS=Sus scrofa OX=9823 GN=LOC110257910 PE=1 SV=1 - [A0A287A3T5_PIG]	8.03	1	9	21	1059	118.099	5.74463	1.1971	0.00197566
28	A0A0B8RZE3	Mannosidase, beta A, lysosomal	MANBA	Mannosidase, beta A, lysosomal OS=Sus scrofa domesticus OX=9825 GN=MANBA PE=4 SV=1 - [A0A0B8RZE3_PIG]	4.47	3	3	3	760	87.8168	7.15186	1.19669	0.000899624
29	I3LLD5	Uncharacterized protein	EIF4A1	Uncharacterized protein OS=Sus scrofa OX=9823 GN=EIF4A1 PE=1 SV=2 - [I3LLD5_PIG]	40	8	17	56	390	44.4639	5.56689	1.19628	0.00139248
30	K7GQM7	Uncharacterized protein	LAMP2	Uncharacterized protein OS=Sus scrofa OX=9823 GN=LAMP2 PE=1 SV=2 - [K7GQM7_PIG]	9	1	5	17	411	44.9144	6.66846	1.19583	0.00679637
31	A0A287AA47	Uncharacterized protein	GCLM	Uncharacterized protein OS=Sus scrofa OX=9823 GN=GCLM PE=1 SV=1 - [A0A287AA47_PIG]	17.52	4	4	6	274	30.4716	5.8335	1.19582	2.10219e-05
32	A0A286ZQQ9	Phospholipid-transporting ATPase	ATP11C	Phospholipid-transporting ATPase OS=Sus scrofa OX=9823 GN=ATP11C PE=3 SV=1 - [A0A286ZQQ9_PIG]	0.94	1	1	1	1063	121.46	7.92822	1.19579	0.0033374
33	I3LFM6	Uncharacterized protein	URI1	Uncharacterized protein OS=Sus scrofa OX=9823 GN=URI1 PE=4 SV=2 - [I3LFM6_PIG]	4.86	2	3	4	535	59.5944	5.10986	1.19556	1.64093e-05
34	F1S8J6	Uncharacterized protein	RAB2B	Uncharacterized protein OS=Sus scrofa OX=9823 GN=RAB2B PE=1 SV=1 - [F1S8J6_PIG]	44.91	2	8	22	216	24.2211	7.38623	1.19541	0.000288889
35	F1SPK8	Tetraspanin	CD63	Tetraspanin OS=Sus scrofa OX=9823 GN=CD63 PE=3 SV=3 - [F1SPK8_PIG]	11.81	3	3	24	237	25.8222	7.40088	1.19535	0.00258799
36	A0A287AXD5	Uncharacterized protein	FRMD4A	Uncharacterized protein OS=Sus scrofa OX=9823 GN=FRMD4A PE=4 SV=1 - [A0A287AXD5_PIG]	0.9	1	1	1	1005	112.362	9.30518	1.1953	0.0166055
37	F1SE01	Uncharacterized protein	GTF2A1	Uncharacterized protein OS=Sus scrofa OX=9823 GN=GTF2A1 PE=4 SV=2 - [F1SE01_PIG]	1.86	1	1	1	376	41.5115	4.55127	1.19453	0.0323392
38	F1S2K3	Uncharacterized protein	NUTF2	Uncharacterized protein OS=Sus scrofa OX=9823 GN=NUTF2 PE=1 SV=1 - [F1S2K3_PIG]	17.32	2	2	5	127	14.4991	5.37646	1.19345	0.00085104
39	F1RF93	Uncharacterized protein	FBXO6	Uncharacterized protein OS=Sus scrofa OX=9823 GN=FBXO6 PE=1 SV=2 - [F1RF93_PIG]	20	5	5	6	265	30.4152	6.91748	1.19225	0.0122026
40	A0A287AEC1	Uncharacterized protein	DCK	Uncharacterized protein OS=Sus scrofa OX=9823 GN=DCK PE=4 SV=1 - [A0A287AEC1_PIG]	28.7	6	6	10	216	25.0746	6.72705	1.19171	0.0011427
41	A7YB29	Vitronectin (Fragment)		Vitronectin (Fragment) OS=Sus scrofa OX=9823 PE=2 SV=1 - [A7YB29_PIG]	4.08	1	1	4	245	27.5793	4.77979	1.19158	0.0446444
42	I3L5V7	Uncharacterized protein	GMFB	Uncharacterized protein OS=Sus scrofa OX=9823 GN=GMFB PE=1 SV=1 - [I3L5V7_PIG]	21.13	2	3	19	142	16.7025	5.2876	1.19071	0.0172149
43	F1RQ08	1-phosphatidylinositol 4,5-bisphosphate phosphodiesterase	PLCB3	1-phosphatidylinositol 4,5-bisphosphate phosphodiesterase OS=Sus scrofa OX=9823 GN=PLCB3 PE=1 SV=3 - [F1RQ08_PIG]	0.73	1	1	1	1233	138.663	6.16357	1.1903	0.197024
44	I3LAF9	Uncharacterized protein	PARP9	Uncharacterized protein OS=Sus scrofa OX=9823 GN=PARP9 PE=4 SV=2 - [I3LAF9_PIG]	5.04	3	3	3	734	82.728	8.47021	1.18946	0.00028974
45	I3LU53	Uncharacterized protein	SAP30	Uncharacterized protein OS=Sus scrofa OX=9823 GN=SAP30 PE=1 SV=2 - [I3LU53_PIG]	3.17	1	1	1	221	23.359	9.17334	1.18939	0.00964522
46	A0A0B8S050	Major facilitator superfamily domain containing 12	MFSD12	Major facilitator superfamily domain containing 12 OS=Sus scrofa domesticus OX=9825 GN=MFSD12 PE=4 SV=1 - [A0A0B8S050_PIG]	1.46	1	1	1	478	51.957	7.91357	1.18939	0.00156722
47	F1RG04	Uncharacterized protein	CCDC6	Uncharacterized protein OS=Sus scrofa OX=9823 GN=CCDC6 PE=1 SV=1 - [F1RG04_PIG]	3.77	2	2	2	478	53.3049	7.34229	1.18935	0.0135527
48	F1RJC9	Uncharacterized protein	SSU72	Uncharacterized protein OS=Sus scrofa OX=9823 GN=SSU72 PE=1 SV=2 - [F1RJC9_PIG]	10.13	2	2	2	227	25.7115	5.60498	1.18893	0.000475882
49	A0A287AFZ8	Cysteine and histidine-rich domain-containing protein 1	CHORDC1	Cysteine and histidine-rich domain-containing protein 1 OS=Sus scrofa OX=9823 GN=CHORDC1 PE=4 SV=1 - [A0A287AFZ8_PIG]	20.18	7	7	9	332	37.2965	7.75244	1.18876	0.00451829
50	F1SSJ1	Uncharacterized protein	GIMAP8	Uncharacterized protein OS=Sus scrofa OX=9823 GN=GIMAP8 PE=4 SV=3 - [F1SSJ1_PIG]	8.28	5	5	5	688	76.9701	8.23584	1.18809	0.00211089
51	Q2EN74	Epidermal fatty acid-binding protein	FABP5	Epidermal fatty acid-binding protein OS=Sus scrofa OX=9823 GN=FABP5 PE=1 SV=1 - [Q2EN74_PIG]	71.11	8	8	48	135	15.1996	7.02002	1.18764	6.91146e-05
52	A0A287A2S9	Uncharacterized protein	FNBP1	Uncharacterized protein OS=Sus scrofa OX=9823 GN=FNBP1 PE=1 SV=1 - [A0A287A2S9_PIG]	10.77	7	7	7	585	67.0203	6.02393	1.18744	0.0289497
53	A0A287BEU8	C-X-C motif chemokine 16	CXCL16	C-X-C motif chemokine 16 OS=Sus scrofa OX=9823 GN=CXCL16 PE=4 SV=1 - [A0A287BEU8_PIG]	3.6	1	1	3	222	24.3513	8.90967	1.18725	0.0028197
54	F1SBF9	Transmembrane 9 superfamily member	TM9SF3	Transmembrane 9 superfamily member OS=Sus scrofa OX=9823 GN=TM9SF3 PE=1 SV=2 - [F1SBF9_PIG]	4.59	3	3	5	545	62.8994	7.54736	1.18679	0.0048868
55	F1S862	Sulfiredoxin	SRXN1	Sulfiredoxin OS=Sus scrofa OX=9823 GN=SRXN1 PE=3 SV=2 - [F1S862_PIG]	29.77	3	4	6	131	13.7711	7.38623	1.18662	0.0256386
56	A0A287BDU1	Uncharacterized protein	CAPRIN1	Uncharacterized protein OS=Sus scrofa OX=9823 GN=CAPRIN1 PE=1 SV=1 - [A0A287BDU1_PIG]	11.87	8	8	22	674	74.5102	5.021	1.18633	0.000213933
57	F1S715	Alpha-L-fucosidase	FUCA2	Alpha-L-fucosidase OS=Sus scrofa OX=9823 GN=FUCA2 PE=1 SV=2 - [F1S715_PIG]	17.79	8	8	13	461	53.1126	6.01123	1.18524	0.000503439
58	A0A0B8RT56	Caspase 4, apoptosis-related cysteine peptidase	CASP4	Caspase 4, apoptosis-related cysteine peptidase OS=Sus scrofa domesticus OX=9825 GN=CASP4 PE=3 SV=1 - [A0A0B8RT56_PIG]	15.12	6	6	7	377	42.9968	6.40479	1.18499	0.000125697
59	F2Z5B1	Leukocyte elastase inhibitor	SERPINB1	Leukocyte elastase inhibitor OS=Sus scrofa OX=9823 GN=SERPINB1 PE=1 SV=1 - [F2Z5B1_PIG]	35.45	14	14	51	378	42.544	6.56592	1.18457	8.92493e-05
60	A0A286ZWA5	Uncharacterized protein	UBQLN2	Uncharacterized protein OS=Sus scrofa OX=9823 GN=UBQLN2 PE=4 SV=1 - [A0A286ZWA5_PIG]	9.13	1	4	6	624	65.7086	5.22412	1.1844	0.0202353
61	A0A287B5Y2	Uncharacterized protein	PCYT2	Uncharacterized protein OS=Sus scrofa OX=9823 GN=PCYT2 PE=4 SV=1 - [A0A287B5Y2_PIG]	8.48	4	4	5	389	43.9078	6.43018	1.18406	0.00956751
62	F1SE06	Uncharacterized protein	AHSA1	Uncharacterized protein OS=Sus scrofa OX=9823 GN=AHSA1 PE=4 SV=1 - [F1SE06_PIG]	28.4	10	10	19	338	38.3063	5.64307	1.18386	0.00101834
63	F1SBB5	NPC intracellular cholesterol transporter 1	NPC1	NPC intracellular cholesterol transporter 1 OS=Sus scrofa OX=9823 GN=NPC1 PE=4 SV=3 - [F1SBB5_PIG]	6.35	7	7	17	1276	141.87	5.42725	1.183	0.000454521
64	Q5PYH3	GTP-binding protein SAR1b	SAR1B	GTP-binding protein SAR1b OS=Sus scrofa OX=9823 GN=SAR1B PE=2 SV=1 - [SAR1B_PIG]	28.79	3	6	10	198	22.3675	6.11279	1.18289	0.0217626
65	I3LAH9	Cytidine deaminase	CDA	Cytidine deaminase OS=Sus scrofa OX=9823 GN=CDA PE=1 SV=1 - [I3LAH9_PIG]	39.04	4	4	7	146	16.1499	5.5542	1.18168	0.00410938
66	F1S0V6	Uncharacterized protein	GM2A	Uncharacterized protein OS=Sus scrofa OX=9823 GN=GM2A PE=1 SV=2 - [F1S0V6_PIG]	19.17	4	4	9	193	20.8627	5.2749	1.18129	0.00437172
67	F1SN73	FYN binding protein 1	FYB1	FYN binding protein 1 OS=Sus scrofa OX=9823 GN=FYB1 PE=4 SV=3 - [F1SN73_PIG]	2.45	2	2	2	653	70.7764	9.36377	1.18104	0.00118262
68	G9BFU1	Signal transducer and activator of transcription	STAT1	Signal transducer and activator of transcription OS=Sus scrofa OX=9823 GN=STAT1 PE=1 SV=1 - [G9BFU1_PIG]	35.81	1	27	67	712	82.9644	6.46826	1.18056	0.222554
69	F1SE87	Uncharacterized protein	CHMP5	Uncharacterized protein OS=Sus scrofa OX=9823 GN=CHMP5 PE=1 SV=3 - [F1SE87_PIG]	23.74	5	5	7	219	24.5733	4.83057	1.18032	0.0016668
70	I3LND6	Uncharacterized protein	TMEM106A	Uncharacterized protein OS=Sus scrofa OX=9823 GN=TMEM106A PE=4 SV=1 - [I3LND6_PIG]	11.49	3	3	3	261	28.9288	6.96143	1.17976	0.0146717
71	A0A286ZZ51	Uncharacterized protein	RBM47	Uncharacterized protein OS=Sus scrofa OX=9823 GN=RBM47 PE=1 SV=1 - [A0A286ZZ51_PIG]	8.31	4	4	6	590	63.8631	7.6792	1.17946	0.000180192
72	F1SL99	Uncharacterized protein	PTGES3	Uncharacterized protein OS=Sus scrofa OX=9823 GN=PTGES3 PE=1 SV=3 - [F1SL99_PIG]	30.63	6	6	17	160	18.6854	4.53857	1.17941	0.000582779
73	F1SNI4	ATP/GTP binding protein like 3	AGBL3	ATP/GTP binding protein like 3 OS=Sus scrofa OX=9823 GN=AGBL3 PE=4 SV=3 - [F1SNI4_PIG]	2.38	1	1	1	882	102.426	8.98291	1.17908	0.0766282
74	A0A286ZNV5	4-trimethylaminobutyraldehyde dehydrogenase	ALDH9A1	4-trimethylaminobutyraldehyde dehydrogenase OS=Sus scrofa OX=9823 GN=ALDH9A1 PE=1 SV=1 - [A0A286ZNV5_PIG]	24.9	11	11	25	494	53.9062	6.07471	1.17899	0.000234676
75	A0A2C9F380	Phosphoacetylglucosamine mutase	PGM3	Phosphoacetylglucosamine mutase OS=Sus scrofa OX=9823 GN=PGM3 PE=3 SV=1 - [A0A2C9F380_PIG]	4.62	3	3	4	541	59.309	5.99854	1.17884	0.00858159
76	A0A287ARG2	Uncharacterized protein		Uncharacterized protein OS=Sus scrofa OX=9823 PE=3 SV=1 - [A0A287ARG2_PIG]	13.24	1	2	6	136	15.316	8.27979	1.17875	0.0269642
77	A0A287AGU9	Uncharacterized protein	C2orf49	Uncharacterized protein OS=Sus scrofa OX=9823 GN=C2orf49 PE=4 SV=1 - [A0A287AGU9_PIG]	3.88	1	1	1	232	25.6785	9.64209	1.1781	0.533878
78	F1SEJ0	Uncharacterized protein	ANKMY2	Uncharacterized protein OS=Sus scrofa OX=9823 GN=ANKMY2 PE=1 SV=3 - [F1SEJ0_PIG]	9.75	4	4	4	441	49.1778	6.29053	1.17805	0.00197398
79	A0A287B5V0	Uncharacterized protein	RBM42	Uncharacterized protein OS=Sus scrofa OX=9823 GN=RBM42 PE=1 SV=1 - [A0A287B5V0_PIG]	2.6	1	1	1	423	44.4668	9.49561	1.17776	0.0084075
80	F1RQC1	Uncharacterized protein	FAM114A2	Uncharacterized protein OS=Sus scrofa OX=9823 GN=FAM114A2 PE=1 SV=3 - [F1RQC1_PIG]	3.22	1	1	1	466	50.7887	4.75439	1.17734	0.0331822
81	F1RP44	Uncharacterized protein	IPO5	Uncharacterized protein OS=Sus scrofa OX=9823 GN=IPO5 PE=1 SV=2 - [F1RP44_PIG]	16.32	16	16	25	1097	123.545	4.94482	1.17714	0.0013783
82	F1RKC7	Phospholipase B-like	PLBD2	Phospholipase B-like OS=Sus scrofa OX=9823 GN=PLBD2 PE=1 SV=3 - [F1RKC7_PIG]	18.34	10	10	16	589	65.7951	7.10791	1.17683	0.00138149
83	F6Q4K6	Uncharacterized protein	SLC30A7	Uncharacterized protein OS=Sus scrofa OX=9823 GN=SLC30A7 PE=4 SV=1 - [F6Q4K6_PIG]	6.86	2	2	2	306	33.3862	6.84424	1.17645	0.0779971
84	B9V4F0	ADP-ribosylation factor 5	ARF5	ADP-ribosylation factor 5 OS=Sus scrofa OX=9823 GN=ARF5 PE=1 SV=1 - [B9V4F0_PIG]	32.22	2	6	13	180	20.5166	6.78564	1.17642	0.00127014
85	A0A0B8RT71	BCL2-antagonist/killer 1	BAK1	BCL2-antagonist/killer 1 OS=Sus scrofa domesticus OX=9825 GN=BAK1 PE=4 SV=1 - [A0A0B8RT71_PIG]	21.8	4	4	8	211	23.4478	6.1001	1.1762	0.0162598
86	F1S6K3	Uncharacterized protein	KLHDC4	Uncharacterized protein OS=Sus scrofa OX=9823 GN=KLHDC4 PE=4 SV=3 - [F1S6K3_PIG]	7.73	4	4	4	582	64.8077	5.17334	1.17599	0.00133769
87	A0A287AT81	Uncharacterized protein	ALCAM	Uncharacterized protein OS=Sus scrofa OX=9823 GN=ALCAM PE=1 SV=1 - [A0A287AT81_PIG]	7.49	4	4	5	521	58.0907	8.1333	1.1752	0.0145271
88	A0A286ZL68	Conserved oligomeric Golgi complex subunit 6	COG6	Conserved oligomeric Golgi complex subunit 6 OS=Sus scrofa OX=9823 GN=COG6 PE=3 SV=1 - [A0A286ZL68_PIG]	2.6	1	2	2	615	69.0183	6.26514	1.17508	0.00154516
89	A0A287B9R2	Matrix metalloproteinase-14	MMP14	Matrix metalloproteinase-14 OS=Sus scrofa OX=9823 GN=MMP14 PE=3 SV=1 - [A0A287B9R2_PIG]	2.42	1	1	1	495	56.6723	7.29834	1.17444	0.0338974
90	F1S9B7	Uncharacterized protein	MRPL52	Uncharacterized protein OS=Sus scrofa OX=9823 GN=MRPL52 PE=1 SV=1 - [F1S9B7_PIG]	8.87	1	1	1	124	13.7862	10.1548	1.17434	0.012767
91	I3LV44	Uncharacterized protein	SLC23A2	Uncharacterized protein OS=Sus scrofa OX=9823 GN=SLC23A2 PE=4 SV=2 - [I3LV44_PIG]	3.38	1	2	2	650	70.1133	7.50342	1.17428	0.00589967
92	A0A287B8B1	Uncharacterized protein	ST13	Uncharacterized protein OS=Sus scrofa OX=9823 GN=ST13 PE=1 SV=1 - [A0A287B8B1_PIG]	28.53	11	11	35	361	40.7072	5.37646	1.1741	0.000855848
93	K7GQF2	Endoglin	ENG	Endoglin OS=Sus scrofa OX=9823 GN=ENG PE=4 SV=2 - [K7GQF2_PIG]	3.23	2	2	2	619	67.1556	5.68115	1.17404	0.000251515
94	I3LJT9	Protein phosphatase methylesterase 1	PPME1	Protein phosphatase methylesterase 1 OS=Sus scrofa OX=9823 GN=PPME1 PE=1 SV=2 - [I3LJT9_PIG]	8.89	3	3	5	360	39.6809	5.49072	1.17399	0.00384628
95	A0A287A7J0	Polypeptide N-acetylgalactosaminyltransferase	GALNT6	Polypeptide N-acetylgalactosaminyltransferase OS=Sus scrofa OX=9823 GN=GALNT6 PE=3 SV=1 - [A0A287A7J0_PIG]	4.66	3	3	5	622	71.2032	8.104	1.17371	0.00522251
96	A0A287BDA9	Uncharacterized protein	NKX2-2	Uncharacterized protein OS=Sus scrofa OX=9823 GN=NKX2-2 PE=4 SV=1 - [A0A287BDA9_PIG]	2.93	1	1	1	273	30.1001	8.49951	1.17357	0.172646
97	A0A286ZZB2	Uncharacterized protein	STXBP1	Uncharacterized protein OS=Sus scrofa OX=9823 GN=STXBP1 PE=1 SV=1 - [A0A286ZZB2_PIG]	7.58	4	4	4	594	67.5419	6.96143	1.17272	0.0512849
98	F1RGM8	Uncharacterized protein	ADAR	Uncharacterized protein OS=Sus scrofa OX=9823 GN=ADAR PE=1 SV=3 - [F1RGM8_PIG]	5.09	7	7	7	1139	126.493	8.32373	1.17256	0.00621904
99	Q6YST0	Chemokine (C-C motif) receptor 1	CCR1	Chemokine (C-C motif) receptor 1 OS=Sus scrofa OX=9823 GN=CCR1 PE=2 SV=1 - [Q6YST0_PIG]	5.93	3	3	4	354	40.9619	8.88037	1.17177	9.30198e-05
100	F2Z5K4	Uncharacterized protein	RHOC	Uncharacterized protein OS=Sus scrofa OX=9823 GN=RHOC PE=1 SV=1 - [F2Z5K4_PIG]	23.32	1	4	16	193	21.9923	6.58057	1.17127	0.0172741
101	A0A286ZQV9	Uncharacterized protein	BABAM1	Uncharacterized protein OS=Sus scrofa OX=9823 GN=BABAM1 PE=4 SV=1 - [A0A286ZQV9_PIG]	2.71	1	1	2	332	36.9468	4.55127	1.16987	0.0339833
102	F1RXK4	Uncharacterized protein	FRMPD3	Uncharacterized protein OS=Sus scrofa OX=9823 GN=FRMPD3 PE=4 SV=3 - [F1RXK4_PIG]	0.74	1	1	1	1625	178.112	8.47021	1.16934	0.0103293
103	F1RWJ6	Aminopeptidase	NPEPPS	Aminopeptidase OS=Sus scrofa OX=9823 GN=NPEPPS PE=1 SV=2 - [F1RWJ6_PIG]	20.96	20	20	38	921	103.558	5.78271	1.16923	0.000999198
104	I3LPB8	Uncharacterized protein	SRM	Uncharacterized protein OS=Sus scrofa OX=9823 GN=SRM PE=1 SV=1 - [I3LPB8_PIG]	5.63	2	2	2	302	33.9788	5.50342	1.16918	0.00159272
105	Q5S1U1	Heat shock protein beta-1	HSPB1	Heat shock protein beta-1 OS=Sus scrofa OX=9823 GN=HSPB1 PE=2 SV=1 - [HSPB1_PIG]	41.55	9	9	56	207	22.9277	6.69775	1.16872	0.00476206
106	A0A287ATD0	Uncharacterized protein	KRT75	Uncharacterized protein OS=Sus scrofa OX=9823 GN=KRT75 PE=1 SV=1 - [A0A287ATD0_PIG]	14.23	3	10	35	541	58.7016	8.07471	1.16858	0.481119
107	K7GQ95	Protein S100	S100A2	Protein S100 OS=Sus scrofa OX=9823 GN=S100A2 PE=1 SV=1 - [K7GQ95_PIG]	7.22	1	1	2	97	10.9534	4.77979	1.16831	0.00109542
108	A0A286ZN52	Proteasome subunit beta	PSMB3	Proteasome subunit beta OS=Sus scrofa OX=9823 GN=PSMB3 PE=1 SV=1 - [A0A286ZN52_PIG]	23.41	4	4	9	205	22.9925	6.03662	1.16799	0.0235856
109	A0A287A6X6	Uncharacterized protein	RHEB	Uncharacterized protein OS=Sus scrofa OX=9823 GN=RHEB PE=1 SV=1 - [A0A287A6X6_PIG]	34.38	7	7	11	160	17.7813	7.41553	1.16792	0.00936837
110	F1RVZ4	TNF receptor-associated factor	TRAF2	TNF receptor-associated factor OS=Sus scrofa OX=9823 GN=TRAF2 PE=3 SV=3 - [F1RVZ4_PIG]	1.35	1	1	1	520	57.4374	7.79639	1.16789	0.00926303
111	F1SLS7	Autophagy-related protein 3	ATG3	Autophagy-related protein 3 OS=Sus scrofa OX=9823 GN=ATG3 PE=1 SV=1 - [F1SLS7_PIG]	12.42	4	4	11	314	35.7134	4.7417	1.16705	0.00698458
112	F1S155	Uncharacterized protein	SEC24D	Uncharacterized protein OS=Sus scrofa OX=9823 GN=SEC24D PE=1 SV=3 - [F1S155_PIG]	4.16	3	4	4	1033	112.794	7.09326	1.16665	0.0148682
113	F1RZS8	Uncharacterized protein	DAXX	Uncharacterized protein OS=Sus scrofa OX=9823 GN=DAXX PE=4 SV=3 - [F1RZS8_PIG]	1.85	2	2	2	757	83.0607	4.79248	1.16625	0.0153743
114	A0A0B8S0B6	ATPase, H+ transporting, lysosomal 70kDa, V1 subunit A	ATP6V1A	ATPase, H+ transporting, lysosomal 70kDa, V1 subunit A OS=Sus scrofa domesticus OX=9825 GN=ATP6V1A PE=3 SV=1 - [A0A0B8S0B6_PIG]	33.33	18	18	74	618	68.4006	5.51611	1.16561	0.000299968
115	A0A287BS37	Apolipoprotein D	APOD	Apolipoprotein D OS=Sus scrofa OX=9823 GN=APOD PE=1 SV=1 - [A0A287BS37_PIG]	10.8	2	2	3	176	20.3523	5.21143	1.16556	0.0017711
116	A0A286ZPF5	Mitogen-activated protein kinase	MAPK1	Mitogen-activated protein kinase OS=Sus scrofa OX=9823 GN=MAPK1 PE=1 SV=1 - [A0A286ZPF5_PIG]	40.39	11	14	36	359	41.2922	6.97607	1.16513	0.00546419
117	F1S335	Uncharacterized protein	CFAP69	Uncharacterized protein OS=Sus scrofa OX=9823 GN=CFAP69 PE=4 SV=3 - [F1S335_PIG]	0.9	1	1	1	886	99.8237	7.38623	1.16513	0.000514241
118	K7GL74	Uncharacterized protein	PRPS2	Uncharacterized protein OS=Sus scrofa OX=9823 GN=PRPS2 PE=1 SV=2 - [K7GL74_PIG]	9.43	2	4	6	318	34.761	6.60986	1.1651	0.000267326
119	F1S6Z8	Uncharacterized protein	VTA1	Uncharacterized protein OS=Sus scrofa OX=9823 GN=VTA1 PE=1 SV=3 - [F1S6Z8_PIG]	10.75	3	3	3	279	31.0045	6.45557	1.16469	0.0234562
120	I3LD43	Cytosol aminopeptidase	LAP3	Cytosol aminopeptidase OS=Sus scrofa OX=9823 GN=LAP3 PE=1 SV=2 - [I3LD43_PIG]	60.31	27	27	105	519	56.0116	6.69775	1.16399	0.00109055
121	Q767M2	General transcription factor IIH subunit 4	TFIIH	General transcription factor IIH subunit 4 OS=Sus scrofa OX=9823 GN=TFIIH PE=3 SV=1 - [Q767M2_PIG]	2.81	1	1	1	463	52.1884	9.0415	1.16316	0.0164644
122	D0G7F3	SH3-domain GRB2-like endophilin B1	SH3GLB1	SH3-domain GRB2-like endophilin B1 OS=Sus scrofa OX=9823 GN=SH3GLB1 PE=1 SV=1 - [D0G7F3_PIG]	23.84	8	9	23	365	40.6576	6.20166	1.16301	7.29029e-05
123	A0A287AVM9	Uncharacterized protein	TUT4	Uncharacterized protein OS=Sus scrofa OX=9823 GN=TUT4 PE=4 SV=1 - [A0A287AVM9_PIG]	0.43	1	1	1	1163	130.823	7.72314	1.16279	0.0432831
124	Q2EN76	Nucleoside diphosphate kinase B	NME2	Nucleoside diphosphate kinase B OS=Sus scrofa OX=9823 GN=NME2 PE=2 SV=1 - [NDKB_PIG]	66.45	5	9	39	152	17.1649	7.97217	1.16275	0.0136391
125	A0A286ZIG4	Pyridoxal kinase	PDXK	Pyridoxal kinase OS=Sus scrofa OX=9823 GN=PDXK PE=1 SV=1 - [A0A286ZIG4_PIG]	24.84	6	7	14	322	35.8194	7.04932	1.16246	0.0182351
126	F1S731	Uncharacterized protein	STX11	Uncharacterized protein OS=Sus scrofa OX=9823 GN=STX11 PE=3 SV=1 - [F1S731_PIG]	29.27	8	8	10	287	33.4748	6.80029	1.1622	0.00133304
127	P00819	Acylphosphatase-2	ACYP2	Acylphosphatase-2 OS=Sus scrofa OX=9823 GN=ACYP2 PE=1 SV=2 - [ACYP2_PIG]	17.17	2	2	2	99	11.1987	9.65674	1.16211	0.00365982
128	A0A287BHL7	Uncharacterized protein	ECM1	Uncharacterized protein OS=Sus scrofa OX=9823 GN=ECM1 PE=1 SV=1 - [A0A287BHL7_PIG]	11.46	6	6	8	541	60.4304	7.23975	1.16186	0.00167756
129	A0A286ZKQ1	Beta-hexosaminidase	HEXB	Beta-hexosaminidase OS=Sus scrofa OX=9823 GN=HEXB PE=3 SV=1 - [A0A286ZKQ1_PIG]	29.17	16	16	34	528	60.5024	7.23975	1.16148	0.000363064
130	O97674	Lipoprotein lipase (Fragment)		Lipoprotein lipase (Fragment) OS=Sus scrofa OX=9823 PE=2 SV=1 - [O97674_PIG]	10.2	1	1	1	98	10.3673	5.87158	1.16099	0.0737094
131	P04178	Superoxide dismutase [Cu-Zn]	SOD1	Superoxide dismutase [Cu-Zn] OS=Sus scrofa OX=9823 GN=SOD1 PE=1 SV=2 - [SODC_PIG]	37.25	6	6	22	153	15.8819	6.52197	1.16091	0.000791716
132	F1RZ52	Tripartite motif-containing protein 26	TRIM26	Tripartite motif-containing protein 26 OS=Sus scrofa OX=9823 GN=TRIM26 PE=4 SV=2 - [F1RZ52_PIG]	5.88	3	3	4	544	62.5782	5.04639	1.16068	0.00983179
133	K9J4L8	Protein kinase C	PRKCB_tv2	Protein kinase C OS=Sus scrofa OX=9823 GN=PRKCB_tv2 PE=1 SV=1 - [K9J4L8_PIG]	21.25	15	16	29	673	76.8881	7.02002	1.16065	0.000591123
134	A5JVA2	Toll-like receptor 8	TLR8	Toll-like receptor 8 OS=Sus scrofa OX=9823 GN=TLR8 PE=2 SV=1 - [A5JVA2_PIG]	3.4	4	4	4	1028	118.794	7.1665	1.16011	0.0182757
135	F1RQZ0	Uncharacterized protein	GRN	Uncharacterized protein OS=Sus scrofa OX=9823 GN=GRN PE=1 SV=1 - [F1RQZ0_PIG]	22.98	13	13	46	583	62.9078	7.25439	1.15927	0.00583729
136	A0A287B3W8	Uncharacterized protein	ACLY	Uncharacterized protein OS=Sus scrofa OX=9823 GN=ACLY PE=1 SV=1 - [A0A287B3W8_PIG]	35.38	1	34	64	1012	110.802	7.85498	1.15924	0.00371299
137	F1SIC2	Uncharacterized protein	ACP2	Uncharacterized protein OS=Sus scrofa OX=9823 GN=ACP2 PE=1 SV=1 - [F1SIC2_PIG]	15.13	7	7	17	423	48.4507	6.53662	1.15916	0.00388087
138	F1RHG4	U6 small nuclear RNA (adenine-(43)-N(6))-methyltransferase	METTL16	U6 small nuclear RNA (adenine-(43)-N(6))-methyltransferase OS=Sus scrofa OX=9823 GN=METTL16 PE=3 SV=3 - [F1RHG4_PIG]	1.9	1	1	1	527	59.6568	7.59131	1.15904	0.598652
139	I3LB84	Uncharacterized protein	RUFY3	Uncharacterized protein OS=Sus scrofa OX=9823 GN=RUFY3 PE=1 SV=2 - [I3LB84_PIG]	5.7	2	4	6	597	67.7944	5.87158	1.15854	0.0522282
140	F1S5Z3	Uncharacterized protein	SARS	Uncharacterized protein OS=Sus scrofa OX=9823 GN=SARS PE=1 SV=3 - [F1S5Z3_PIG]	18.29	11	11	17	514	58.535	6.30322	1.1583	0.0550577
141	I3LBB6	Uncharacterized protein	PTPRJ	Uncharacterized protein OS=Sus scrofa OX=9823 GN=PTPRJ PE=4 SV=2 - [I3LBB6_PIG]	1.58	1	1	1	631	66.9346	8.99756	1.1576	0.000122054
142	A0A287ALN3	Uncharacterized protein	MIEF1	Uncharacterized protein OS=Sus scrofa OX=9823 GN=MIEF1 PE=4 SV=1 - [A0A287ALN3_PIG]	2.16	1	1	1	463	51.0136	8.07471	1.15704	0.00593302
143	A0A286ZT23	Uncharacterized protein	LMAN2L	Uncharacterized protein OS=Sus scrofa OX=9823 GN=LMAN2L PE=1 SV=1 - [A0A286ZT23_PIG]	2.56	1	1	1	313	35.8531	8.39697	1.15702	0.0118405
144	A0A0B8RTW4	Brain and reproductive organ-expressed (TNFRSF1A modulator)	BRE	Brain and reproductive organ-expressed (TNFRSF1A modulator) OS=Sus scrofa domesticus OX=9825 GN=BRE PE=4 SV=1 - [A0A0B8RTW4_PIG]	13.35	5	5	7	382	43.3958	5.80811	1.15621	0.000228199
145	F1SPS7	Acylamino-acid-releasing enzyme	APEH	Acylamino-acid-releasing enzyme OS=Sus scrofa OX=9823 GN=APEH PE=4 SV=2 - [F1SPS7_PIG]	8.74	7	7	13	732	81.2054	5.5542	1.15594	0.000139903
146	K7GP41	Uncharacterized protein	MPP1	Uncharacterized protein OS=Sus scrofa OX=9823 GN=MPP1 PE=1 SV=2 - [K7GP41_PIG]	22.75	10	10	22	466	51.8594	6.91748	1.15552	0.00472235
147	F1RJJ3	Uncharacterized protein	SBDS	Uncharacterized protein OS=Sus scrofa OX=9823 GN=SBDS PE=1 SV=1 - [F1RJJ3_PIG]	19.2	6	6	9	250	28.7273	8.6167	1.15549	0.00318458
148	A0A286ZPH3	Uncharacterized protein	NGLY1	Uncharacterized protein OS=Sus scrofa OX=9823 GN=NGLY1 PE=1 SV=1 - [A0A286ZPH3_PIG]	3.94	2	2	3	558	63.9454	7.6792	1.15499	0.0074229
149	I3LGI8	Ficolin-2	FCN2	Ficolin-2 OS=Sus scrofa OX=9823 GN=FCN2 PE=1 SV=2 - [I3LGI8_PIG]	26.01	3	8	42	323	34.7317	5.98584	1.15445	0.00153746
150	I3L6X7	Vacuolar-sorting protein SNF8	SNF8	Vacuolar-sorting protein SNF8 OS=Sus scrofa OX=9823 GN=SNF8 PE=1 SV=1 - [I3L6X7_PIG]	3.49	1	1	1	258	28.8621	6.65381	1.1542	0.0570915
151	M3VK32	Serine/threonine-protein phosphatase	PPP4C	Serine/threonine-protein phosphatase OS=Sus scrofa OX=9823 GN=PPP4C PE=2 SV=1 - [M3VK32_PIG]	8.79	1	2	3	307	35.0574	5.05908	1.1538	0.00126961
152	F1SGJ0	Uncharacterized protein	PXK	Uncharacterized protein OS=Sus scrofa OX=9823 GN=PXK PE=4 SV=3 - [F1SGJ0_PIG]	2.33	1	1	1	515	58.6847	9.20264	1.15375	0.00170456
153	I3LSM1	Uncharacterized protein	ITSN1	Uncharacterized protein OS=Sus scrofa OX=9823 GN=ITSN1 PE=1 SV=2 - [I3LSM1_PIG]	9.31	12	14	17	1483	167.669	7.7085	1.15369	0.00979733
154	F1S4J6	Cathepsin L1	CTSL	Cathepsin L1 OS=Sus scrofa OX=9823 GN=CTSL PE=3 SV=2 - [F1S4J6_PIG]	11.14	3	3	11	332	37.0686	7.31299	1.15353	0.0811119
155	I3LNG8	Uncharacterized protein	STIP1	Uncharacterized protein OS=Sus scrofa OX=9823 GN=STIP1 PE=1 SV=2 - [I3LNG8_PIG]	48.43	29	29	63	543	62.4243	6.75635	1.15337	0.00417264
156	I3LSG8	Uncharacterized protein	APAF1	Uncharacterized protein OS=Sus scrofa OX=9823 GN=APAF1 PE=4 SV=2 - [I3LSG8_PIG]	2.4	2	3	5	1040	118.194	6.31592	1.15312	0.0375875
157	M3UZ42	Ubiquitin-fold modifier 1	UFM1	Ubiquitin-fold modifier 1 OS=Sus scrofa OX=9823 GN=UFM1 PE=1 SV=1 - [M3UZ42_PIG]	8.24	1	1	5	85	9.11187	9.30518	1.15302	0.00569814
158	A0A287A7U0	Uncharacterized protein	CD2AP	Uncharacterized protein OS=Sus scrofa OX=9823 GN=CD2AP PE=1 SV=1 - [A0A287A7U0_PIG]	1.48	1	1	1	608	67.518	6.3667	1.15287	0.00735298
159	A0A0B8RTV8	Caspase 3, apoptosis-related cysteine peptidase	CASP3	Caspase 3, apoptosis-related cysteine peptidase OS=Sus scrofa domesticus OX=9825 GN=CASP3 PE=3 SV=1 - [A0A0B8RTV8_PIG]	23.02	7	7	13	278	31.3385	7.37158	1.15234	0.00135282
160	A0A0B8RVQ6	Mitogen-activated protein kinase kinase 4	MAP2K4	Mitogen-activated protein kinase kinase 4 OS=Sus scrofa domesticus OX=9825 GN=MAP2K4 PE=3 SV=1 - [A0A0B8RVQ6_PIG]	2.2	1	1	2	363	41.3481	8.06006	1.15223	0.047117
161	F1SRC8	Uncharacterized protein	CLEC3B	Uncharacterized protein OS=Sus scrofa OX=9823 GN=CLEC3B PE=1 SV=1 - [F1SRC8_PIG]	9.9	1	2	3	202	22.1761	5.65576	1.15186	0.0680407
162	A0A287BFW1	Uncharacterized protein	PRPSAP2	Uncharacterized protein OS=Sus scrofa OX=9823 GN=PRPSAP2 PE=1 SV=1 - [A0A287BFW1_PIG]	19.42	5	7	11	345	37.9415	7.06396	1.1515	0.000217177
163	I3LI15	Histone-lysine N-methyltransferase SETD7	SETD7	Histone-lysine N-methyltransferase SETD7 OS=Sus scrofa OX=9823 GN=SETD7 PE=1 SV=2 - [I3LI15_PIG]	4.92	2	2	2	366	40.6571	4.62744	1.15094	0.143103
164	F1RGQ6	Uncharacterized protein	ANKFY1	Uncharacterized protein OS=Sus scrofa OX=9823 GN=ANKFY1 PE=1 SV=2 - [F1RGQ6_PIG]	10.6	13	13	19	1170	128.428	5.90967	1.15079	0.0103955
165	A0A286ZXZ1	Uncharacterized protein	EML2	Uncharacterized protein OS=Sus scrofa OX=9823 GN=EML2 PE=1 SV=1 - [A0A286ZXZ1_PIG]	11.86	7	8	11	649	70.5892	6.34131	1.15061	0.000200308
166	A0A287AAM6	Uncharacterized protein	VPS25	Uncharacterized protein OS=Sus scrofa OX=9823 GN=VPS25 PE=1 SV=1 - [A0A287AAM6_PIG]	13.37	3	3	3	202	23.5329	8.42627	1.1505	0.0384006
167	F1SS29	Uncharacterized protein	SRP14	Uncharacterized protein OS=Sus scrofa OX=9823 GN=SRP14 PE=1 SV=1 - [F1SS29_PIG]	11.82	1	1	1	110	12.4367	10.1255	1.15044	0.0122377
168	A1XQU1	Proteasome subunit beta type-7	PSMB7	Proteasome subunit beta type-7 OS=Sus scrofa OX=9823 GN=PSMB7 PE=2 SV=2 - [PSB7_PIG]	14.44	4	4	9	277	29.9612	7.29834	1.14986	0.00578377
169	F1SJR5	Uncharacterized protein	PACSIN2	Uncharacterized protein OS=Sus scrofa OX=9823 GN=PACSIN2 PE=1 SV=2 - [F1SJR5_PIG]	31.28	15	15	27	486	55.568	5.19873	1.14933	0.000945546
170	A0A287BI73	Uncharacterized protein	MOV10	Uncharacterized protein OS=Sus scrofa OX=9823 GN=MOV10 PE=1 SV=1 - [A0A287BI73_PIG]	15.75	13	14	17	927	105.04	8.33838	1.14927	4.57619e-05
171	F1SGX2	Uncharacterized protein	MORC3	Uncharacterized protein OS=Sus scrofa OX=9823 GN=MORC3 PE=4 SV=2 - [F1SGX2_PIG]	18.58	16	16	25	818	93.455	5.24951	1.14919	0.0112469
172	F1SGZ8	Uncharacterized protein	TWF1	Uncharacterized protein OS=Sus scrofa OX=9823 GN=TWF1 PE=1 SV=1 - [F1SGZ8_PIG]	16.86	4	6	13	350	40.2416	7.13721	1.14911	0.032541
173	Q2PYM7	Proteasome subunit beta	PSMB9	Proteasome subunit beta OS=Sus scrofa OX=9823 GN=PSMB9 PE=1 SV=1 - [Q2PYM7_PIG]	20.09	4	4	11	219	23.3156	5.37646	1.14887	0.0127326
174	D7RA22	Cysteine protease	ATG4B	Cysteine protease OS=Sus scrofa OX=9823 GN=ATG4B PE=2 SV=1 - [D7RA22_PIG]	3.05	1	1	1	393	44.2977	5.10986	1.14882	0.0739031
175	A0A286ZZM7	Uncharacterized protein	TXNDC17	Uncharacterized protein OS=Sus scrofa OX=9823 GN=TXNDC17 PE=1 SV=1 - [A0A286ZZM7_PIG]	18.7	2	2	5	123	14.069	5.5415	1.14875	0.0145913
176	F1RPW9	Elongation factor 1-gamma	EEF1G	Elongation factor 1-gamma OS=Sus scrofa OX=9823 GN=EEF1G PE=4 SV=2 - [F1RPW9_PIG]	33.49	17	17	49	424	48.4282	6.07471	1.14864	0.00507906
177	A0A287B4G4	Uncharacterized protein	RAC1	Uncharacterized protein OS=Sus scrofa OX=9823 GN=RAC1 PE=1 SV=1 - [A0A287B4G4_PIG]	38.54	3	7	30	192	21.4362	8.49951	1.14817	0.0168682
178	A0A287A365	Uncharacterized protein	GNB4	Uncharacterized protein OS=Sus scrofa OX=9823 GN=GNB4 PE=1 SV=1 - [A0A287A365_PIG]	24.41	3	8	27	340	37.543	5.99854	1.14813	0.00156132
179	K9IVW2	Integrin alpha-X	ITGAX	Integrin alpha-X OS=Sus scrofa OX=9823 GN=ITGAX PE=2 SV=1 - [K9IVW2_PIG]	20.4	21	22	45	1157	126.929	7.21045	1.14778	0.000336506
180	A0A287ADH9	Chloride intracellular channel protein	CLIC4	Chloride intracellular channel protein OS=Sus scrofa OX=9823 GN=CLIC4 PE=1 SV=1 - [A0A287ADH9_PIG]	22.53	4	5	6	253	28.7087	5.78271	1.14757	0.0137754
181	P12309	Glutaredoxin-1	GLRX	Glutaredoxin-1 OS=Sus scrofa OX=9823 GN=GLRX PE=1 SV=2 - [GLRX1_PIG]	46.23	6	6	14	106	11.8202	8.17725	1.14694	0.00942701
182	I3LRZ7	Uncharacterized protein	SELRC1	Uncharacterized protein OS=Sus scrofa OX=9823 GN=SELRC1 PE=1 SV=2 - [I3LRZ7_PIG]	3.48	1	1	1	230	25.7161	5.68115	1.14686	0.0052591
183	F1STW8	Uncharacterized protein	GAB2	Uncharacterized protein OS=Sus scrofa OX=9823 GN=GAB2 PE=4 SV=3 - [F1STW8_PIG]	6.36	4	4	5	660	72.1602	7.78174	1.14669	0.0282945
184	A0A287AGZ9	Uncharacterized protein	RFK	Uncharacterized protein OS=Sus scrofa OX=9823 GN=RFK PE=4 SV=1 - [A0A287AGZ9_PIG]	6.08	1	1	2	148	16.7455	8.57275	1.14664	0.00193962
185	A0A287AGX5	Branched-chain-amino-acid aminotransferase	BCAT1	Branched-chain-amino-acid aminotransferase OS=Sus scrofa OX=9823 GN=BCAT1 PE=1 SV=1 - [A0A287AGX5_PIG]	12.73	5	5	10	385	43.0816	5.12256	1.14632	0.00376412
186	A0A287BKS0	DNA polymerase	POLD1	DNA polymerase OS=Sus scrofa OX=9823 GN=POLD1 PE=3 SV=1 - [A0A287BKS0_PIG]	1.72	2	2	2	989	109.495	7.21045	1.14606	0.00149412
187	A0A287ADS0	Uncharacterized protein	EIF2B3	Uncharacterized protein OS=Sus scrofa OX=9823 GN=EIF2B3 PE=1 SV=1 - [A0A287ADS0_PIG]	5.98	1	1	1	117	13.1209	7.95752	1.14572	0.0420393
188	A0A286ZQE5	Uncharacterized protein	TRIM24	Uncharacterized protein OS=Sus scrofa OX=9823 GN=TRIM24 PE=4 SV=1 - [A0A286ZQE5_PIG]	1	1	1	1	898	100.885	6.97607	1.14548	0.0556843
189	A0A287AZJ2	Uncharacterized protein	COMMD10	Uncharacterized protein OS=Sus scrofa OX=9823 GN=COMMD10 PE=4 SV=1 - [A0A287AZJ2_PIG]	12.44	2	2	2	193	22.1387	6.21436	1.14539	0.00865178
190	F1SI25	Uncharacterized protein	LRRC57	Uncharacterized protein OS=Sus scrofa OX=9823 GN=LRRC57 PE=1 SV=1 - [F1SI25_PIG]	16.74	4	4	5	239	26.8884	8.6167	1.14531	0.00185365
191	A0A286ZMQ7	Uncharacterized protein	RAB12	Uncharacterized protein OS=Sus scrofa OX=9823 GN=RAB12 PE=4 SV=1 - [A0A286ZMQ7_PIG]	18.44	4	5	19	244	27.2871	8.41162	1.14514	0.0074398
192	F1SQ09	Uncharacterized protein	LUM	Uncharacterized protein OS=Sus scrofa OX=9823 GN=LUM PE=1 SV=1 - [F1SQ09_PIG]	5.28	2	2	2	341	38.7548	6.23975	1.14513	0.0418923
193	F1SA98	Uncharacterized protein	YWHAQ	Uncharacterized protein OS=Sus scrofa OX=9823 GN=YWHAQ PE=1 SV=3 - [F1SA98_PIG]	55.1	9	16	67	245	27.7468	4.77979	1.14481	0.0115982
194	F1S8P1	Uncharacterized protein	SCCPDH	Uncharacterized protein OS=Sus scrofa OX=9823 GN=SCCPDH PE=1 SV=3 - [F1S8P1_PIG]	1.86	1	1	2	429	47.3024	8.90967	1.14469	0.000271842
195	A0A287AFD8	Proteasome assembly chaperone 2	PSMG2	Proteasome assembly chaperone 2 OS=Sus scrofa OX=9823 GN=PSMG2 PE=1 SV=1 - [A0A287AFD8_PIG]	8.33	2	2	2	240	26.4494	5.13525	1.14461	0.00203244
196	F1SPQ8	Uncharacterized protein	RBM5	Uncharacterized protein OS=Sus scrofa OX=9823 GN=RBM5 PE=1 SV=2 - [F1SPQ8_PIG]	2.03	1	2	3	739	83.5567	5.8335	1.14438	0.00180724
197	A0A288CFX5	Uncharacterized protein	NFS1	Uncharacterized protein OS=Sus scrofa OX=9823 GN=NFS1 PE=1 SV=1 - [A0A288CFX5_PIG]	6.37	1	1	1	204	22.5846	7.92822	1.14396	0.0813257
198	A0A287BKS6	Uncharacterized protein	SLC35A2	Uncharacterized protein OS=Sus scrofa OX=9823 GN=SLC35A2 PE=4 SV=1 - [A0A287BKS6_PIG]	3.43	1	1	1	321	33.9265	9.80322	1.14391	0.0578127
199	A0A287BIV4	Proteasome subunit alpha type	PSMA4	Proteasome subunit alpha type OS=Sus scrofa OX=9823 GN=PSMA4 PE=1 SV=1 - [A0A287BIV4_PIG]	39.85	10	10	34	261	29.4652	7.72314	1.14388	0.00206521
200	F1RQZ4	Uncharacterized protein	CCDC43	Uncharacterized protein OS=Sus scrofa OX=9823 GN=CCDC43 PE=4 SV=2 - [F1RQZ4_PIG]	4	1	1	1	250	28.1243	5.14795	1.14361	0.0197779
201	I3LAB6	Proteasome subunit alpha type	PSMA2	Proteasome subunit alpha type OS=Sus scrofa OX=9823 GN=PSMA2 PE=1 SV=1 - [I3LAB6_PIG]	25.21	5	5	8	234	25.8823	7.43018	1.14345	0.0116706
202	F1SSL6	Proteasome subunit alpha type	PSMA3	Proteasome subunit alpha type OS=Sus scrofa OX=9823 GN=PSMA3 PE=1 SV=1 - [F1SSL6_PIG]	36.86	11	11	30	255	28.4151	5.43994	1.14337	0.00295129
203	A0A286ZMW4	Uncharacterized protein	HSPH1	Uncharacterized protein OS=Sus scrofa OX=9823 GN=HSPH1 PE=1 SV=1 - [A0A286ZMW4_PIG]	30.31	23	24	51	815	91.8942	5.5542	1.14331	0.00789278
204	F1RY96	Uncharacterized protein	C6orf222	Uncharacterized protein OS=Sus scrofa OX=9823 GN=C6orf222 PE=4 SV=2 - [F1RY96_PIG]	1.15	1	1	1	611	67.0967	8.646	1.14294	0.0457534
205	I3LQD3	Calpain-2 catalytic subunit	CAPN2	Calpain-2 catalytic subunit OS=Sus scrofa OX=9823 GN=CAPN2 PE=1 SV=2 - [I3LQD3_PIG]	24.86	15	16	41	700	79.8417	4.98291	1.14291	0.00058669
206	F1S631	Uncharacterized protein	DENND2D	Uncharacterized protein OS=Sus scrofa OX=9823 GN=DENND2D PE=4 SV=3 - [F1S631_PIG]	3.66	2	2	2	464	52.9053	8.26514	1.14288	0.0386808
207	D3K5I9	Motile sperm domain containing 2	MOSPD2	Motile sperm domain containing 2 OS=Sus scrofa OX=9823 GN=MOSPD2 PE=2 SV=1 - [D3K5I9_PIG]	23.94	13	13	26	518	59.7133	5.93506	1.14281	0.000849964
208	I3LQ51	Uncharacterized protein	PSMB1	Uncharacterized protein OS=Sus scrofa OX=9823 GN=PSMB1 PE=1 SV=2 - [I3LQ51_PIG]	35.61	6	6	14	205	22.4053	8.25049	1.14272	0.0016791
209	A0A0B8RTD1	Phosphatidylinositol transfer protein, alpha	PITPNA	Phosphatidylinositol transfer protein, alpha OS=Sus scrofa domesticus OX=9825 GN=PITPNA PE=4 SV=1 - [A0A0B8RTD1_PIG]	17.78	5	6	11	270	31.8	6.55127	1.14253	0.0350953
210	F1SV18	Uncharacterized protein	KDELC2	Uncharacterized protein OS=Sus scrofa OX=9823 GN=KDELC2 PE=1 SV=3 - [F1SV18_PIG]	6.89	4	4	6	508	58.7414	8.104	1.14248	0.000631763
211	A0A287A7R3	Vacuole membrane protein 1	VMP1	Vacuole membrane protein 1 OS=Sus scrofa OX=9823 GN=VMP1 PE=4 SV=1 - [A0A287A7R3_PIG]	2.49	1	1	1	362	41.2476	8.47021	1.14244	0.0160444
212	K9IVC4	Semaphorin-7A isoform 1 preproprotein	SEMA7A_tv1	Semaphorin-7A isoform 1 preproprotein OS=Sus scrofa OX=9823 GN=SEMA7A_tv1 PE=2 SV=1 - [K9IVC4_PIG]	5.25	3	3	3	667	75.1073	7.31299	1.1423	0.0550043
213	M3V7Z1	Cytoplasmic FMR1-interacting protein	CYFIP1 tv1	Cytoplasmic FMR1-interacting protein OS=Sus scrofa OX=9823 GN=CYFIP1 tv1 PE=2 SV=1 - [M3V7Z1_PIG]	14.45	7	18	36	1253	145.164	6.90283	1.14208	0.00443935
214	A0A287BAB5	Uncharacterized protein		Uncharacterized protein OS=Sus scrofa OX=9823 PE=1 SV=1 - [A0A287BAB5_PIG]	29.07	3	3	3	86	10.0801	6.15088	1.14197	0.00410718
215	Q95N21	FcgammaRIII a.2		FcgammaRIII a.2 OS=Sus scrofa OX=9823 PE=2 SV=1 - [Q95N21_PIG]	33.92	6	6	8	227	25.586	8.79248	1.14194	0.0682797
216	F2Z505	Uncharacterized protein	ETF1	Uncharacterized protein OS=Sus scrofa OX=9823 GN=ETF1 PE=1 SV=1 - [F2Z505_PIG]	19.91	8	8	19	437	49.0002	5.70654	1.14189	0.00554728
217	A0A287AXG0	Uncharacterized protein	RGS10	Uncharacterized protein OS=Sus scrofa OX=9823 GN=RGS10 PE=4 SV=1 - [A0A287AXG0_PIG]	18.78	3	3	7	181	21.1526	8.07471	1.14133	0.0013853
218	A0A0B8RS97	Solute carrier family 39 (Zinc transporter), member 1	SLC39A1	Solute carrier family 39 (Zinc transporter), member 1 OS=Sus scrofa domesticus OX=9825 GN=SLC39A1 PE=4 SV=1 - [A0A0B8RS97_PIG]	3.4	1	1	1	324	34.2085	5.97314	1.14125	0.257247
219	F1RM08	Amino acid transporter	SLC1A5	Amino acid transporter OS=Sus scrofa OX=9823 GN=SLC1A5 PE=1 SV=2 - [F1RM08_PIG]	6.47	3	3	7	541	56.4119	5.2749	1.1411	0.0937761
220	F2Z5N0	Proteasome subunit alpha type	PSMA6	Proteasome subunit alpha type OS=Sus scrofa OX=9823 GN=PSMA6 PE=1 SV=1 - [F2Z5N0_PIG]	46.75	11	11	39	246	27.3818	6.75635	1.14095	0.0114269
221	A0A287B425	Uncharacterized protein	RNF126	Uncharacterized protein OS=Sus scrofa OX=9823 GN=RNF126 PE=4 SV=1 - [A0A287B425_PIG]	7.05	2	2	2	312	33.9153	5.18604	1.14091	0.148302
222	A0A287B102	Uncharacterized protein	ZNF568	Uncharacterized protein OS=Sus scrofa OX=9823 GN=ZNF568 PE=4 SV=1 - [A0A287B102_PIG]	1.03	1	1	1	582	67.3358	8.52881	1.14071	0.170812
223	I3L9X6	Uncharacterized protein	DTHD1	Uncharacterized protein OS=Sus scrofa OX=9823 GN=DTHD1 PE=4 SV=2 - [I3L9X6_PIG]	1.42	1	1	1	918	104.098	6.88818	1.14058	0.114012
224	A0A287AU47	Uncharacterized protein	PDXDC1	Uncharacterized protein OS=Sus scrofa OX=9823 GN=PDXDC1 PE=1 SV=1 - [A0A287AU47_PIG]	4.12	4	4	4	752	82.7884	5.50342	1.14036	0.0074695
225	A0A287A5T1	Uncharacterized protein	ABHD14B	Uncharacterized protein OS=Sus scrofa OX=9823 GN=ABHD14B PE=1 SV=1 - [A0A287A5T1_PIG]	9.57	2	2	2	209	22.5166	6.41748	1.14018	0.0405591
226	F1RJU9	Uncharacterized protein	SEPT8	Uncharacterized protein OS=Sus scrofa OX=9823 GN=SEPT8 PE=1 SV=3 - [F1RJU9_PIG]	15.62	2	7	16	429	49.7963	6.02393	1.13973	0.00734025
227	F1SNE9	Coatomer subunit gamma	COPG2	Coatomer subunit gamma OS=Sus scrofa OX=9823 GN=COPG2 PE=1 SV=2 - [F1SNE9_PIG]	22.85	1	21	37	871	97.3634	5.75732	1.13947	0.0097778
228	I3LHR5	Leucine carboxyl methyltransferase 1	LCMT1	Leucine carboxyl methyltransferase 1 OS=Sus scrofa OX=9823 GN=LCMT1 PE=1 SV=2 - [I3LHR5_PIG]	3.34	1	1	1	299	33.9821	5.90967	1.13936	0.0500234
229	A0A287APZ8	Superoxide dismutase	SOD2	Superoxide dismutase OS=Sus scrofa OX=9823 GN=SOD2 PE=1 SV=1 - [A0A287APZ8_PIG]	34.01	3	7	44	197	22.0332	8.41162	1.13936	0.0164672
230	Q6J267	Galectin (Fragment)		Galectin (Fragment) OS=Sus scrofa OX=9823 PE=2 SV=1 - [Q6J267_PIG]	61.94	7	7	64	134	14.5902	5.23682	1.13929	0.00188853
231	A0A287A284	Uncharacterized protein		Uncharacterized protein OS=Sus scrofa OX=9823 PE=1 SV=1 - [A0A287A284_PIG]	10.28	1	1	3	107	12.3536	10.2866	1.13879	0.00776761
232	A0A287AT27	Uncharacterized protein	RAMAC	Uncharacterized protein OS=Sus scrofa OX=9823 GN=RAMAC PE=4 SV=1 - [A0A287AT27_PIG]	12.71	1	1	1	118	14.1976	8.42627	1.13871	0.143467
233	F1SR76	Uncharacterized protein	DNPEP	Uncharacterized protein OS=Sus scrofa OX=9823 GN=DNPEP PE=1 SV=3 - [F1SR76_PIG]	8.7	4	4	6	471	51.8497	7.00537	1.13856	0.00774139
234	F1RN73	Uncharacterized protein	EFCAB5	Uncharacterized protein OS=Sus scrofa OX=9823 GN=EFCAB5 PE=4 SV=3 - [F1RN73_PIG]	0.81	1	1	1	862	98.1232	5.8335	1.13848	0.119153
235	A0A286ZVK9	Uncharacterized protein	CIAO2B	Uncharacterized protein OS=Sus scrofa OX=9823 GN=CIAO2B PE=4 SV=1 - [A0A286ZVK9_PIG]	4.24	1	1	1	165	17.7671	5.07178	1.13832	0.0287252
236	Q764N1	CD74 antigen	cd74	CD74 antigen OS=Sus scrofa OX=9823 GN=cd74 PE=2 SV=1 - [Q764N1_PIG]	39.25	8	8	29	214	24.1024	8.104	1.13808	0.00133821
237	A0A287B4X2	Uncharacterized protein	NAA15	Uncharacterized protein OS=Sus scrofa OX=9823 GN=NAA15 PE=1 SV=1 - [A0A287B4X2_PIG]	15.24	12	16	23	866	101.137	7.40088	1.13799	0.00549207
238	F1RM45	Apolipoprotein E	APOE	Apolipoprotein E OS=Sus scrofa OX=9823 GN=APOE PE=1 SV=1 - [F1RM45_PIG]	30.6	12	12	26	317	36.6419	6.13818	1.13753	0.0108087
239	A0A287ARX3	Uncharacterized protein	SLA-DRB1	Uncharacterized protein OS=Sus scrofa OX=9823 GN=SLA-DRB1 PE=1 SV=1 - [A0A287ARX3_PIG]	33.83	3	11	63	266	30.2483	7.53271	1.13703	0.00875412
240	Q8HX70	MHC class II antigen (Fragment)	SLA-DRB	MHC class II antigen (Fragment) OS=Sus scrofa OX=9823 GN=SLA-DRB PE=2 SV=1 - [Q8HX70_PIG]	34.6	5	11	52	263	29.786	7.81104	1.137	0.000839385
241	A0A287A9T7	Uncharacterized protein	AXL	Uncharacterized protein OS=Sus scrofa OX=9823 GN=AXL PE=3 SV=1 - [A0A287A9T7_PIG]	3.05	2	3	3	885	97.3581	5.66846	1.13697	0.0745206
242	A0A287A4W8	Uncharacterized protein	SLA-6	Uncharacterized protein OS=Sus scrofa OX=9823 GN=SLA-6 PE=1 SV=1 - [A0A287A4W8_PIG]	20.6	5	7	12	369	41.9222	6.59521	1.13675	0.00575496
243	A0A286ZN07	Uncharacterized protein	CHMP4A	Uncharacterized protein OS=Sus scrofa OX=9823 GN=CHMP4A PE=3 SV=1 - [A0A286ZN07_PIG]	22.07	4	4	4	222	25.1149	4.75439	1.13672	0.00157847
244	P62863	40S ribosomal protein S30	FAU	40S ribosomal protein S30 OS=Sus scrofa OX=9823 GN=FAU PE=3 SV=1 - [RS30_PIG]	16.95	1	1	1	59	6.64382	12.147	1.1366	0.106269
245	P79303	UTP--glucose-1-phosphate uridylyltransferase	UGP2	UTP--glucose-1-phosphate uridylyltransferase OS=Sus scrofa OX=9823 GN=UGP2 PE=2 SV=3 - [UGPA_PIG]	40.35	2	19	79	508	56.9167	7.88428	1.13654	0.00448282
246	Q6J1I8	E3 ubiquitin-protein ligase RNF114	RNF114	E3 ubiquitin-protein ligase RNF114 OS=Sus scrofa OX=9823 GN=RNF114 PE=2 SV=1 - [RN114_PIG]	21.93	5	5	7	228	25.6122	6.60986	1.13648	0.00403574
247	I3LTQ9	Ribonuclease H1	RNASEH1	Ribonuclease H1 OS=Sus scrofa OX=9823 GN=RNASEH1 PE=3 SV=1 - [I3LTQ9_PIG]	2.79	1	1	1	287	31.907	9.21729	1.13646	0.624573
248	F1RIT7	Uncharacterized protein	ANKRD13A	Uncharacterized protein OS=Sus scrofa OX=9823 GN=ANKRD13A PE=1 SV=2 - [F1RIT7_PIG]	4.02	1	1	1	323	37.305	6.81494	1.13566	0.00495892
249	F1SK86	Peptidylprolyl isomerase	FKBP4	Peptidylprolyl isomerase OS=Sus scrofa OX=9823 GN=FKBP4 PE=1 SV=2 - [F1SK86_PIG]	32.53	17	17	53	455	51.1437	5.37646	1.13562	0.00763727
250	I3LPB5	Creatine kinase B-type	CKB	Creatine kinase B-type OS=Sus scrofa OX=9823 GN=CKB PE=3 SV=2 - [I3LPB5_PIG]	23.36	7	7	17	381	42.6604	5.78271	1.13548	0.0248533
251	F1RMS3	Uncharacterized protein	FCHSD1	Uncharacterized protein OS=Sus scrofa OX=9823 GN=FCHSD1 PE=4 SV=3 - [F1RMS3_PIG]	1.59	1	1	1	690	76.4498	5.26221	1.13533	0.528962
252	A0A287B138	Uncharacterized protein	MORC4	Uncharacterized protein OS=Sus scrofa OX=9823 GN=MORC4 PE=4 SV=1 - [A0A287B138_PIG]	1.44	1	2	2	901	101.297	7.84033	1.13522	0.00308954
253	A0A287A1K2	Uncharacterized protein	ARSB	Uncharacterized protein OS=Sus scrofa OX=9823 GN=ARSB PE=1 SV=1 - [A0A287A1K2_PIG]	2.01	1	1	1	498	55.9884	8.20654	1.13517	0.155696
254	F1SGN1	Uncharacterized protein		Uncharacterized protein OS=Sus scrofa OX=9823 PE=4 SV=3 - [F1SGN1_PIG]	0.75	1	1	1	1072	119.603	6.66846	1.13496	0.00721262
255	F1SJ07	Pleckstrin	PLEK	Pleckstrin OS=Sus scrofa OX=9823 GN=PLEK PE=1 SV=2 - [F1SJ07_PIG]	17.71	6	6	24	350	40.0413	8.11865	1.13483	0.00695252
256	A0A286ZKA5	Uncharacterized protein	C1QB	Uncharacterized protein OS=Sus scrofa OX=9823 GN=C1QB PE=1 SV=1 - [A0A286ZKA5_PIG]	11.79	3	3	6	246	26.1577	9.02686	1.13477	0.0894896
257	Q7M329	Ribonuclease T2	RNASET2	Ribonuclease T2 OS=Sus scrofa OX=9823 GN=RNASET2 PE=1 SV=1 - [RNT2_PIG]	8.5	2	2	4	200	23.1205	6.72705	1.13476	0.0167197
258	A0A0B8RZJ3	G1 to S phase transition 1	GSPT1	G1 to S phase transition 1 OS=Sus scrofa domesticus OX=9825 GN=GSPT1 PE=4 SV=1 - [A0A0B8RZJ3_PIG]	17.64	10	10	20	499	55.7433	5.5542	1.13459	0.00269663
259	Q09YA9	Proteasome subunit beta	PSMB10	Proteasome subunit beta OS=Sus scrofa OX=9823 GN=PSMB10 PE=2 SV=1 - [Q09YA9_PIG]	17.58	4	4	9	273	28.9188	6.53662	1.13441	0.0012923
260	F2Z5J1	Uncharacterized protein	PSMC1	Uncharacterized protein OS=Sus scrofa OX=9823 GN=PSMC1 PE=1 SV=1 - [F2Z5J1_PIG]	32.95	13	15	23	440	49.1537	6.21436	1.13416	0.00344929
261	A0A286ZT03	Uncharacterized protein	FCHO2	Uncharacterized protein OS=Sus scrofa OX=9823 GN=FCHO2 PE=4 SV=1 - [A0A286ZT03_PIG]	7.69	7	7	11	754	82.6707	6.50732	1.13408	0.0024002
262	A0A287AWI9	Uncharacterized protein	EEF2	Uncharacterized protein OS=Sus scrofa OX=9823 GN=EEF2 PE=1 SV=1 - [A0A287AWI9_PIG]	44.52	38	39	149	858	95.2929	6.82959	1.13369	0.00568406
263	A0A287AU33	NADPH--cytochrome P450 reductase	POR	NADPH--cytochrome P450 reductase OS=Sus scrofa OX=9823 GN=POR PE=1 SV=1 - [A0A287AU33_PIG]	33.63	26	26	75	678	76.7411	5.42725	1.13331	0.000755777
264	D0G787	Peroxisomal trans-2-enoyl-CoA reductase (Fragment)	PECR	Peroxisomal trans-2-enoyl-CoA reductase (Fragment) OS=Sus scrofa OX=9823 GN=PECR PE=2 SV=1 - [D0G787_PIG]	11.79	3	3	5	280	29.773	6.52197	1.13303	0.00269655
265	Q95MZ3	Serine/threonine-protein phosphatase	PPP3CA	Serine/threonine-protein phosphatase OS=Sus scrofa OX=9823 GN=PPP3CA PE=1 SV=1 - [Q95MZ3_PIG]	7.05	2	4	5	511	57.5998	6.26514	1.13301	0.0304102
266	A0A287B5K8	Mothers against decapentaplegic homolog	SMAD4	Mothers against decapentaplegic homolog OS=Sus scrofa OX=9823 GN=SMAD4 PE=3 SV=1 - [A0A287B5K8_PIG]	3.52	2	2	2	483	52.651	7.18115	1.13272	0.00154125
267	A5GFX7	Cathepsin Z	CTSZ	Cathepsin Z OS=Sus scrofa OX=9823 GN=CTSZ PE=1 SV=1 - [A5GFX7_PIG]	21.05	6	6	22	304	33.7691	7.40088	1.13262	0.0217376
268	A0A287AIG3	Uncharacterized protein	B4GALT1	Uncharacterized protein OS=Sus scrofa OX=9823 GN=B4GALT1 PE=1 SV=1 - [A0A287AIG3_PIG]	1.91	1	1	1	366	40.2693	7.18115	1.13228	0.0219655
269	K9J6J2	Erythrocyte band 7 integral membrane protein isoform a	STOM_tv1	Erythrocyte band 7 integral membrane protein isoform a OS=Sus scrofa OX=9823 GN=STOM_tv1 PE=1 SV=1 - [K9J6J2_PIG]	50.35	12	12	47	284	31.1664	7.75244	1.13222	4.05805e-05
270	D0G0C7	Antioxidant protein 1 homolog (Yeast)	ATOX1	Antioxidant protein 1 homolog (Yeast) OS=Sus scrofa OX=9823 GN=ATOX1 PE=1 SV=1 - [D0G0C7_PIG]	32.35	3	3	7	68	7.36169	6.50732	1.1321	0.00929735
271	A0A287AV50	Uncharacterized protein	FRMD4B	Uncharacterized protein OS=Sus scrofa OX=9823 GN=FRMD4B PE=4 SV=1 - [A0A287AV50_PIG]	1.02	1	1	2	977	110.818	8.646	1.13196	0.178321
272	A0A287A8N4	C-X-C motif chemokine	PPBP	C-X-C motif chemokine OS=Sus scrofa OX=9823 GN=PPBP PE=3 SV=1 - [A0A287A8N4_PIG]	11.76	2	2	2	119	12.7871	9.64209	1.13166	0.433272
273	Q29227	Cysteine-rich protein (Fragment)		Cysteine-rich protein (Fragment) OS=Sus scrofa OX=9823 PE=2 SV=1 - [Q29227_PIG]	13.83	1	1	1	94	10.3107	8.23584	1.13045	0.0734836
274	A0A287BMT8	Uncharacterized protein	HSBP1	Uncharacterized protein OS=Sus scrofa OX=9823 GN=HSBP1 PE=1 SV=1 - [A0A287BMT8_PIG]	23.68	2	2	3	76	8.49415	4.36084	1.12994	5.86305e-05
275	F1RN43	Uncharacterized protein	CUL4A	Uncharacterized protein OS=Sus scrofa OX=9823 GN=CUL4A PE=1 SV=2 - [F1RN43_PIG]	5.91	1	6	6	761	87.6693	7.89893	1.12956	0.0327264
276	A0A287ALA3	Cation-transporting ATPase	ATP13A3	Cation-transporting ATPase OS=Sus scrofa OX=9823 GN=ATP13A3 PE=3 SV=1 - [A0A287ALA3_PIG]	0.97	1	1	1	1136	127.655	6.96143	1.12936	0.00870441
277	P52649	Cytochrome b-245 heavy chain (Fragment)	CYBB	Cytochrome b-245 heavy chain (Fragment) OS=Sus scrofa OX=9823 GN=CYBB PE=2 SV=2 - [CY24B_PIG]	31.82	1	16	79	484	55.7937	8.89502	1.12931	0.0239013
278	F1SPY4	Uncharacterized protein	LOC100624149	Uncharacterized protein OS=Sus scrofa OX=9823 GN=LOC100624149 PE=4 SV=2 - [F1SPY4_PIG]	26.69	1	11	17	472	51.1252	8.35303	1.12923	0.00174672
279	A0A287BT76	Uncharacterized protein	EFL1	Uncharacterized protein OS=Sus scrofa OX=9823 GN=EFL1 PE=1 SV=1 - [A0A287BT76_PIG]	3.37	4	4	4	1069	119.293	5.66846	1.12899	0.00466608
280	I3LN84	Uncharacterized protein	LXN	Uncharacterized protein OS=Sus scrofa OX=9823 GN=LXN PE=1 SV=1 - [I3LN84_PIG]	21.62	4	4	9	222	25.5888	5.99854	1.12897	0.00852591
281	F1S0H1	Kynureninase	KYNU	Kynureninase OS=Sus scrofa OX=9823 GN=KYNU PE=1 SV=3 - [F1S0H1_PIG]	11.83	5	6	6	465	52.6012	6.32861	1.12859	0.000387491
282	A0A287B4P8	Uncharacterized protein	PSMC4	Uncharacterized protein OS=Sus scrofa OX=9823 GN=PSMC4 PE=3 SV=1 - [A0A287B4P8_PIG]	21.53	11	12	23	418	47.3365	5.21143	1.12844	0.0172094
283	A0A286ZTF3	Serine/threonine-protein phosphatase 2A activator	PTPA	Serine/threonine-protein phosphatase 2A activator OS=Sus scrofa OX=9823 GN=PTPA PE=1 SV=1 - [A0A286ZTF3_PIG]	26.32	8	8	9	323	36.8106	6.23975	1.12831	0.00903607
284	A0A286ZUW0	Uncharacterized protein	GFPT1	Uncharacterized protein OS=Sus scrofa OX=9823 GN=GFPT1 PE=1 SV=1 - [A0A286ZUW0_PIG]	31.28	20	20	32	681	76.6893	6.84424	1.12819	0.0126576
285	A1YPR8	X-linked inhibitor of apoptosis	XIAP	X-linked inhibitor of apoptosis OS=Sus scrofa OX=9823 GN=XIAP PE=1 SV=1 - [A1YPR8_PIG]	5.04	2	3	4	496	56.2943	6.30322	1.12809	0.0076389
286	A0A287A9T4	Uncharacterized protein	HSP90AB1	Uncharacterized protein OS=Sus scrofa OX=9823 GN=HSP90AB1 PE=1 SV=1 - [A0A287A9T4_PIG]	34.7	10	25	148	709	81.3704	5.22412	1.12769	0.00217708
287	A0A286ZQ96	Uncharacterized protein	OGFR	Uncharacterized protein OS=Sus scrofa OX=9823 GN=OGFR PE=4 SV=1 - [A0A286ZQ96_PIG]	4.57	3	3	3	613	67.2276	4.86865	1.12733	0.0039682
288	A0A287AN90	Uncharacterized protein	MMP9	Uncharacterized protein OS=Sus scrofa OX=9823 GN=MMP9 PE=3 SV=1 - [A0A287AN90_PIG]	3.87	3	3	3	672	74.5935	5.90967	1.12732	0.225427
289	I3LS09	Ribosomal protein S6 kinase	RPS6KA4	Ribosomal protein S6 kinase OS=Sus scrofa OX=9823 GN=RPS6KA4 PE=3 SV=1 - [I3LS09_PIG]	3.76	2	3	5	771	85.3202	8.38232	1.12711	0.0584018
290	F1RSE1	Uncharacterized protein	PCTP	Uncharacterized protein OS=Sus scrofa OX=9823 GN=PCTP PE=1 SV=3 - [F1RSE1_PIG]	5.61	1	1	1	214	24.8294	6.25244	1.12702	0.0105755
291	I3L5D4	Uncharacterized protein	MAP2K2	Uncharacterized protein OS=Sus scrofa OX=9823 GN=MAP2K2 PE=1 SV=1 - [I3L5D4_PIG]	13.5	4	7	16	400	44.463	6.69775	1.12681	0.12007
292	F1RFP8	Uncharacterized protein	AACS	Uncharacterized protein OS=Sus scrofa OX=9823 GN=AACS PE=4 SV=3 - [F1RFP8_PIG]	4.78	4	4	5	795	87.9895	7.12256	1.12643	0.0013472
293	A0A287BI06	Uncharacterized protein	DCAF5	Uncharacterized protein OS=Sus scrofa OX=9823 GN=DCAF5 PE=4 SV=1 - [A0A287BI06_PIG]	1.27	1	1	1	865	94.8734	5.32568	1.1262	0.112147
294	A0A287B499	Uncharacterized protein	ZNF106	Uncharacterized protein OS=Sus scrofa OX=9823 GN=ZNF106 PE=4 SV=1 - [A0A287B499_PIG]	1.13	1	1	1	1065	117.376	6.32861	1.12605	0.0185948
295	F1SUE0	Uncharacterized protein	BICD2	Uncharacterized protein OS=Sus scrofa OX=9823 GN=BICD2 PE=4 SV=3 - [F1SUE0_PIG]	3.98	3	3	4	805	91.598	5.36377	1.12601	0.00686347
296	G0Z3A1	Phosphoglucomutase 1	PGM1	Phosphoglucomutase 1 OS=Sus scrofa OX=9823 GN=PGM1 PE=2 SV=1 - [G0Z3A1_PIG]	39.15	20	21	34	562	61.6857	6.49365	1.12583	0.00250218
297	A0A286ZJA8	Uncharacterized protein	EIF2B1	Uncharacterized protein OS=Sus scrofa OX=9823 GN=EIF2B1 PE=1 SV=1 - [A0A286ZJA8_PIG]	7.19	2	2	3	292	32.2251	8.44092	1.12578	0.106619
298	A0A287BK75	Uncharacterized protein	MAP2K1	Uncharacterized protein OS=Sus scrofa OX=9823 GN=MAP2K1 PE=1 SV=1 - [A0A287BK75_PIG]	12.98	3	6	13	393	43.4113	6.62451	1.12556	0.00515337
299	Q865Y9	UDP-sugar diphosphatase (Fragment)	UGPP	UDP-sugar diphosphatase (Fragment) OS=Sus scrofa OX=9823 GN=UGPP PE=2 SV=1 - [Q865Y9_PIG]	4.05	1	1	1	222	23.738	5.26221	1.12546	0.0504741
300	A0A286ZUG0	Uncharacterized protein	EPN1	Uncharacterized protein OS=Sus scrofa OX=9823 GN=EPN1 PE=4 SV=1 - [A0A286ZUG0_PIG]	7.99	5	5	8	551	57.6615	4.81787	1.12539	0.0457956
301	A0A287AEK2	cAMP-dependent protein kinase type II-alpha regulatory subunit	PRKAR2A	cAMP-dependent protein kinase type II-alpha regulatory subunit OS=Sus scrofa OX=9823 GN=PRKAR2A PE=1 SV=1 - [A0A287AEK2_PIG]	30.08	11	11	23	389	43.6868	4.88135	1.1253	0.000209397
302	F1RZA0	Uncharacterized protein	TXNL4A	Uncharacterized protein OS=Sus scrofa OX=9823 GN=TXNL4A PE=1 SV=2 - [F1RZA0_PIG]	15.07	1	1	1	73	8.60025	5.66846	1.12526	0.00710237
303	A0A287AY91	Uncharacterized protein	VIPAS39	Uncharacterized protein OS=Sus scrofa OX=9823 GN=VIPAS39 PE=4 SV=1 - [A0A287AY91_PIG]	2.93	1	1	1	444	51.5656	7.03467	1.12479	0.0435698
304	I3LFW6	Uncharacterized protein	UBE2V1	Uncharacterized protein OS=Sus scrofa OX=9823 GN=UBE2V1 PE=1 SV=1 - [I3LFW6_PIG]	37.41	3	6	12	147	16.4843	7.92822	1.12463	0.00288004
305	A0A287APP8	Uncharacterized protein	PRMT9	Uncharacterized protein OS=Sus scrofa OX=9823 GN=PRMT9 PE=1 SV=1 - [A0A287APP8_PIG]	1.6	1	1	1	748	83.456	5.10986	1.1244	0.0163788
306	P62197	26S proteasome regulatory subunit 8	PSMC5	26S proteasome regulatory subunit 8 OS=Sus scrofa OX=9823 GN=PSMC5 PE=2 SV=1 - [PRS8_PIG]	33.74	11	13	31	406	45.5971	7.54736	1.12432	0.0113387
307	F1RQ01	Uncharacterized protein	FERMT3	Uncharacterized protein OS=Sus scrofa OX=9823 GN=FERMT3 PE=1 SV=2 - [F1RQ01_PIG]	36.05	22	22	58	663	75.5107	6.59521	1.12428	0.00783873
308	F1S564	Uncharacterized protein	RTCA	Uncharacterized protein OS=Sus scrofa OX=9823 GN=RTCA PE=1 SV=3 - [F1S564_PIG]	10.66	4	4	5	366	39.1803	8.08936	1.12427	0.0352657
309	I3LAJ6	Uncharacterized protein	RALA	Uncharacterized protein OS=Sus scrofa OX=9823 GN=RALA PE=1 SV=1 - [I3LAJ6_PIG]	19.9	2	4	7	206	23.507	7.10791	1.12407	0.00646956
310	F1SN75	Uncharacterized protein	RICTOR	Uncharacterized protein OS=Sus scrofa OX=9823 GN=RICTOR PE=1 SV=3 - [F1SN75_PIG]	0.89	2	2	2	1678	188.37	8.07471	1.12394	0.133254
311	A5D9J4	Proteasome subunit beta	PSMB8	Proteasome subunit beta OS=Sus scrofa OX=9823 GN=PSMB8 PE=1 SV=1 - [A5D9J4_PIG]	35.51	9	9	17	276	30.6647	6.72705	1.12393	0.00432973
312	A0A287BQY2	Uncharacterized protein	TENT4B	Uncharacterized protein OS=Sus scrofa OX=9823 GN=TENT4B PE=4 SV=1 - [A0A287BQY2_PIG]	2.8	2	2	2	608	66.6782	8.70459	1.12382	0.0148114
313	I3L5D1	Uncharacterized protein	TREX1	Uncharacterized protein OS=Sus scrofa OX=9823 GN=TREX1 PE=4 SV=2 - [I3L5D1_PIG]	2.87	1	1	1	314	33.1344	8.36768	1.1237	0.123229
314	F1SEB1	Uncharacterized protein	UBAP1	Uncharacterized protein OS=Sus scrofa OX=9823 GN=UBAP1 PE=4 SV=3 - [F1SEB1_PIG]	1.99	1	1	1	502	54.8724	5.14795	1.12343	0.0375614
315	A0A287AU60	Uncharacterized protein	TAX1BP1	Uncharacterized protein OS=Sus scrofa OX=9823 GN=TAX1BP1 PE=4 SV=1 - [A0A287AU60_PIG]	1.02	1	1	1	685	79.3737	5.42725	1.12317	0.0261494
316	A0A0B8RZ05	Vav 3 guanine nucleotide exchange factor	VAV3	Vav 3 guanine nucleotide exchange factor OS=Sus scrofa domesticus OX=9825 GN=VAV3 PE=4 SV=1 - [A0A0B8RZ05_PIG]	10.61	8	9	9	782	90.0895	7.02002	1.12311	4.74047e-05
317	A0A287BGD0	Uncharacterized protein	RBCK1	Uncharacterized protein OS=Sus scrofa OX=9823 GN=RBCK1 PE=4 SV=1 - [A0A287BGD0_PIG]	4.55	2	2	2	506	54.4903	6.96143	1.12286	0.00127781
318	F1SQN1	T-complex protein 1 subunit delta	CCT4	T-complex protein 1 subunit delta OS=Sus scrofa OX=9823 GN=CCT4 PE=1 SV=1 - [F1SQN1_PIG]	30.98	16	17	37	539	58.0197	7.82568	1.12275	0.000919565
319	A0A287B8R2	Uncharacterized protein	NUDC	Uncharacterized protein OS=Sus scrofa OX=9823 GN=NUDC PE=1 SV=1 - [A0A287B8R2_PIG]	40.83	17	18	45	409	46.6764	6.58057	1.12274	0.00157371
320	F1RG56	Mitochondrial Rho GTPase	RHOT2	Mitochondrial Rho GTPase OS=Sus scrofa OX=9823 GN=RHOT2 PE=3 SV=3 - [F1RG56_PIG]	3.88	1	2	3	618	67.4615	6.3667	1.12274	0.100698
321	F1S0Y7	Torsin	TOR1B	Torsin OS=Sus scrofa OX=9823 GN=TOR1B PE=3 SV=2 - [F1S0Y7_PIG]	6.38	1	2	5	329	37.0052	8.23584	1.12274	0.0208837
322	F1RQG3	Uncharacterized protein	NTMT1	Uncharacterized protein OS=Sus scrofa OX=9823 GN=NTMT1 PE=4 SV=3 - [F1RQG3_PIG]	3.15	1	1	1	222	25.1908	6.07471	1.12269	0.0142678
323	F1RYY6	Transaldolase	TALDO1	Transaldolase OS=Sus scrofa OX=9823 GN=TALDO1 PE=1 SV=3 - [F1RYY6_PIG]	36.2	14	14	84	337	37.3943	6.7124	1.12207	0.00181011
324	A0A287BG14	Uncharacterized protein	PSMC6	Uncharacterized protein OS=Sus scrofa OX=9823 GN=PSMC6 PE=1 SV=1 - [A0A287BG14_PIG]	38.96	15	15	29	403	45.826	7.48877	1.1219	0.0001232
325	F1STJ6	Uncharacterized protein	FUT4	Uncharacterized protein OS=Sus scrofa OX=9823 GN=FUT4 PE=3 SV=2 - [F1STJ6_PIG]	1.75	1	1	1	400	45.4543	9.42236	1.12166	0.0469436
326	A0A287A651	Uncharacterized protein	PTP4A2	Uncharacterized protein OS=Sus scrofa OX=9823 GN=PTP4A2 PE=1 SV=1 - [A0A287A651_PIG]	5.63	1	1	2	142	16.3563	8.646	1.12149	0.0212948
327	F1SH10	Uncharacterized protein	NCEH1	Uncharacterized protein OS=Sus scrofa OX=9823 GN=NCEH1 PE=1 SV=2 - [F1SH10_PIG]	11.57	4	4	5	363	40.8562	7.09326	1.12128	0.114265
328	F1RPQ3	Uncharacterized protein	PSMD14	Uncharacterized protein OS=Sus scrofa OX=9823 GN=PSMD14 PE=1 SV=3 - [F1RPQ3_PIG]	18.06	7	7	11	310	34.5546	6.52197	1.12119	0.00161597
329	F6PSB6	Interferon regulatory factor 3	IRF3	Interferon regulatory factor 3 OS=Sus scrofa OX=9823 GN=IRF3 PE=4 SV=1 - [F6PSB6_PIG]	7.66	3	3	4	418	46.4981	5.18604	1.12104	0.00981177
330	I3LL55	Uncharacterized protein	PSMD3	Uncharacterized protein OS=Sus scrofa OX=9823 GN=PSMD3 PE=1 SV=2 - [I3LL55_PIG]	32.3	16	16	36	517	58.9646	8.45557	1.12099	0.00184597
331	P14057	Nuclear factor 1 (Fragment)	NFI	Nuclear factor 1 (Fragment) OS=Sus scrofa OX=9823 GN=NFI PE=1 SV=1 - [NFIL_PIG]	4.76	1	1	1	231	26.1458	9.86182	1.12076	0.594949
332	F1SE08	Uncharacterized protein	SPTLC2	Uncharacterized protein OS=Sus scrofa OX=9823 GN=SPTLC2 PE=3 SV=3 - [F1SE08_PIG]	16.22	9	9	12	561	62.8449	7.6499	1.12045	0.00590887
333	I3L9K1	FXYD domain-containing ion transport regulator	FXYD5	FXYD domain-containing ion transport regulator OS=Sus scrofa OX=9823 GN=FXYD5 PE=3 SV=2 - [I3L9K1_PIG]	12.44	1	1	1	193	20.5295	5.90967	1.12044	0.165266
334	A0A286ZPX3	Uncharacterized protein	TRAF3IP3	Uncharacterized protein OS=Sus scrofa OX=9823 GN=TRAF3IP3 PE=4 SV=1 - [A0A286ZPX3_PIG]	3.11	2	2	2	515	59.4934	8.42627	1.12034	0.0834063
335	F2Z5K2	Proteasome subunit alpha type	PSMA5	Proteasome subunit alpha type OS=Sus scrofa OX=9823 GN=PSMA5 PE=1 SV=1 - [F2Z5K2_PIG]	33.61	6	6	23	241	26.3942	4.79248	1.12013	0.0139869
336	A0A287A096	Eukaryotic translation initiation factor 2 subunit 1	EIF2S1	Eukaryotic translation initiation factor 2 subunit 1 OS=Sus scrofa OX=9823 GN=EIF2S1 PE=1 SV=1 - [A0A287A096_PIG]	40.32	13	13	31	315	36.0854	5.08447	1.11998	0.00404339
337	A0A287AQM4	Uncharacterized protein	EIF2B2	Uncharacterized protein OS=Sus scrofa OX=9823 GN=EIF2B2 PE=1 SV=1 - [A0A287AQM4_PIG]	7.33	2	2	2	273	30.9937	5.52881	1.11991	0.000174502
338	Q2EN77	Microsomal glutathione S-transferase 3	MGST3	Microsomal glutathione S-transferase 3 OS=Sus scrofa OX=9823 GN=MGST3 PE=1 SV=1 - [Q2EN77_PIG]	9.27	1	1	1	151	16.6756	9.43701	1.11986	0.270781
339	A0A287B2A5	Uncharacterized protein	PEX5	Uncharacterized protein OS=Sus scrofa OX=9823 GN=PEX5 PE=4 SV=1 - [A0A287B2A5_PIG]	2.12	1	1	1	520	57.5559	4.4624	1.11981	0.178168
340	A0A287AMW6	Uncharacterized protein		Uncharacterized protein OS=Sus scrofa OX=9823 PE=1 SV=1 - [A0A287AMW6_PIG]	33.08	1	5	9	133	15.5587	5.38916	1.1198	0.16809
341	F1SB53	Uncharacterized protein	PSMC2	Uncharacterized protein OS=Sus scrofa OX=9823 GN=PSMC2 PE=1 SV=2 - [F1SB53_PIG]	36.72	16	16	42	433	48.6031	5.94775	1.11952	0.0049838
342	F1SDK3	Uncharacterized protein	MGMT	Uncharacterized protein OS=Sus scrofa OX=9823 GN=MGMT PE=1 SV=2 - [F1SDK3_PIG]	13.22	3	3	4	242	25.4251	9.08545	1.11952	0.0065168
343	A0A0B8S0C8	ATP-binding cassette, sub-family D (ALD), member 1	ABCD1	ATP-binding cassette, sub-family D (ALD), member 1 OS=Sus scrofa domesticus OX=9825 GN=ABCD1 PE=4 SV=1 - [A0A0B8S0C8_PIG]	2.46	2	2	3	732	81.5108	8.71924	1.1195	0.0155051
344	F1RMC3	Uncharacterized protein	XPO7	Uncharacterized protein OS=Sus scrofa OX=9823 GN=XPO7 PE=1 SV=3 - [F1RMC3_PIG]	13.89	15	15	22	1087	123.854	6.31592	1.11943	0.00845861
345	A0A286ZPP0	Uncharacterized protein	SGSM2	Uncharacterized protein OS=Sus scrofa OX=9823 GN=SGSM2 PE=4 SV=1 - [A0A286ZPP0_PIG]	0.97	1	1	2	827	92.2055	7.18115	1.11928	0.0111658
346	A0A287BT99	Uncharacterized protein	ABR	Uncharacterized protein OS=Sus scrofa OX=9823 GN=ABR PE=1 SV=1 - [A0A287BT99_PIG]	17.22	17	17	33	964	109.222	6.78564	1.11904	0.00117119
347	B2XWS2	Guanylate binding protein 2	GBP2	Guanylate binding protein 2 OS=Sus scrofa OX=9823 GN=GBP2 PE=2 SV=1 - [B2XWS2_PIG]	15.23	1	9	15	591	67.6294	5.74463	1.11893	0.00389965
348	F1SGM1	Proteasome activator complex subunit 1	PSME1	Proteasome activator complex subunit 1 OS=Sus scrofa OX=9823 GN=PSME1 PE=4 SV=2 - [F1SGM1_PIG]	59.84	17	17	71	249	28.629	6.02393	1.11891	0.00329908
349	A0A287B3W9	Uncharacterized protein	FXR2	Uncharacterized protein OS=Sus scrofa OX=9823 GN=FXR2 PE=1 SV=1 - [A0A287B3W9_PIG]	9.69	2	5	7	578	63.558	8.03076	1.11863	0.000196217
350	B8XSK0	Copine I	CPNE1	Copine I OS=Sus scrofa OX=9823 GN=CPNE1 PE=2 SV=1 - [B8XSK0_PIG]	10.24	5	6	11	537	58.9545	5.70654	1.11839	0.0160411
351	F1SID1	Uncharacterized protein	PML	Uncharacterized protein OS=Sus scrofa OX=9823 GN=PML PE=4 SV=2 - [F1SID1_PIG]	28.18	23	23	65	873	96.7781	6.12549	1.11833	0.00953402
352	A0A287BN88	Uncharacterized protein	DESI1	Uncharacterized protein OS=Sus scrofa OX=9823 GN=DESI1 PE=4 SV=1 - [A0A287BN88_PIG]	9.73	2	2	2	185	20.218	4.86865	1.11814	0.422113
353	I3L5H4	Uncharacterized protein	SENP8	Uncharacterized protein OS=Sus scrofa OX=9823 GN=SENP8 PE=4 SV=2 - [I3L5H4_PIG]	6.6	2	2	2	212	24.165	5.93506	1.1177	0.000236878
354	A0A0B8RSA0	Solute carrier family 25 (Mitochondrial carrier: glutamate), member 22	SLC25A22	Solute carrier family 25 (Mitochondrial carrier: glutamate), member 22 OS=Sus scrofa domesticus OX=9825 GN=SLC25A22 PE=3 SV=1 - [A0A0B8RSA0_PIG]	12.11	3	3	3	322	34.4483	9.53955	1.1177	0.00305358
355	A0A0B8RT32	Transporter 1, ATP-binding cassette, sub-family B (MDR/TAP)	TAP1	Transporter 1, ATP-binding cassette, sub-family B (MDR/TAP) OS=Sus scrofa domesticus OX=9825 GN=TAP1 PE=4 SV=1 - [A0A0B8RT32_PIG]	28.15	18	18	45	746	80.5537	8.45557	1.11766	0.00881146
356	F1SGN8	GMP reductase	GMPR2	GMP reductase OS=Sus scrofa OX=9823 GN=GMPR2 PE=1 SV=1 - [F1SGN8_PIG]	34.48	10	11	17	348	37.9381	7.23975	1.11761	0.0192435
357	F1S9Q1	Uncharacterized protein	HSPA8	Uncharacterized protein OS=Sus scrofa OX=9823 GN=HSPA8 PE=1 SV=3 - [F1S9Q1_PIG]	59.75	23	36	241	646	70.8223	5.51611	1.1175	9.54924e-05
358	F1S2T7	Acid sphingomyelinase-like phosphodiesterase	SMPDL3A	Acid sphingomyelinase-like phosphodiesterase OS=Sus scrofa OX=9823 GN=SMPDL3A PE=3 SV=1 - [F1S2T7_PIG]	15.71	9	9	16	452	51.4	6.97607	1.11749	0.0479245
359	A0A287AXM3	N-acetylglucosamine-6-sulfatase	GNS	N-acetylglucosamine-6-sulfatase OS=Sus scrofa OX=9823 GN=GNS PE=1 SV=1 - [A0A287AXM3_PIG]	13.51	6	6	27	496	55.6158	8.19189	1.11737	0.021611
360	F1SUP1	Uncharacterized protein	AKR7A2	Uncharacterized protein OS=Sus scrofa OX=9823 GN=AKR7A2 PE=1 SV=2 - [F1SUP1_PIG]	31.17	11	11	28	369	40.8724	8.35303	1.11723	0.0016106
361	A0A287AMZ2	T-complex protein 1 subunit gamma	CCT3	T-complex protein 1 subunit gamma OS=Sus scrofa OX=9823 GN=CCT3 PE=1 SV=1 - [A0A287AMZ2_PIG]	48.07	25	25	56	545	60.6154	6.85889	1.11722	0.00106759
362	Q4JHS0	BH3-interacting domain death agonist	BID	BH3-interacting domain death agonist OS=Sus scrofa OX=9823 GN=BID PE=1 SV=1 - [BID_PIG]	4.17	1	1	1	192	21.5558	5.26221	1.11711	0.0991652
363	A0A286ZLH1	26S proteasome non-ATPase regulatory subunit 2	PSMD2	26S proteasome non-ATPase regulatory subunit 2 OS=Sus scrofa OX=9823 GN=PSMD2 PE=1 SV=1 - [A0A286ZLH1_PIG]	22.1	20	20	42	887	97.9045	5.23682	1.11702	0.00219804
364	F1RGS2	Glucosylceramidase	GBA	Glucosylceramidase OS=Sus scrofa OX=9823 GN=GBA PE=3 SV=2 - [F1RGS2_PIG]	6.53	4	4	5	536	59.8224	7.94287	1.11699	0.00887884
365	A9Z0A6	Ficolin alpha (Fragment)		Ficolin alpha (Fragment) OS=Sus scrofa OX=9823 PE=2 SV=1 - [A9Z0A6_PIG]	56.9	1	3	18	58	6.44005	4.94482	1.11697	0.126258
366	A0A287AVR3	Uncharacterized protein	NFKB1	Uncharacterized protein OS=Sus scrofa OX=9823 GN=NFKB1 PE=1 SV=1 - [A0A287AVR3_PIG]	10.01	9	9	14	899	98.1094	5.33838	1.11689	0.00924554
367	A0A287AD72	Uncharacterized protein	GPR137B	Uncharacterized protein OS=Sus scrofa OX=9823 GN=GPR137B PE=4 SV=1 - [A0A287AD72_PIG]	8.79	1	1	1	182	20.421	5.08447	1.1166	0.00610036
368	Q6S4N2	Heat shock 70 kDa protein 1B	HSPA1B	Heat shock 70 kDa protein 1B OS=Sus scrofa OX=9823 GN=HSPA1B PE=2 SV=1 - [HS71B_PIG]	49.14	17	28	113	641	70.0551	5.8208	1.11656	0.0529227
369	K7GM45	Tyrosine-protein kinase	SRC	Tyrosine-protein kinase OS=Sus scrofa OX=9823 GN=SRC PE=1 SV=1 - [K7GM45_PIG]	9.41	4	6	10	542	60.1451	7.41553	1.11651	0.00498793
370	F1RW13	Phosphatidate cytidylyltransferase	CDS1	Phosphatidate cytidylyltransferase OS=Sus scrofa OX=9823 GN=CDS1 PE=1 SV=2 - [F1RW13_PIG]	1.49	1	1	1	404	46.4668	8.1333	1.11645	0.15753
371	P10775	Ribonuclease inhibitor	RNH1	Ribonuclease inhibitor OS=Sus scrofa OX=9823 GN=RNH1 PE=1 SV=1 - [RINI_PIG]	48.46	16	16	57	456	48.9917	4.85596	1.1163	0.000310684
372	I3LJR6	S-adenosylmethionine synthase	MAT2A	S-adenosylmethionine synthase OS=Sus scrofa OX=9823 GN=MAT2A PE=1 SV=1 - [I3LJR6_PIG]	19.58	7	7	19	332	36.9362	8.11865	1.11619	0.00453828
373	A0A287A0I0	Uncharacterized protein	PPP3R1	Uncharacterized protein OS=Sus scrofa OX=9823 GN=PPP3R1 PE=1 SV=1 - [A0A287A0I0_PIG]	11.33	2	2	2	150	16.9344	4.729	1.11611	0.00746912
374	A0A287AHC2	Glucosamine-6-phosphate isomerase	GNPDA1	Glucosamine-6-phosphate isomerase OS=Sus scrofa OX=9823 GN=GNPDA1 PE=1 SV=1 - [A0A287AHC2_PIG]	11.97	4	4	4	309	35.0435	6.90283	1.11607	0.000508051
375	A0A287AEA9	Uncharacterized protein	TMEM92	Uncharacterized protein OS=Sus scrofa OX=9823 GN=TMEM92 PE=4 SV=1 - [A0A287AEA9_PIG]	4.27	1	1	1	164	18.057	5.10986	1.11601	0.0589736
376	I3LKI1	Uncharacterized protein	SRGN	Uncharacterized protein OS=Sus scrofa OX=9823 GN=SRGN PE=4 SV=2 - [I3LKI1_PIG]	9.27	1	1	1	151	16.611	4.41162	1.11592	0.158015
377	F1S2G3	Tubulin-specific chaperone A	TBCA	Tubulin-specific chaperone A OS=Sus scrofa OX=9823 GN=TBCA PE=1 SV=2 - [F1S2G3_PIG]	39.81	5	5	10	108	12.6927	5.2749	1.11575	0.0263481
378	F2Z530	Ubiquitin-fold modifier-conjugating enzyme 1	UFC1	Ubiquitin-fold modifier-conjugating enzyme 1 OS=Sus scrofa OX=9823 GN=UFC1 PE=1 SV=1 - [F2Z530_PIG]	16.17	4	4	5	167	19.446	7.40088	1.11567	0.00201703
379	A0A287BLN5	Uncharacterized protein	MRPL9	Uncharacterized protein OS=Sus scrofa OX=9823 GN=MRPL9 PE=4 SV=1 - [A0A287BLN5_PIG]	8.09	2	2	2	235	27.0338	10.2427	1.1155	0.0049696
380	A0A287AGZ2	Uncharacterized protein	CASP7	Uncharacterized protein OS=Sus scrofa OX=9823 GN=CASP7 PE=3 SV=1 - [A0A287AGZ2_PIG]	15.12	5	5	7	258	29.1273	6.1001	1.11534	0.00494101
381	A0A286ZQE9	Uncharacterized protein	DAP	Uncharacterized protein OS=Sus scrofa OX=9823 GN=DAP PE=1 SV=1 - [A0A286ZQE9_PIG]	23.53	3	3	4	102	11.0836	9.08545	1.11503	0.0862257
382	F1RHS6	Uncharacterized protein	PEX14	Uncharacterized protein OS=Sus scrofa OX=9823 GN=PEX14 PE=1 SV=1 - [F1RHS6_PIG]	2.41	1	1	1	374	40.9455	4.97021	1.11499	0.0443029
383	F1SMG6	Uncharacterized protein	PAIP1	Uncharacterized protein OS=Sus scrofa OX=9823 GN=PAIP1 PE=1 SV=2 - [F1SMG6_PIG]	10	4	4	6	390	44.7116	4.51318	1.11464	0.00402528
384	A0A287BE42	Uncharacterized protein	NEK7	Uncharacterized protein OS=Sus scrofa OX=9823 GN=NEK7 PE=1 SV=1 - [A0A287BE42_PIG]	11.92	4	4	5	302	34.5725	8.25049	1.11445	0.0257945
385	A0A287A7V3	Beta-hexosaminidase	HEXA	Beta-hexosaminidase OS=Sus scrofa OX=9823 GN=HEXA PE=1 SV=1 - [A0A287A7V3_PIG]	23.67	12	12	36	545	62.5583	6.32861	1.11421	0.00316347
386	F1SM93	6-pyruvoyl tetrahydrobiopterin synthase	PTS	6-pyruvoyl tetrahydrobiopterin synthase OS=Sus scrofa OX=9823 GN=PTS PE=1 SV=1 - [F1SM93_PIG]	14.38	2	2	2	146	16.5244	7.62061	1.11419	0.264493
387	D7RA34	Ubiquitin-like protein ATG12	ATG12	Ubiquitin-like protein ATG12 OS=Sus scrofa OX=9823 GN=ATG12 PE=2 SV=1 - [D7RA34_PIG]	10.71	1	2	2	140	15.0867	4.88135	1.11399	0.00500144
388	A0A287BNE4	Uncharacterized protein	UBE2M	Uncharacterized protein OS=Sus scrofa OX=9823 GN=UBE2M PE=1 SV=1 - [A0A287BNE4_PIG]	22.95	4	4	9	183	20.8866	7.69385	1.11346	0.00184355
389	A0A287AMV5	Uncharacterized protein	PNPT1	Uncharacterized protein OS=Sus scrofa OX=9823 GN=PNPT1 PE=1 SV=1 - [A0A287AMV5_PIG]	9.57	8	8	9	784	85.9568	8.35303	1.11336	0.000247787
390	F1SUS2	Uncharacterized protein	NECAP2	Uncharacterized protein OS=Sus scrofa OX=9823 GN=NECAP2 PE=1 SV=3 - [F1SUS2_PIG]	22.18	5	5	11	266	28.6085	8.71924	1.11313	0.00658817
391	A0A287ARI1	Eukaryotic translation initiation factor 3 subunit F	EIF3F	Eukaryotic translation initiation factor 3 subunit F OS=Sus scrofa OX=9823 GN=EIF3F PE=3 SV=1 - [A0A287ARI1_PIG]	22.41	8	8	12	348	36.2995	5.45264	1.11286	0.00643859
392	A0A287B7R3	Prostaglandin reductase 1	PTGR1	Prostaglandin reductase 1 OS=Sus scrofa OX=9823 GN=PTGR1 PE=4 SV=1 - [A0A287B7R3_PIG]	30.4	9	9	53	329	35.7085	8.17725	1.11271	0.00494957
393	O02705	Heat shock protein HSP 90-alpha	HSP90AA1	Heat shock protein HSP 90-alpha OS=Sus scrofa OX=9823 GN=HSP90AA1 PE=2 SV=3 - [HS90A_PIG]	43.93	20	32	221	733	84.7217	5.0083	1.11254	0.00126024
394	F1S9W0	Uncharacterized protein	SMIM7	Uncharacterized protein OS=Sus scrofa OX=9823 GN=SMIM7 PE=4 SV=2 - [F1S9W0_PIG]	13.33	1	1	2	75	8.61147	8.17725	1.11252	0.281808
395	K9IVW4	Myotrophin	MTPN	Myotrophin OS=Sus scrofa OX=9823 GN=MTPN PE=1 SV=1 - [K9IVW4_PIG]	34.75	4	4	13	118	12.8866	5.51611	1.11229	0.00395001
396	A0A287BNR4	Uncharacterized protein	MIPEP	Uncharacterized protein OS=Sus scrofa OX=9823 GN=MIPEP PE=1 SV=1 - [A0A287BNR4_PIG]	2.44	1	1	2	615	69.1211	7.66455	1.11224	0.0262315
397	A0A287BMK7	Uncharacterized protein	SNX2	Uncharacterized protein OS=Sus scrofa OX=9823 GN=SNX2 PE=1 SV=1 - [A0A287BMK7_PIG]	35.7	14	17	44	521	58.5827	5.12256	1.11206	0.000175605
398	F1S0D9	Uncharacterized protein	DARS	Uncharacterized protein OS=Sus scrofa OX=9823 GN=DARS PE=1 SV=1 - [F1S0D9_PIG]	40.32	20	20	38	501	57.107	6.49365	1.11202	0.00624127
399	I3LSZ1	Uncharacterized protein	UBE2I	Uncharacterized protein OS=Sus scrofa OX=9823 GN=UBE2I PE=1 SV=1 - [I3LSZ1_PIG]	36.08	6	6	11	158	17.9952	8.66064	1.11174	0.00374709
400	F1RPW8	Uncharacterized protein	ASRGL1	Uncharacterized protein OS=Sus scrofa OX=9823 GN=ASRGL1 PE=1 SV=3 - [F1RPW8_PIG]	18.12	5	5	11	309	32.0713	6.93213	1.11173	0.000996673
401	B6E241	Growth factor receptor bound protein 2	GRB2	Growth factor receptor bound protein 2 OS=Sus scrofa OX=9823 GN=GRB2 PE=1 SV=1 - [B6E241_PIG]	55.76	12	12	33	217	25.1904	6.31592	1.11163	0.00300963
402	A0A0B8RZZ1	Tetratricopeptide repeat domain 13	TTC13	Tetratricopeptide repeat domain 13 OS=Sus scrofa domesticus OX=9825 GN=TTC13 PE=4 SV=1 - [A0A0B8RZZ1_PIG]	1.01	1	1	1	691	78.8609	8.1626	1.11157	0.027491
403	F2Z5S4	U6 snRNA-associated Sm-like protein LSm3	LSM3	U6 snRNA-associated Sm-like protein LSm3 OS=Sus scrofa OX=9823 GN=LSM3 PE=1 SV=1 - [F2Z5S4_PIG]	11.76	1	1	3	102	11.838	4.70361	1.11149	0.0553645
404	A0A287ACG1	AMP deaminase	AMPD2	AMP deaminase OS=Sus scrofa OX=9823 GN=AMPD2 PE=3 SV=1 - [A0A287ACG1_PIG]	5.59	4	4	6	716	82.8541	6.62451	1.11141	0.0783955
405	F1SAB3	Uncharacterized protein	GGA2	Uncharacterized protein OS=Sus scrofa OX=9823 GN=GGA2 PE=4 SV=3 - [F1SAB3_PIG]	15.36	11	11	13	690	74.3252	6.84424	1.11125	0.00679956
406	I3LPR3	Tetraspanin	CD9	Tetraspanin OS=Sus scrofa OX=9823 GN=CD9 PE=1 SV=1 - [I3LPR3_PIG]	12.83	1	3	19	226	25.0838	7.51807	1.11112	0.0117975
407	K9IW82	Nuclear factor NF-kappa-B p100 subunit isoform b	NFKB2_tv2	Nuclear factor NF-kappa-B p100 subunit isoform b OS=Sus scrofa OX=9823 GN=NFKB2_tv2 PE=2 SV=1 - [K9IW82_PIG]	6.56	6	6	8	900	97.0424	6.65381	1.11094	0.00784387
408	B3SP85	Gamma-interferon-inducible-lysosomal thiol reductase	IFI30	Gamma-interferon-inducible-lysosomal thiol reductase OS=Sus scrofa OX=9823 GN=IFI30 PE=2 SV=1 - [GILT_PIG]	19.11	4	4	43	246	27.5959	5.08447	1.11042	0.00530649
409	F1S514	Uncharacterized protein	COMMD7	Uncharacterized protein OS=Sus scrofa OX=9823 GN=COMMD7 PE=4 SV=2 - [F1S514_PIG]	15.47	3	3	7	181	20.5535	5.5542	1.11031	0.0024635
410	F1RLG5	Receptor expression-enhancing protein	REEP5	Receptor expression-enhancing protein OS=Sus scrofa OX=9823 GN=REEP5 PE=1 SV=1 - [F1RLG5_PIG]	29.1	6	6	23	189	21.387	7.82568	1.11019	0.0154019
411	F1RWJ5	Importin subunit beta-1	KPNB1	Importin subunit beta-1 OS=Sus scrofa OX=9823 GN=KPNB1 PE=1 SV=3 - [F1RWJ5_PIG]	27.4	23	23	50	876	97.1631	4.77979	1.11005	0.000332688
412	I3LFQ5	6-phosphofructokinase	PFKL	6-phosphofructokinase OS=Sus scrofa OX=9823 GN=PFKL PE=1 SV=2 - [I3LFQ5_PIG]	23.7	7	15	33	730	80.2097	7.34229	1.10991	0.00503191
413	I3LEQ7	Uncharacterized protein	STRAP	Uncharacterized protein OS=Sus scrofa OX=9823 GN=STRAP PE=1 SV=1 - [I3LEQ7_PIG]	21.43	7	7	15	350	38.478	5.12256	1.10955	0.00204658
414	F1RFQ7	GTP-binding nuclear protein Ran	RAN	GTP-binding nuclear protein Ran OS=Sus scrofa OX=9823 GN=RAN PE=1 SV=2 - [F1RFQ7_PIG]	32.87	7	7	42	216	24.4076	7.48877	1.10947	0.00913987
415	A0A287B7U1	Uncharacterized protein	MSR1	Uncharacterized protein OS=Sus scrofa OX=9823 GN=MSR1 PE=4 SV=1 - [A0A287B7U1_PIG]	18.69	8	8	12	428	47.2967	5.96045	1.10944	0.00440863
416	F1SDI9	Uncharacterized protein	DPYSL4	Uncharacterized protein OS=Sus scrofa OX=9823 GN=DPYSL4 PE=1 SV=3 - [F1SDI9_PIG]	2.8	1	1	1	572	61.8626	7.41553	1.10938	0.00632709
417	I3LQ10	Uncharacterized protein	DDX27	Uncharacterized protein OS=Sus scrofa OX=9823 GN=DDX27 PE=3 SV=2 - [I3LQ10_PIG]	1.26	1	1	1	714	80.9715	9.01221	1.10935	0.247673
418	F1SGM3	Proteasome activator complex subunit 2	PSME2	Proteasome activator complex subunit 2 OS=Sus scrofa OX=9823 GN=PSME2 PE=4 SV=3 - [F1SGM3_PIG]	29.29	8	8	27	239	27.2773	5.73193	1.10926	9.9409e-05
419	A0A287A7W9	Uncharacterized protein	MICALL1	Uncharacterized protein OS=Sus scrofa OX=9823 GN=MICALL1 PE=1 SV=1 - [A0A287A7W9_PIG]	1.88	2	2	2	851	91.7516	7.75244	1.10921	0.00177428
420	A6M929	Eukaryotic translation initiation factor 4A isoform 2	EIF4A2	Eukaryotic translation initiation factor 4A isoform 2 OS=Sus scrofa OX=9823 GN=EIF4A2 PE=3 SV=1 - [A6M929_PIG]	32.68	4	15	41	407	46.3828	5.47803	1.10888	0.00818924
421	Q29284	Heat shock protein HSP 90-beta (Fragment)		Heat shock protein HSP 90-beta (Fragment) OS=Sus scrofa OX=9823 PE=2 SV=1 - [Q29284_PIG]	39.29	1	5	33	112	13.5318	5.89697	1.10826	0.151941
422	A0A286ZNN3	Hepatocyte growth factor-regulated tyrosine kinase substrate	HGS	Hepatocyte growth factor-regulated tyrosine kinase substrate OS=Sus scrofa OX=9823 GN=HGS PE=1 SV=1 - [A0A286ZNN3_PIG]	16.56	14	14	24	767	83.9696	7.91357	1.10788	0.00672197
423	A0A0B8RSG1	Platelet-activating factor acetylhydrolase IB subunit alpha	PAFAH1B1	Platelet-activating factor acetylhydrolase IB subunit alpha OS=Sus scrofa domesticus OX=9825 GN=PAFAH1B1 PE=3 SV=1 - [A0A0B8RSG1_PIG]	19.51	7	8	21	410	46.6401	7.37158	1.10784	0.013346
424	A0A287AB80	Uncharacterized protein	UBE2H	Uncharacterized protein OS=Sus scrofa OX=9823 GN=UBE2H PE=3 SV=1 - [A0A287AB80_PIG]	16.39	3	3	4	183	20.6421	4.66553	1.10776	0.00739725
425	I3LSZ5	Uridine phosphorylase	UPP1	Uridine phosphorylase OS=Sus scrofa OX=9823 GN=UPP1 PE=1 SV=2 - [I3LSZ5_PIG]	33.33	9	9	32	309	33.5208	6.52197	1.10749	0.0188972
426	F1RUS8	Uncharacterized protein	TBCC	Uncharacterized protein OS=Sus scrofa OX=9823 GN=TBCC PE=1 SV=2 - [F1RUS8_PIG]	4.32	1	2	2	347	39.0058	5.31299	1.10732	0.105984
427	F1SVB0	Uncharacterized protein	CAPG	Uncharacterized protein OS=Sus scrofa OX=9823 GN=CAPG PE=1 SV=1 - [F1SVB0_PIG]	40.69	10	11	78	349	38.9177	6.26514	1.10708	0.000548063
428	Q29056	Interleukin-1 receptor antagonist protein	IL1RN	Interleukin-1 receptor antagonist protein OS=Sus scrofa OX=9823 GN=IL1RN PE=2 SV=1 - [IL1RA_PIG]	20.34	4	4	8	177	20.0801	7.94287	1.10701	0.0215046
429	A0A287ARU4	Uncharacterized protein	SKP1	Uncharacterized protein OS=Sus scrofa OX=9823 GN=SKP1 PE=3 SV=1 - [A0A287ARU4_PIG]	39.26	8	8	19	163	18.6462	4.53857	1.10699	0.000696712
430	I3L8I5	Eukaryotic translation initiation factor 6	EIF6	Eukaryotic translation initiation factor 6 OS=Sus scrofa OX=9823 GN=EIF6 PE=1 SV=2 - [I3L8I5_PIG]	26.12	5	5	12	245	26.5962	4.67822	1.10671	0.0152301
431	I3LSU8	Uncharacterized protein	UBE2Z	Uncharacterized protein OS=Sus scrofa OX=9823 GN=UBE2Z PE=1 SV=2 - [I3LSU8_PIG]	7.87	3	3	4	356	38.3276	5.61768	1.1067	0.00421957
432	K9IVF4	Selenide, water dikinase 1 isoform 1	SEPHS1_tv1	Selenide, water dikinase 1 isoform 1 OS=Sus scrofa OX=9823 GN=SEPHS1_tv1 PE=1 SV=1 - [K9IVF4_PIG]	3.06	1	1	1	392	42.8667	5.97314	1.10664	0.0203698
433	A0A287A291	Glycogen [starch] synthase	GYS1	Glycogen [starch] synthase OS=Sus scrofa OX=9823 GN=GYS1 PE=1 SV=1 - [A0A287A291_PIG]	15.6	11	11	18	737	83.7225	6.16357	1.10661	0.0239034
434	A0A287AII8	Uncharacterized protein	GBE1	Uncharacterized protein OS=Sus scrofa OX=9823 GN=GBE1 PE=1 SV=1 - [A0A287AII8_PIG]	18.23	12	12	15	702	80.7737	6.37939	1.10659	0.00611421
435	A5D9J7	Transporter 2, ATP-binding cassette, sub-family B (MDR/TAP)	TAP2	Transporter 2, ATP-binding cassette, sub-family B (MDR/TAP) OS=Sus scrofa OX=9823 GN=TAP2 PE=4 SV=1 - [A5D9J7_PIG]	17.63	12	13	30	726	80.1613	6.06201	1.10649	0.0045504
436	I3L8J8	Uncharacterized protein	DIP2B	Uncharacterized protein OS=Sus scrofa OX=9823 GN=DIP2B PE=1 SV=2 - [I3L8J8_PIG]	2.88	4	4	5	1560	169.819	8.44092	1.10647	0.00489815
437	I3L924	Uncharacterized protein	COG3	Uncharacterized protein OS=Sus scrofa OX=9823 GN=COG3 PE=1 SV=2 - [I3L924_PIG]	2.24	2	2	2	802	91.339	5.51611	1.1064	0.0264232
438	F2Z4Z1	Uncharacterized protein	YWHAG	Uncharacterized protein OS=Sus scrofa OX=9823 GN=YWHAG PE=1 SV=1 - [F2Z4Z1_PIG]	41.7	5	11	80	247	28.2849	4.89404	1.10617	0.0107082
439	I3LKJ6	Elongation factor G, mitochondrial	GFM1	Elongation factor G, mitochondrial OS=Sus scrofa OX=9823 GN=GFM1 PE=1 SV=2 - [I3LKJ6_PIG]	8.16	5	5	5	735	81.3593	6.55127	1.10608	0.00729348
440	Q29288	C-C motif chemokine 5 (Fragment)	CCL5	C-C motif chemokine 5 (Fragment) OS=Sus scrofa OX=9823 GN=CCL5 PE=2 SV=1 - [CCL5_PIG]	18	1	1	1	50	5.93191	9.05615	1.10603	0.405062
441	F1RPB7	Uncharacterized protein	DRG1	Uncharacterized protein OS=Sus scrofa OX=9823 GN=DRG1 PE=1 SV=3 - [F1RPB7_PIG]	20.98	7	7	8	367	40.5468	8.89502	1.10576	0.00646993
442	F1RIA3	Solute carrier family 15 member 3	SLC15A3	Solute carrier family 15 member 3 OS=Sus scrofa OX=9823 GN=SLC15A3 PE=2 SV=1 - [F1RIA3_PIG]	7.68	4	4	9	573	62.5415	8.5874	1.10566	0.00632506
443	A0A287AMF1	Saposin-B-Val	PSAP	Saposin-B-Val OS=Sus scrofa OX=9823 GN=PSAP PE=1 SV=1 - [A0A287AMF1_PIG]	31.01	15	16	103	516	57.1051	4.97021	1.10557	0.0272062
444	A0A286ZP62	Uncharacterized protein	COPZ1	Uncharacterized protein OS=Sus scrofa OX=9823 GN=COPZ1 PE=1 SV=1 - [A0A286ZP62_PIG]	30.51	4	4	12	177	20.1855	4.80518	1.10536	0.0723652
445	O62756	Tyrosine-protein kinase (Fragment)	Jak1	Tyrosine-protein kinase (Fragment) OS=Sus scrofa OX=9823 GN=Jak1 PE=2 SV=1 - [O62756_PIG]	3.92	4	4	5	996	114.928	7.6499	1.10524	0.0716673
446	A0A287AS29	Nucleoside diphosphate kinase	NME1	Nucleoside diphosphate kinase OS=Sus scrofa OX=9823 GN=NME1 PE=1 SV=1 - [A0A287AS29_PIG]	47.37	4	7	30	152	17.0977	6.18896	1.10501	0.00174881
447	A0A287AXF7	Uncharacterized protein	FAM162A	Uncharacterized protein OS=Sus scrofa OX=9823 GN=FAM162A PE=1 SV=1 - [A0A287AXF7_PIG]	7.69	1	1	2	143	16.4407	9.74463	1.10499	0.0124151
448	F1SQW0	Non-specific serine/threonine protein kinase	PAK2	Non-specific serine/threonine protein kinase OS=Sus scrofa OX=9823 GN=PAK2 PE=1 SV=3 - [F1SQW0_PIG]	32.63	12	14	40	524	58.0348	5.85889	1.10499	0.00983028
449	A0A286ZX33	Uncharacterized protein		Uncharacterized protein OS=Sus scrofa OX=9823 PE=4 SV=1 - [A0A286ZX33_PIG]	4.79	1	2	2	459	51.34	5.50342	1.10482	0.0218271
450	A0A287BNK7	Uncharacterized protein	PLEC	Uncharacterized protein OS=Sus scrofa OX=9823 GN=PLEC PE=1 SV=1 - [A0A287BNK7_PIG]	42.53	1	192	415	4531	514.195	5.87158	1.1047	0.0160014
451	A0A287AJQ2	Phosphoglycerate mutase	PGAM1	Phosphoglycerate mutase OS=Sus scrofa OX=9823 GN=PGAM1 PE=1 SV=1 - [A0A287AJQ2_PIG]	35.04	7	7	35	254	28.7858	7.18115	1.10468	0.00885088
452	F1S1J7	Uncharacterized protein	TRPS1	Uncharacterized protein OS=Sus scrofa OX=9823 GN=TRPS1 PE=4 SV=3 - [F1S1J7_PIG]	0.47	1	1	1	1281	140.789	7.62061	1.10467	0.130165
453	A0A287AM26	Uncharacterized protein	RNPEP	Uncharacterized protein OS=Sus scrofa OX=9823 GN=RNPEP PE=1 SV=1 - [A0A287AM26_PIG]	25.93	17	17	34	648	72.0942	5.66846	1.10463	0.00810564
454	A0A287A4W2	Uncharacterized protein	ELL	Uncharacterized protein OS=Sus scrofa OX=9823 GN=ELL PE=4 SV=1 - [A0A287A4W2_PIG]	3.59	2	2	2	613	67.7136	9.18799	1.10453	0.00682285
455	D0G0C9	T-complex protein 1 subunit eta	CCT7	T-complex protein 1 subunit eta OS=Sus scrofa OX=9823 GN=CCT7 PE=1 SV=1 - [D0G0C9_PIG]	40.52	20	21	50	543	59.4359	7.15186	1.10417	0.00188213
456	F1RVD2	Enolase-phosphatase E1	ENOPH1	Enolase-phosphatase E1 OS=Sus scrofa OX=9823 GN=ENOPH1 PE=1 SV=1 - [F1RVD2_PIG]	14.56	3	3	5	261	28.8774	4.85596	1.10362	0.0341685
457	K7GP73	Uncharacterized protein	SIRPA	Uncharacterized protein OS=Sus scrofa OX=9823 GN=SIRPA PE=1 SV=2 - [K7GP73_PIG]	18.49	9	9	11	503	54.7891	8.39697	1.10334	0.129077
458	A0A287A9E6	Uncharacterized protein	TBC1D23	Uncharacterized protein OS=Sus scrofa OX=9823 GN=TBC1D23 PE=4 SV=1 - [A0A287A9E6_PIG]	3.8	3	3	3	685	76.4903	5.36377	1.10328	0.0473726
459	F1RTY6	Uncharacterized protein	PPID	Uncharacterized protein OS=Sus scrofa OX=9823 GN=PPID PE=1 SV=1 - [F1RTY6_PIG]	24.86	9	11	26	370	40.7248	6.93213	1.10324	0.00147145
460	P80895	Protein-L-isoaspartate(D-aspartate) O-methyltransferase	PCMT1	Protein-L-isoaspartate(D-aspartate) O-methyltransferase OS=Sus scrofa OX=9823 GN=PCMT1 PE=1 SV=3 - [PIMT_PIG]	28.63	6	6	16	227	24.6306	7.2251	1.10316	0.00865691
461	A0A287B7D5	Uncharacterized protein	KIDINS220	Uncharacterized protein OS=Sus scrofa OX=9823 GN=KIDINS220 PE=4 SV=1 - [A0A287B7D5_PIG]	1.31	3	3	3	1683	186.288	6.90283	1.1031	0.0303052
462	A0A287AG50	Uncharacterized protein	CMTM6	Uncharacterized protein OS=Sus scrofa OX=9823 GN=CMTM6 PE=1 SV=1 - [A0A287AG50_PIG]	11.26	2	2	4	151	17.0128	9.17334	1.10278	0.110243
463	F2Z5Q3	Uncharacterized protein	COPS7A	Uncharacterized protein OS=Sus scrofa OX=9823 GN=COPS7A PE=1 SV=1 - [F2Z5Q3_PIG]	9.82	3	3	3	275	30.258	8.22119	1.1026	0.00530363
464	D2SW96	L-lactate dehydrogenase		L-lactate dehydrogenase OS=Sus scrofa OX=9823 PE=2 SV=1 - [D2SW96_PIG]	49.1	14	16	82	332	36.5673	8.07471	1.10245	0.00166671
465	A0A287A2U7	Deoxyribonuclease	DNASE1L1	Deoxyribonuclease OS=Sus scrofa OX=9823 GN=DNASE1L1 PE=3 SV=1 - [A0A287A2U7_PIG]	5.28	2	2	3	265	29.6096	5.46533	1.10213	0.084795
466	A0A286ZYX8	Fructose-bisphosphate aldolase	ALDOA	Fructose-bisphosphate aldolase OS=Sus scrofa OX=9823 GN=ALDOA PE=1 SV=1 - [A0A286ZYX8_PIG]	60.71	17	22	150	364	39.3954	8.25049	1.10212	0.00136162
467	F1SQN7	Uncharacterized protein	SH3KBP1	Uncharacterized protein OS=Sus scrofa OX=9823 GN=SH3KBP1 PE=1 SV=4 - [F1SQN7_PIG]	12.05	7	7	11	606	66.1313	8.104	1.10194	0.0398849
468	F1SUW3	Uncharacterized protein	EFHD2	Uncharacterized protein OS=Sus scrofa OX=9823 GN=EFHD2 PE=1 SV=1 - [F1SUW3_PIG]	55.23	14	15	44	239	26.6255	5.21143	1.10194	0.0152329
469	Q9GJX2	Diazepam binding inhibitor (Fragment)	DBI	Diazepam binding inhibitor (Fragment) OS=Sus scrofa OX=9823 GN=DBI PE=2 SV=1 - [Q9GJX2_PIG]	62.82	4	4	11	78	8.80146	7.23975	1.10188	0.00358983
470	A0A287AB21	Uncharacterized protein	PPP4R1	Uncharacterized protein OS=Sus scrofa OX=9823 GN=PPP4R1 PE=4 SV=1 - [A0A287AB21_PIG]	4.45	4	4	4	899	99.8936	4.88135	1.10183	0.0897828
471	I3LHA4	Uncharacterized protein	ABI1	Uncharacterized protein OS=Sus scrofa OX=9823 GN=ABI1 PE=1 SV=2 - [I3LHA4_PIG]	18.81	7	7	12	388	42.6413	6.03662	1.10173	0.0142873
472	A0A287AS56	Uncharacterized protein	LOC110259107	Uncharacterized protein OS=Sus scrofa OX=9823 GN=LOC110259107 PE=4 SV=1 - [A0A287AS56_PIG]	1.63	1	1	1	430	49.0001	7.15186	1.10162	0.172802
473	I6ZJZ7	Glycogen synthase kinase 3 beta variant 4	GSK3B	Glycogen synthase kinase 3 beta variant 4 OS=Sus scrofa OX=9823 GN=GSK3B PE=1 SV=1 - [I6ZJZ7_PIG]	16.54	5	5	8	387	43.4822	8.77783	1.10153	0.0044588
474	I3L594	Uncharacterized protein	EIF4H	Uncharacterized protein OS=Sus scrofa OX=9823 GN=EIF4H PE=1 SV=1 - [I3L594_PIG]	20.18	5	5	15	228	25.1665	8.104	1.1012	0.0305674
475	A0A287ALP5	Uncharacterized protein	SEC24A	Uncharacterized protein OS=Sus scrofa OX=9823 GN=SEC24A PE=1 SV=1 - [A0A287ALP5_PIG]	4.06	3	5	6	1058	116.581	7.69385	1.10117	0.00534248
476	F1SGF1	Uncharacterized protein	PSMD6	Uncharacterized protein OS=Sus scrofa OX=9823 GN=PSMD6 PE=1 SV=3 - [F1SGF1_PIG]	30.67	15	15	31	450	52.1726	8.20654	1.101	0.00633542
477	F1RMJ4	Uncharacterized protein	IQGAP1	Uncharacterized protein OS=Sus scrofa OX=9823 GN=IQGAP1 PE=1 SV=3 - [F1RMJ4_PIG]	38.38	58	61	262	1657	189.13	6.40479	1.10093	0.00291373
478	Q06AV3	MJD1	ATXN3	MJD1 OS=Sus scrofa OX=9823 GN=ATXN3 PE=2 SV=1 - [Q06AV3_PIG]	6.23	2	2	3	353	40.4219	4.71631	1.10083	0.216917
479	F1SIM4	Uncharacterized protein	ELMO1	Uncharacterized protein OS=Sus scrofa OX=9823 GN=ELMO1 PE=1 SV=3 - [F1SIM4_PIG]	20.91	11	15	23	727	83.7795	6.21436	1.10082	0.00826361
480	P17560	N-acylglucosamine 2-epimerase	RENBP	N-acylglucosamine 2-epimerase OS=Sus scrofa OX=9823 GN=RENBP PE=1 SV=2 - [RENBP_PIG]	11.19	5	5	8	402	46.3719	6.37939	1.10076	0.0301317
481	A0A287A3S4	Uncharacterized protein	SPPL2A	Uncharacterized protein OS=Sus scrofa OX=9823 GN=SPPL2A PE=1 SV=1 - [A0A287A3S4_PIG]	3.9	2	2	2	462	51.9031	8.30908	1.10064	0.000123726
482	F1SNX7	Uncharacterized protein	GTPBP1	Uncharacterized protein OS=Sus scrofa OX=9823 GN=GTPBP1 PE=1 SV=2 - [F1SNX7_PIG]	1.97	1	1	1	557	60.7076	9.43701	1.10035	0.105918
483	F1RX66	Glutathione reductase	GSR	Glutathione reductase OS=Sus scrofa OX=9823 GN=GSR PE=1 SV=3 - [F1RX66_PIG]	20.81	10	10	34	519	56.1656	8.26514	1.1002	0.000782151
484	A0A287A4W1	Uncharacterized protein		Uncharacterized protein OS=Sus scrofa OX=9823 PE=4 SV=1 - [A0A287A4W1_PIG]	6.96	1	1	3	115	11.944	7.45947	1.10017	0.03465
485	I3L9J4	Uncharacterized protein	CCT6A	Uncharacterized protein OS=Sus scrofa OX=9823 GN=CCT6A PE=1 SV=2 - [I3L9J4_PIG]	23.16	13	13	28	531	57.9336	6.75635	1.09978	0.0084365
486	A0A287AYY7	Uncharacterized protein	LRRC47	Uncharacterized protein OS=Sus scrofa OX=9823 GN=LRRC47 PE=1 SV=1 - [A0A287AYY7_PIG]	12.69	7	7	10	583	63.911	8.27979	1.09969	0.0493022
487	K7GQ44	Septin 6	SEPT6	Septin 6 OS=Sus scrofa OX=9823 GN=SEPT6 PE=1 SV=2 - [K7GQ44_PIG]	33.72	6	14	31	427	48.7169	6.81494	1.09939	0.00464641
488	D0G6S5	Emopamil binding protein (Sterol isomerase)	EBP	Emopamil binding protein (Sterol isomerase) OS=Sus scrofa OX=9823 GN=EBP PE=2 SV=1 - [D0G6S5_PIG]	7.39	2	2	3	230	26.5466	7.79639	1.09929	0.0246552
489	A0A0B8RSY9	Enolase 1, (Alpha)	ENO1	Enolase 1, (Alpha) OS=Sus scrofa domesticus OX=9825 GN=ENO1 PE=3 SV=1 - [A0A0B8RSY9_PIG]	48.62	18	18	150	434	47.2584	6.87354	1.09925	0.00307076
490	K9J6K8	AP-2 complex subunit alpha	AP2A2	AP-2 complex subunit alpha OS=Sus scrofa OX=9823 GN=AP2A2 PE=2 SV=1 - [K9J6K8_PIG]	28.6	1	26	53	937	103.268	7.18115	1.09917	0.063087
491	A0A287AS63	Uncharacterized protein	RIN3	Uncharacterized protein OS=Sus scrofa OX=9823 GN=RIN3 PE=4 SV=1 - [A0A287AS63_PIG]	13.87	8	8	12	620	67.5377	8.73389	1.09916	0.0048214
492	F1SII4	Uncharacterized protein	GARS	Uncharacterized protein OS=Sus scrofa OX=9823 GN=GARS PE=1 SV=1 - [F1SII4_PIG]	16.04	12	13	33	742	83.2066	7.37158	1.09907	0.0276832
493	F1RHZ8	Uncharacterized protein	PIH1D1	Uncharacterized protein OS=Sus scrofa OX=9823 GN=PIH1D1 PE=4 SV=1 - [F1RHZ8_PIG]	5.59	2	2	2	286	32.2454	4.91943	1.09893	0.0295671
494	F1SJT9	Uncharacterized protein	ZPR1	Uncharacterized protein OS=Sus scrofa OX=9823 GN=ZPR1 PE=1 SV=3 - [F1SJT9_PIG]	5.05	2	2	2	455	50.5969	4.77979	1.0988	0.0574432
495	A0A286ZJS1	Uncharacterized protein	SNX8	Uncharacterized protein OS=Sus scrofa OX=9823 GN=SNX8 PE=4 SV=1 - [A0A286ZJS1_PIG]	11.58	5	5	5	449	51.2224	8.08936	1.09858	0.0140221
496	A0A287B3Q5	Uncharacterized protein	NAA20	Uncharacterized protein OS=Sus scrofa OX=9823 GN=NAA20 PE=1 SV=1 - [A0A287B3Q5_PIG]	5.26	1	1	2	171	19.2387	5.8208	1.09841	0.000424781
497	A0A287B5Q7	Uncharacterized protein	PSMD8	Uncharacterized protein OS=Sus scrofa OX=9823 GN=PSMD8 PE=1 SV=1 - [A0A287B5Q7_PIG]	16.24	7	7	10	351	39.707	9.83252	1.09832	0.00342388
498	F1SSF5	Biliverdin reductase A	BLVRA	Biliverdin reductase A OS=Sus scrofa OX=9823 GN=BLVRA PE=1 SV=1 - [F1SSF5_PIG]	30.74	10	10	21	296	33.4875	7.1958	1.09814	0.00216533
499	K7GNZ3	Uncharacterized protein	NACA	Uncharacterized protein OS=Sus scrofa OX=9823 GN=NACA PE=1 SV=1 - [K7GNZ3_PIG]	22.79	4	4	21	215	23.3697	4.56396	1.09789	0.00313534
500	F1SID4	Uncharacterized protein	PSMC3	Uncharacterized protein OS=Sus scrofa OX=9823 GN=PSMC3 PE=1 SV=2 - [F1SID4_PIG]	44.12	18	18	34	442	49.5426	5.18604	1.09784	0.00192471
501	A0A287B088	Proteasome subunit beta	PSMB4	Proteasome subunit beta OS=Sus scrofa OX=9823 GN=PSMB4 PE=1 SV=1 - [A0A287B088_PIG]	23.48	5	5	11	264	29.0345	5.90967	1.09772	0.00122183
502	I3LSD1	Sorting nexin	SNX9	Sorting nexin OS=Sus scrofa OX=9823 GN=SNX9 PE=1 SV=2 - [I3LSD1_PIG]	14.74	7	7	10	563	62.9669	5.8335	1.09753	0.0341774
503	A0A287AX76	Uncharacterized protein	SYAP1	Uncharacterized protein OS=Sus scrofa OX=9823 GN=SYAP1 PE=1 SV=1 - [A0A287AX76_PIG]	17.32	6	6	12	358	40.6392	4.56396	1.09746	0.00224728
504	F1SB63	Uncharacterized protein	TCP1	Uncharacterized protein OS=Sus scrofa OX=9823 GN=TCP1 PE=1 SV=2 - [F1SB63_PIG]	30.95	16	16	45	559	60.6148	6.12549	1.09745	0.0044256
505	A0A286ZQ31	Phosphoglycerate mutase	BPGM	Phosphoglycerate mutase OS=Sus scrofa OX=9823 GN=BPGM PE=3 SV=1 - [A0A286ZQ31_PIG]	4.25	1	1	1	259	29.9204	6.23975	1.09743	0.0365786
506	A0A287AL71	Uncharacterized protein	PPP1R37	Uncharacterized protein OS=Sus scrofa OX=9823 GN=PPP1R37 PE=4 SV=1 - [A0A287AL71_PIG]	1.01	1	1	1	691	74.661	5.33838	1.09741	0.133573
507	F1S8G0	Uncharacterized protein	TEP1	Uncharacterized protein OS=Sus scrofa OX=9823 GN=TEP1 PE=4 SV=3 - [F1S8G0_PIG]	1.11	3	3	3	2623	290.384	7.62061	1.09707	0.0266099
508	B2ZI35	F11 receptor	F11R	F11 receptor OS=Sus scrofa OX=9823 GN=F11R PE=1 SV=1 - [B2ZI35_PIG]	9.06	3	3	4	298	32.2672	8.38232	1.09692	0.0444049
509	F1RV52	Uncharacterized protein	CD300C	Uncharacterized protein OS=Sus scrofa OX=9823 GN=CD300C PE=4 SV=2 - [F1RV52_PIG]	3.8	1	1	1	237	25.8942	7.38623	1.09689	0.087029
510	A0A0B8S035	Prenylcysteine oxidase 1	PCYOX1	Prenylcysteine oxidase 1 OS=Sus scrofa domesticus OX=9825 GN=PCYOX1 PE=3 SV=1 - [A0A0B8S035_PIG]	11.59	6	6	14	509	56.9649	6.25244	1.09685	0.0121307
511	F1SUN0	Uncharacterized protein	ARRB1	Uncharacterized protein OS=Sus scrofa OX=9823 GN=ARRB1 PE=1 SV=3 - [F1SUN0_PIG]	10.86	3	5	9	405	45.7356	6.18896	1.09669	0.00281596
512	A0A287A2U0	Uncharacterized protein	SREK1	Uncharacterized protein OS=Sus scrofa OX=9823 GN=SREK1 PE=1 SV=1 - [A0A287A2U0_PIG]	3.3	2	2	2	515	60.1194	10.4038	1.09669	0.0612076
513	A0A287AV98	Uncharacterized protein	PSMD11	Uncharacterized protein OS=Sus scrofa OX=9823 GN=PSMD11 PE=1 SV=1 - [A0A287AV98_PIG]	27.86	12	12	23	420	47.2969	6.3667	1.09646	0.0159821
514	A0A287APG0	Uncharacterized protein	SLK	Uncharacterized protein OS=Sus scrofa OX=9823 GN=SLK PE=1 SV=1 - [A0A287APG0_PIG]	12.61	2	17	23	1237	142.609	5.08447	1.09641	0.000489063
515	F1S0A3	Uncharacterized protein	SNX1	Uncharacterized protein OS=Sus scrofa OX=9823 GN=SNX1 PE=1 SV=2 - [F1S0A3_PIG]	24.05	9	11	25	474	54.6121	5.51611	1.09568	0.0185087
516	A0A287B5S4	Uncharacterized protein	MAP4K4	Uncharacterized protein OS=Sus scrofa OX=9823 GN=MAP4K4 PE=4 SV=1 - [A0A287B5S4_PIG]	6.32	4	9	10	1314	150	7.47412	1.09546	0.206868
517	A0A287APK0	6-phosphogluconolactonase	PGLS	6-phosphogluconolactonase OS=Sus scrofa OX=9823 GN=PGLS PE=1 SV=1 - [A0A287APK0_PIG]	36.04	6	6	13	222	23.4803	6.37939	1.09541	0.00498275
518	F1STR1	Uncharacterized protein	CTSC	Uncharacterized protein OS=Sus scrofa OX=9823 GN=CTSC PE=1 SV=1 - [F1STR1_PIG]	14.25	7	7	31	463	52.0184	7.75244	1.09504	0.0446731
519	I3L712	Uncharacterized protein	PFAS	Uncharacterized protein OS=Sus scrofa OX=9823 GN=PFAS PE=1 SV=2 - [I3L712_PIG]	2.63	4	4	4	1295	138.85	5.70654	1.09478	0.0493967
520	F1S2F6	Voltage-dependent anion-selective channel protein 2	VDAC2	Voltage-dependent anion-selective channel protein 2 OS=Sus scrofa OX=9823 GN=VDAC2 PE=4 SV=3 - [F1S2F6_PIG]	40.82	10	10	38	294	31.5846	7.54736	1.09467	0.0033196
521	A0A287AUV0	Uncharacterized protein	GIT1	Uncharacterized protein OS=Sus scrofa OX=9823 GN=GIT1 PE=4 SV=1 - [A0A287AUV0_PIG]	2.43	1	2	3	699	77.4294	6.50732	1.09466	0.00349065
522	A0A287AI41	Uncharacterized protein	GAS7	Uncharacterized protein OS=Sus scrofa OX=9823 GN=GAS7 PE=4 SV=1 - [A0A287AI41_PIG]	2.83	1	1	1	353	40.8088	7.98682	1.09461	0.596733
523	A0A287AI89	Metallothionein		Metallothionein OS=Sus scrofa OX=9823 PE=3 SV=1 - [A0A287AI89_PIG]	14.81	1	1	2	54	5.6363	8.32373	1.09459	0.239711
524	A0A287A168	Uncharacterized protein	ADGRE1	Uncharacterized protein OS=Sus scrofa OX=9823 GN=ADGRE1 PE=1 SV=1 - [A0A287A168_PIG]	19.7	16	16	40	939	102.628	7.40088	1.09458	0.0024224
525	A0A287BFL6	Uncharacterized protein	TXLNG	Uncharacterized protein OS=Sus scrofa OX=9823 GN=TXLNG PE=4 SV=1 - [A0A287BFL6_PIG]	3.13	2	2	2	512	58.4078	7.72314	1.0942	0.543383
526	F1S4I0	Uncharacterized protein	NAA35	Uncharacterized protein OS=Sus scrofa OX=9823 GN=NAA35 PE=4 SV=2 - [F1S4I0_PIG]	2.34	2	2	2	725	83.4811	7.04932	1.09394	0.00958383
527	P35750	Calpain-1 catalytic subunit	CAPN1	Calpain-1 catalytic subunit OS=Sus scrofa OX=9823 GN=CAPN1 PE=2 SV=3 - [CAN1_PIG]	31.23	20	21	37	714	81.6871	5.73193	1.09378	0.000542841
528	A0A287BN49	Perilipin	PLIN3	Perilipin OS=Sus scrofa OX=9823 GN=PLIN3 PE=1 SV=1 - [A0A287BN49_PIG]	17.94	7	7	10	407	44.5666	6.25244	1.09378	0.00126243
529	A0A286ZQE6	Uncharacterized protein	APOPT1	Uncharacterized protein OS=Sus scrofa OX=9823 GN=APOPT1 PE=1 SV=1 - [A0A286ZQE6_PIG]	27.49	12	15	18	542	61.487	5.68115	1.09375	0.035891
530	F2Z5T7	Peptidyl-prolyl cis-trans isomerase	PPIL3	Peptidyl-prolyl cis-trans isomerase OS=Sus scrofa OX=9823 GN=PPIL3 PE=1 SV=1 - [F2Z5T7_PIG]	15.53	2	2	4	161	18.1429	6.78564	1.09374	0.0410969
531	F1RWH7	Uncharacterized protein	PNPO	Uncharacterized protein OS=Sus scrofa OX=9823 GN=PNPO PE=1 SV=3 - [F1RWH7_PIG]	12.04	2	2	4	216	25.0305	6.55127	1.0937	0.0283296
532	Q6PWT7	Copper chaperone for superoxide dismutase	CCS	Copper chaperone for superoxide dismutase OS=Sus scrofa OX=9823 GN=CCS PE=2 SV=1 - [CCS_PIG]	10.95	3	3	4	274	29.3774	5.36377	1.09363	0.0907679
533	A0A286ZYP6	Uncharacterized protein	HSCB	Uncharacterized protein OS=Sus scrofa OX=9823 GN=HSCB PE=4 SV=1 - [A0A286ZYP6_PIG]	3.9	1	1	1	205	23.6449	7.35693	1.09344	0.13161
534	M3UZ96	Uridine-cytidine kinase	UCKL1	Uridine-cytidine kinase OS=Sus scrofa OX=9823 GN=UCKL1 PE=2 SV=1 - [M3UZ96_PIG]	4.56	3	3	4	548	60.7664	7.35693	1.09332	0.0820937
535	A0A287AXQ9	Uncharacterized protein	GNPTG	Uncharacterized protein OS=Sus scrofa OX=9823 GN=GNPTG PE=4 SV=1 - [A0A287AXQ9_PIG]	5.36	2	2	2	280	31.5845	6.46826	1.09326	0.018818
536	F1SMX5	Uncharacterized protein	CAB39	Uncharacterized protein OS=Sus scrofa OX=9823 GN=CAB39 PE=1 SV=1 - [F1SMX5_PIG]	21.99	7	9	14	341	39.9018	6.88818	1.09306	0.00038564
537	A0A0B8RW47	Adenosine deaminase	ADA	Adenosine deaminase OS=Sus scrofa domesticus OX=9825 GN=ADA PE=3 SV=1 - [A0A0B8RW47_PIG]	21.49	7	7	9	363	40.8395	5.50342	1.09305	0.0087389
538	F1SDQ0	Solute carrier family 35 member F6	SLC35F6	Solute carrier family 35 member F6 OS=Sus scrofa OX=9823 GN=SLC35F6 PE=3 SV=1 - [F1SDQ0_PIG]	11.05	4	4	5	371	40.1272	7.26904	1.09294	0.00260417
539	A0A287BFP6	Uncharacterized protein	WIPI2	Uncharacterized protein OS=Sus scrofa OX=9823 GN=WIPI2 PE=1 SV=1 - [A0A287BFP6_PIG]	3.25	1	1	1	400	43.2806	5.57959	1.09277	0.222167
540	A0A287AME4	Uncharacterized protein	RPL37A	Uncharacterized protein OS=Sus scrofa OX=9823 GN=RPL37A PE=3 SV=1 - [A0A287AME4_PIG]	35.87	3	3	7	92	10.2685	10.4331	1.09276	0.12349
541	F1S0D4	Uncharacterized protein	RAB3GAP1	Uncharacterized protein OS=Sus scrofa OX=9823 GN=RAB3GAP1 PE=1 SV=3 - [F1S0D4_PIG]	5.28	4	4	4	758	85.2071	5.92236	1.09271	0.104698
542	F1S062	Obg-like ATPase 1	OLA1	Obg-like ATPase 1 OS=Sus scrofa OX=9823 GN=OLA1 PE=1 SV=3 - [F1S062_PIG]	32.41	13	13	20	395	44.6143	8.06006	1.09262	0.049626
543	F1SKJ5	Eukaryotic translation initiation factor 3 subunit D	EIF3D	Eukaryotic translation initiation factor 3 subunit D OS=Sus scrofa OX=9823 GN=EIF3D PE=1 SV=1 - [F1SKJ5_PIG]	14.96	8	8	15	548	63.9204	6.04932	1.09258	0.0208732
544	F1STK8	Uncharacterized protein	C11orf54	Uncharacterized protein OS=Sus scrofa OX=9823 GN=C11orf54 PE=1 SV=2 - [F1STK8_PIG]	15.87	5	5	11	315	35.1776	6.26514	1.09255	0.00335767
545	F1SQL8	Uncharacterized protein	REL	Uncharacterized protein OS=Sus scrofa OX=9823 GN=REL PE=4 SV=4 - [F1SQL8_PIG]	2.9	2	2	2	586	65.1947	6.48096	1.09245	0.0199522
546	F1RJP9	Uncharacterized protein	KIF13B	Uncharacterized protein OS=Sus scrofa OX=9823 GN=KIF13B PE=1 SV=3 - [F1RJP9_PIG]	1.42	2	3	3	1760	194.864	5.77002	1.09242	0.0102124
547	F6Q4F9	Uncharacterized protein	CDC37	Uncharacterized protein OS=Sus scrofa OX=9823 GN=CDC37 PE=1 SV=1 - [F6Q4F9_PIG]	25.22	7	7	22	341	39.7266	5.12256	1.09235	0.00771402
548	A0A0B8RVD2	Tyrosine 3-monooxygenase/tryptophan 5-monooxygenase activation protein, beta	YWHAB	Tyrosine 3-monooxygenase/tryptophan 5-monooxygenase activation protein, beta OS=Sus scrofa domesticus OX=9825 GN=YWHAB PE=3 SV=1 - [A0A0B8RVD2_PIG]	46.34	4	12	80	246	28.0948	4.83057	1.09231	0.0178883
549	F1S3C7	AP-1 complex subunit gamma	AP1G1	AP-1 complex subunit gamma OS=Sus scrofa OX=9823 GN=AP1G1 PE=1 SV=3 - [F1S3C7_PIG]	14.11	12	13	17	822	91.3391	6.80029	1.09224	0.0294378
550	F1RMH7	Uncharacterized protein	UNC45A	Uncharacterized protein OS=Sus scrofa OX=9823 GN=UNC45A PE=1 SV=2 - [F1RMH7_PIG]	5.6	5	5	5	929	101.714	6.46826	1.09214	0.0038402
551	F1ST73	Uncharacterized protein	GRHPR	Uncharacterized protein OS=Sus scrofa OX=9823 GN=GRHPR PE=1 SV=3 - [F1ST73_PIG]	6.1	2	2	2	328	35.8018	7.94287	1.09203	0.00244049
552	A0A287ABA9	Uncharacterized protein	LOC110257570	Uncharacterized protein OS=Sus scrofa OX=9823 GN=LOC110257570 PE=4 SV=1 - [A0A287ABA9_PIG]	1.09	1	1	2	920	99.6336	6.88818	1.09197	0.0855973
553	F1SGK9	Uncharacterized protein	PDE12	Uncharacterized protein OS=Sus scrofa OX=9823 GN=PDE12 PE=1 SV=1 - [F1SGK9_PIG]	4.93	3	3	3	609	66.9957	6.7417	1.09195	0.109494
554	I3LR32	Uncharacterized protein	CCT5	Uncharacterized protein OS=Sus scrofa OX=9823 GN=CCT5 PE=1 SV=2 - [I3LR32_PIG]	40.11	22	23	56	541	59.6259	5.8208	1.09193	0.000162923
555	F1RU52	Dipeptidyl peptidase 3	DPP3	Dipeptidyl peptidase 3 OS=Sus scrofa OX=9823 GN=DPP3 PE=1 SV=1 - [F1RU52_PIG]	21.03	16	16	27	737	82.6867	5.16064	1.09171	0.00382187
556	I3LC73	Uncharacterized protein	FASN	Uncharacterized protein OS=Sus scrofa OX=9823 GN=FASN PE=1 SV=2 - [I3LC73_PIG]	15.54	1	36	53	2510	271.848	6.46826	1.09111	0.341116
557	A0A287B3J0	Uncharacterized protein	HMBS	Uncharacterized protein OS=Sus scrofa OX=9823 GN=HMBS PE=1 SV=1 - [A0A287B3J0_PIG]	10.17	3	3	5	344	37.7249	7.09326	1.09094	0.0104112
558	F1S4X9	Glutathione synthetase	GSS	Glutathione synthetase OS=Sus scrofa OX=9823 GN=GSS PE=1 SV=2 - [F1S4X9_PIG]	10.34	5	6	8	474	52.3092	5.89697	1.09093	0.0208574
559	I3L918	Uncharacterized protein	CSE1L	Uncharacterized protein OS=Sus scrofa OX=9823 GN=CSE1L PE=1 SV=2 - [I3L918_PIG]	19.28	18	18	26	913	103.892	6.16357	1.09092	0.00631594
560	Q9GJT2	S-formylglutathione hydrolase	ESD	S-formylglutathione hydrolase OS=Sus scrofa OX=9823 GN=ESD PE=2 SV=1 - [ESTD_PIG]	33.33	8	8	18	282	31.4615	7.02002	1.09089	0.0756856
561	Q66LN4	Enoyl-Coenzyme A hydratase/3-hydroxyacyl Coenzyme A (Fragment)		Enoyl-Coenzyme A hydratase/3-hydroxyacyl Coenzyme A (Fragment) OS=Sus scrofa OX=9823 PE=2 SV=1 - [Q66LN4_PIG]	2.45	1	1	1	326	35.6346	8.82178	1.09065	0.000964184
562	A0A0B8RZJ8	Guanine nucleotide binding protein (G protein), beta polypeptide 1	GNB1	Guanine nucleotide binding protein (G protein), beta polypeptide 1 OS=Sus scrofa domesticus OX=9825 GN=GNB1 PE=4 SV=1 - [A0A0B8RZJ8_PIG]	32.35	3	9	34	340	37.353	5.99854	1.0906	0.000179702
563	K7GPJ4	Uncharacterized protein	ACOT9	Uncharacterized protein OS=Sus scrofa OX=9823 GN=ACOT9 PE=1 SV=2 - [K7GPJ4_PIG]	10.91	5	5	5	449	51.2722	8.48486	1.09059	0.000314658
564	A0A287AC26	Uncharacterized protein	FGD4	Uncharacterized protein OS=Sus scrofa OX=9823 GN=FGD4 PE=1 SV=1 - [A0A287AC26_PIG]	7.42	3	5	5	674	76.9096	5.69385	1.09058	0.0513238
565	A0A0B8RZH6	Kallikrein-related peptidase 3	HK3	Kallikrein-related peptidase 3 OS=Sus scrofa domesticus OX=9825 GN=HK3 PE=3 SV=1 - [A0A0B8RZH6_PIG]	32.25	22	24	83	921	99.5157	5.49072	1.09043	0.00318165
566	F1S8S6	Uncharacterized protein	WDR26	Uncharacterized protein OS=Sus scrofa OX=9823 GN=WDR26 PE=1 SV=2 - [F1S8S6_PIG]	1.52	1	1	1	660	72.0627	6.16357	1.09041	0.192476
567	A0A287AZM3	Uncharacterized protein	UBXN1	Uncharacterized protein OS=Sus scrofa OX=9823 GN=UBXN1 PE=1 SV=1 - [A0A287AZM3_PIG]	23.28	6	6	9	262	29.7131	5.45264	1.09039	0.000456753
568	P50578	Aldo-keto reductase family 1 member A1	AKR1A1	Aldo-keto reductase family 1 member A1 OS=Sus scrofa OX=9823 GN=AKR1A1 PE=1 SV=3 - [AK1A1_PIG]	42.77	14	15	55	325	36.559	6.99072	1.09024	0.0261695
569	Q8MJ49	Osteoclast-stimulating factor 1	OSTF1	Osteoclast-stimulating factor 1 OS=Sus scrofa OX=9823 GN=OSTF1 PE=2 SV=1 - [OSTF1_PIG]	29.44	7	7	11	214	23.7249	5.68115	1.09021	0.034729
570	F1SNK3	S-methyl-5'-thioadenosine phosphorylase	MTAP	S-methyl-5'-thioadenosine phosphorylase OS=Sus scrofa OX=9823 GN=MTAP PE=1 SV=3 - [F1SNK3_PIG]	7.07	2	2	3	283	31.218	7.43018	1.0901	0.0124626
571	Q9TSX9	Peroxiredoxin-6	PRDX6	Peroxiredoxin-6 OS=Sus scrofa OX=9823 GN=PRDX6 PE=2 SV=3 - [PRDX6_PIG]	54.02	11	11	30	224	25.0211	6.01123	1.09005	0.00725833
572	I3L9V2	Uncharacterized protein	VAT1	Uncharacterized protein OS=Sus scrofa OX=9823 GN=VAT1 PE=1 SV=1 - [I3L9V2_PIG]	29.25	10	10	57	400	42.66	6.18896	1.08996	0.00337499
573	F1SAH5	Uncharacterized protein	DPAGT1	Uncharacterized protein OS=Sus scrofa OX=9823 GN=DPAGT1 PE=4 SV=1 - [F1SAH5_PIG]	3.92	2	2	3	408	46.1623	8.19189	1.08984	0.032828
574	F1SIC0	Uncharacterized protein	PACSIN3	Uncharacterized protein OS=Sus scrofa OX=9823 GN=PACSIN3 PE=1 SV=1 - [F1SIC0_PIG]	1.65	1	1	1	424	48.7199	6.23975	1.08982	0.111791
575	F1S432	DEAD-box helicase 19B	DDX19B	DEAD-box helicase 19B OS=Sus scrofa OX=9823 GN=DDX19B PE=1 SV=3 - [F1S432_PIG]	24.43	5	12	17	479	53.9068	6.56592	1.0898	0.000644725
576	D0G7F6	Triosephosphate isomerase	TPI1	Triosephosphate isomerase OS=Sus scrofa OX=9823 GN=TPI1 PE=1 SV=1 - [D0G7F6_PIG]	80.24	16	16	49	248	26.6508	7.02002	1.08972	0.0182245
577	A0A287AFU3	Uncharacterized protein	DNAH17	Uncharacterized protein OS=Sus scrofa OX=9823 GN=DNAH17 PE=4 SV=1 - [A0A287AFU3_PIG]	0.36	1	2	3	4418	502.471	5.68115	1.08964	0.0917339
578	A0A0B8RZ10	Ubiquitin-like modifier activating enzyme 1	UBA1	Ubiquitin-like modifier activating enzyme 1 OS=Sus scrofa domesticus OX=9825 GN=UBA1 PE=3 SV=1 - [A0A0B8RZ10_PIG]	27.22	18	26	76	1058	117.696	5.84619	1.08952	0.00469218
579	I3LD12	RBR-type E3 ubiquitin transferase	ARIH1	RBR-type E3 ubiquitin transferase OS=Sus scrofa OX=9823 GN=ARIH1 PE=3 SV=2 - [I3LD12_PIG]	2.7	2	2	3	556	64.0638	5.05908	1.08934	0.0544592
580	F1SMC0	Adenylyl cyclase-associated protein	CAP1	Adenylyl cyclase-associated protein OS=Sus scrofa OX=9823 GN=CAP1 PE=1 SV=2 - [F1SMC0_PIG]	51.37	1	22	96	475	51.3775	7.28369	1.08916	0.0580609
581	F1SFY5	Uncharacterized protein	HTATIP2	Uncharacterized protein OS=Sus scrofa OX=9823 GN=HTATIP2 PE=1 SV=3 - [F1SFY5_PIG]	2.88	1	1	1	313	34.1388	8.38232	1.08906	0.0572438
582	A0A287ATV5	AMP deaminase	AMPD3	AMP deaminase OS=Sus scrofa OX=9823 GN=AMPD3 PE=3 SV=1 - [A0A287ATV5_PIG]	1.1	1	1	1	729	84.5917	7.53271	1.089	0.140198
583	A0A286ZZ85	Uncharacterized protein	PCID2	Uncharacterized protein OS=Sus scrofa OX=9823 GN=PCID2 PE=4 SV=1 - [A0A286ZZ85_PIG]	3.54	1	1	1	339	39.1865	9.08545	1.08874	0.68618
584	I3LPE5	Uncharacterized protein	STX5	Uncharacterized protein OS=Sus scrofa OX=9823 GN=STX5 PE=1 SV=1 - [I3LPE5_PIG]	7.32	3	3	3	355	39.5378	9.17334	1.0887	0.0154027
585	D0G7F1	Sterol carrier protein 2	SCP2	Sterol carrier protein 2 OS=Sus scrofa OX=9823 GN=SCP2 PE=2 SV=1 - [D0G7F1_PIG]	19.41	11	11	42	541	58.4826	7.41553	1.08855	0.00178611
586	A0A287ASM1	Uncharacterized protein	IPO7	Uncharacterized protein OS=Sus scrofa OX=9823 GN=IPO7 PE=1 SV=1 - [A0A287ASM1_PIG]	8.54	9	9	12	1019	117.14	4.86865	1.08816	0.030657
587	A0A287BG92	Geranylgeranyl transferase type-2 subunit beta	RABGGTB	Geranylgeranyl transferase type-2 subunit beta OS=Sus scrofa OX=9823 GN=RABGGTB PE=3 SV=1 - [A0A287BG92_PIG]	5.84	2	2	2	291	32.4291	5.07178	1.08811	0.388856
588	F1RNB1	Uncharacterized protein	SDF2	Uncharacterized protein OS=Sus scrofa OX=9823 GN=SDF2 PE=1 SV=2 - [F1RNB1_PIG]	6.64	2	2	2	211	23.1634	7.32764	1.0881	0.00808819
589	F1RFC8	Uncharacterized protein	MTFP1	Uncharacterized protein OS=Sus scrofa OX=9823 GN=MTFP1 PE=1 SV=2 - [F1RFC8_PIG]	9.09	1	1	1	143	15.7734	9.33447	1.08801	0.106519
590	A0A287AYA8	Uncharacterized protein	EXOSC5	Uncharacterized protein OS=Sus scrofa OX=9823 GN=EXOSC5 PE=1 SV=1 - [A0A287AYA8_PIG]	9.87	2	2	2	223	23.9162	6.55127	1.08797	0.140321
591	F1S3H1	Uncharacterized protein	ALDH6A1	Uncharacterized protein OS=Sus scrofa OX=9823 GN=ALDH6A1 PE=1 SV=2 - [F1S3H1_PIG]	6.74	3	3	3	534	57.6675	8.23584	1.08773	0.0391098
592	P0C5I2	Mannose-1-phosphate guanyltransferase beta	GMPPB	Mannose-1-phosphate guanyltransferase beta OS=Sus scrofa OX=9823 GN=GMPPB PE=1 SV=1 - [GMPPB_PIG]	8.33	3	3	8	360	39.8015	6.44287	1.08742	0.00904592
593	I3LAL7	Uncharacterized protein	CEPT1	Uncharacterized protein OS=Sus scrofa OX=9823 GN=CEPT1 PE=1 SV=1 - [I3LAL7_PIG]	6.25	3	3	3	416	46.3897	8.104	1.08731	0.075452
594	A0A287ANL7	Uncharacterized protein	EPB41	Uncharacterized protein OS=Sus scrofa OX=9823 GN=EPB41 PE=1 SV=1 - [A0A287ANL7_PIG]	2.05	2	2	2	633	71.2727	6.68311	1.08731	0.0460581
595	A0A286ZQ28	Uncharacterized protein	SEC24C	Uncharacterized protein OS=Sus scrofa OX=9823 GN=SEC24C PE=1 SV=1 - [A0A286ZQ28_PIG]	11.14	10	11	14	1095	118.239	7.09326	1.08727	0.00718558
596	F1RZN4	Uncharacterized protein	TLR3	Uncharacterized protein OS=Sus scrofa OX=9823 GN=TLR3 PE=3 SV=3 - [F1RZN4_PIG]	1	1	1	1	902	103.25	7.31299	1.08711	0.137452
597	Q2VTP6	Peptidylprolyl isomerase	FKBP1A	Peptidylprolyl isomerase OS=Sus scrofa OX=9823 GN=FKBP1A PE=4 SV=1 - [Q2VTP6_PIG]	25	2	2	21	108	11.8881	8.14795	1.08707	0.00261227
598	F2Z5G5	Uncharacterized protein	ACTR1A	Uncharacterized protein OS=Sus scrofa OX=9823 GN=ACTR1A PE=1 SV=1 - [F2Z5G5_PIG]	24.2	8	9	36	376	42.5869	6.63916	1.08694	0.0155051
599	A4Z6H1	Adenylosuccinate synthetase isozyme 2	ADSS	Adenylosuccinate synthetase isozyme 2 OS=Sus scrofa OX=9823 GN=ADSS PE=2 SV=1 - [PURA2_PIG]	10.53	5	5	6	456	50.1088	6.55127	1.08654	0.0361222
600	A0A2C9F3H3	Aminoacylase-1	ACY1	Aminoacylase-1 OS=Sus scrofa OX=9823 GN=ACY1 PE=1 SV=1 - [A0A2C9F3H3_PIG]	9.17	4	4	6	360	39.9582	6.26514	1.08624	0.0245295
601	F2Z5F8	Uncharacterized protein	MEMO1	Uncharacterized protein OS=Sus scrofa OX=9823 GN=MEMO1 PE=1 SV=1 - [F2Z5F8_PIG]	7.07	2	2	2	297	33.7115	7.13721	1.08623	0.156864
602	I3LT95	Proteasome assembly chaperone 1	BRWD1	Proteasome assembly chaperone 1 OS=Sus scrofa OX=9823 GN=BRWD1 PE=1 SV=2 - [I3LT95_PIG]	9.38	3	3	4	288	32.8036	7.47412	1.08602	0.000515871
603	A0A286ZW04	Uncharacterized protein	CBFB	Uncharacterized protein OS=Sus scrofa OX=9823 GN=CBFB PE=4 SV=1 - [A0A286ZW04_PIG]	15.48	4	4	6	155	17.9489	7.07861	1.08594	0.0977957
604	A0A287AEU6	Methionine adenosyltransferase 2 subunit beta	MAT2B	Methionine adenosyltransferase 2 subunit beta OS=Sus scrofa OX=9823 GN=MAT2B PE=1 SV=1 - [A0A287AEU6_PIG]	34.37	11	11	18	323	36.5055	6.85889	1.08593	0.00637184
605	I3L893	Rab GDP dissociation inhibitor	GDI1	Rab GDP dissociation inhibitor OS=Sus scrofa OX=9823 GN=GDI1 PE=1 SV=2 - [I3L893_PIG]	49.18	14	18	34	425	48.123	5.40186	1.08592	0.0165481
606	A0A286ZQ89	RBR-type E3 ubiquitin transferase	RNF14	RBR-type E3 ubiquitin transferase OS=Sus scrofa OX=9823 GN=RNF14 PE=3 SV=1 - [A0A286ZQ89_PIG]	6.43	1	1	1	171	19.7673	4.76709	1.08592	0.162579
607	A0A286ZPI3	Uncharacterized protein	COPS2	Uncharacterized protein OS=Sus scrofa OX=9823 GN=COPS2 PE=1 SV=1 - [A0A286ZPI3_PIG]	6.62	3	3	6	393	45.7528	8.07471	1.0859	0.0219537
608	F1RRF3	Uncharacterized protein	ZNF330	Uncharacterized protein OS=Sus scrofa OX=9823 GN=ZNF330 PE=4 SV=3 - [F1RRF3_PIG]	4.69	2	2	2	320	36.0462	6.04932	1.08562	0.317341
609	D3U7X2	Calcium release-activated calcium modulator 1	ORAI1	Calcium release-activated calcium modulator 1 OS=Sus scrofa OX=9823 GN=ORAI1 PE=2 SV=1 - [D3U7X2_PIG]	2.61	1	1	1	306	33.2239	7.43018	1.08554	0.174632
610	F1RHF0	Ubiquitin carboxyl-terminal hydrolase	UCHL3	Ubiquitin carboxyl-terminal hydrolase OS=Sus scrofa OX=9823 GN=UCHL3 PE=1 SV=3 - [F1RHF0_PIG]	22.61	4	4	7	230	26.147	4.97021	1.0855	0.0417952
611	A0A287ARC4	Uncharacterized protein	GGPS1	Uncharacterized protein OS=Sus scrofa OX=9823 GN=GGPS1 PE=3 SV=1 - [A0A287ARC4_PIG]	11.33	4	4	5	300	34.878	6.30322	1.08532	0.0201745
612	F1SFP6	Uncharacterized protein	TMF1	Uncharacterized protein OS=Sus scrofa OX=9823 GN=TMF1 PE=4 SV=3 - [F1SFP6_PIG]	1.42	2	2	2	1059	119.24	4.93213	1.08528	0.0225069
613	A0A287B880	Uncharacterized protein	NPLOC4	Uncharacterized protein OS=Sus scrofa OX=9823 GN=NPLOC4 PE=1 SV=1 - [A0A287B880_PIG]	18.72	12	12	23	625	69.1486	6.97607	1.08527	0.00736681
614	A0A287AE16	Adseverin	SCIN	Adseverin OS=Sus scrofa OX=9823 GN=SCIN PE=1 SV=1 - [A0A287AE16_PIG]	35.24	26	26	78	715	80.5671	5.26221	1.08495	0.00472742
615	P80031	Glutathione S-transferase P	GSTP1	Glutathione S-transferase P OS=Sus scrofa OX=9823 GN=GSTP1 PE=1 SV=2 - [GSTP1_PIG]	19.32	3	3	23	207	23.482	7.79639	1.08492	0.0638664
616	Q767L7	Tubulin beta chain	TUBB	Tubulin beta chain OS=Sus scrofa OX=9823 GN=TUBB PE=2 SV=1 - [TBB5_PIG]	41.67	3	16	116	444	49.639	4.89404	1.08491	0.00102223
617	A0A286ZTN0	Uncharacterized protein	NRBP1	Uncharacterized protein OS=Sus scrofa OX=9823 GN=NRBP1 PE=1 SV=1 - [A0A286ZTN0_PIG]	9.91	4	4	5	535	59.7931	5.08447	1.0849	0.0134636
618	C6K7I0	Importin subunit alpha		Importin subunit alpha OS=Sus scrofa OX=9823 PE=2 SV=1 - [C6K7I0_PIG]	8.7	3	3	3	529	57.9119	5.2749	1.08474	0.0780381
619	A0A287B238	NIF3-like protein 1	NIF3L1	NIF3-like protein 1 OS=Sus scrofa OX=9823 GN=NIF3L1 PE=1 SV=1 - [A0A287B238_PIG]	2.01	1	1	1	349	39.0142	6.80029	1.08471	0.174693
620	A0A286ZTB1	Uncharacterized protein	TCF20	Uncharacterized protein OS=Sus scrofa OX=9823 GN=TCF20 PE=4 SV=1 - [A0A286ZTB1_PIG]	0.36	1	1	1	1934	208.329	9.1001	1.08456	0.212439
621	I3LL27	Uncharacterized protein	VPS4A	Uncharacterized protein OS=Sus scrofa OX=9823 GN=VPS4A PE=1 SV=1 - [I3LL27_PIG]	9.38	3	5	6	437	49.0291	7.53271	1.08434	0.0209911
622	A0A287A1P5	Uncharacterized protein	PRPSAP1	Uncharacterized protein OS=Sus scrofa OX=9823 GN=PRPSAP1 PE=1 SV=1 - [A0A287A1P5_PIG]	10.14	2	4	5	345	37.5998	8.57275	1.08433	0.0230921
623	A0A287ART5	Eukaryotic translation initiation factor 3 subunit K	EIF3K	Eukaryotic translation initiation factor 3 subunit K OS=Sus scrofa OX=9823 GN=EIF3K PE=1 SV=1 - [A0A287ART5_PIG]	10.12	3	3	6	247	28.023	4.98291	1.08404	0.136282
624	F1SSL4	ATP-binding cassette, sub-family F (GCN20), member 2	ABCF2	ATP-binding cassette, sub-family F (GCN20), member 2 OS=Sus scrofa OX=9823 GN=ABCF2 PE=1 SV=3 - [F1SSL4_PIG]	9.6	6	6	7	625	71.3897	7.23975	1.08371	0.0392216
625	A0A287AHD3	Uncharacterized protein	EML4	Uncharacterized protein OS=Sus scrofa OX=9823 GN=EML4 PE=1 SV=1 - [A0A287AHD3_PIG]	21.61	4	23	57	981	109.034	6.354	1.08371	0.0217925
626	A5D9N3	Allograft inflammatory factor 1	AIF1	Allograft inflammatory factor 1 OS=Sus scrofa OX=9823 GN=AIF1 PE=1 SV=1 - [A5D9N3_PIG]	55.1	8	9	41	147	16.6846	7.23975	1.08366	0.0126427
627	A0A287A6E6	Uncharacterized protein	GPS1	Uncharacterized protein OS=Sus scrofa OX=9823 GN=GPS1 PE=4 SV=1 - [A0A287A6E6_PIG]	11.68	6	6	9	471	53.4662	6.84424	1.08351	0.00250647
628	A0A287AIJ2	Uncharacterized protein	PCNX2	Uncharacterized protein OS=Sus scrofa OX=9823 GN=PCNX2 PE=4 SV=1 - [A0A287AIJ2_PIG]	0.66	1	2	2	2106	234.434	6.60986	1.08327	0.147153
629	A0A287BCR7	Uncharacterized protein	TIPRL	Uncharacterized protein OS=Sus scrofa OX=9823 GN=TIPRL PE=1 SV=1 - [A0A287BCR7_PIG]	15	4	4	5	240	27.4685	5.2876	1.08324	0.0479591
630	I3LB77	Uncharacterized protein	ZFP36L1	Uncharacterized protein OS=Sus scrofa OX=9823 GN=ZFP36L1 PE=4 SV=1 - [I3LB77_PIG]	6.51	2	2	2	338	36.3508	7.95752	1.08319	0.0773034
631	A0A287AIE6	ATPase ASNA1	ASNA1	ATPase ASNA1 OS=Sus scrofa OX=9823 GN=ASNA1 PE=1 SV=1 - [A0A287AIE6_PIG]	20.98	6	6	8	348	38.7674	4.90674	1.08315	0.0331135
632	A0A287B6E4	Uncharacterized protein		Uncharacterized protein OS=Sus scrofa OX=9823 PE=1 SV=1 - [A0A287B6E4_PIG]	13.98	8	9	14	522	59.0215	9.48096	1.08314	0.0260969
633	A0A140UHW4	ICT1	MRPL3	ICT1 OS=Sus scrofa OX=9823 GN=MRPL3 PE=1 SV=1 - [A0A140UHW4_PIG]	4.51	2	2	2	399	43.6146	9.67139	1.08304	0.185881
634	F1S1B9	Uncharacterized protein	DHRS11	Uncharacterized protein OS=Sus scrofa OX=9823 GN=DHRS11 PE=1 SV=3 - [F1S1B9_PIG]	9.39	3	3	4	330	35.2738	7.72314	1.08303	0.0470111
635	F1S431	Uncharacterized protein	AARS	Uncharacterized protein OS=Sus scrofa OX=9823 GN=AARS PE=1 SV=3 - [F1S431_PIG]	16.16	15	15	24	959	105.658	5.47803	1.08287	0.0410534
636	A0A287B6J6	Uncharacterized protein	HSPA4	Uncharacterized protein OS=Sus scrofa OX=9823 GN=HSPA4 PE=1 SV=1 - [A0A287B6J6_PIG]	37.5	28	28	51	848	95.3638	5.31299	1.08285	0.000678718
637	A0A287BSQ7	Uncharacterized protein	TNFAIP8	Uncharacterized protein OS=Sus scrofa OX=9823 GN=TNFAIP8 PE=1 SV=1 - [A0A287BSQ7_PIG]	22.64	1	5	9	212	24.2226	7.92822	1.08283	0.0107394
638	B9TRX0	Leptin receptor gene-related protein	LEPROT	Leptin receptor gene-related protein OS=Sus scrofa OX=9823 GN=LEPROT PE=2 SV=1 - [OBRG_PIG]	9.92	1	1	3	131	14.1884	6.50732	1.08274	0.000868281
639	A0A286ZQF3	Uncharacterized protein	FAM98A	Uncharacterized protein OS=Sus scrofa OX=9823 GN=FAM98A PE=1 SV=1 - [A0A286ZQF3_PIG]	4.83	1	2	3	435	46.1669	9.84717	1.08266	0.141374
640	F1SMQ1	Uncharacterized protein		Uncharacterized protein OS=Sus scrofa OX=9823 PE=3 SV=2 - [F1SMQ1_PIG]	34.21	5	5	18	114	12.7709	9.71533	1.08244	0.0264621
641	F1RRI4	Uncharacterized protein	SSSCA1	Uncharacterized protein OS=Sus scrofa OX=9823 GN=SSSCA1 PE=1 SV=1 - [F1RRI4_PIG]	4.02	1	1	1	199	21.4668	5.13525	1.08235	0.0762028
642	F1SBU5	tRNA-dihydrouridine(47) synthase [NAD(P)(+)]	DUS3L	tRNA-dihydrouridine(47) synthase [NAD(P)(+)] OS=Sus scrofa OX=9823 GN=DUS3L PE=3 SV=3 - [F1SBU5_PIG]	1.09	1	1	1	644	71.6729	7.04932	1.08227	0.0650576
643	F1RGC9	Uncharacterized protein	PSMD13	Uncharacterized protein OS=Sus scrofa OX=9823 GN=PSMD13 PE=1 SV=1 - [F1RGC9_PIG]	35.11	15	15	33	376	42.8401	5.69385	1.08219	0.000555477
644	I3L772	E3 ubiquitin-protein ligase	WWP2	E3 ubiquitin-protein ligase OS=Sus scrofa OX=9823 GN=WWP2 PE=1 SV=2 - [I3L772_PIG]	1.43	1	1	1	840	94.9612	6.85889	1.08218	0.0063507
645	A0A0B8S0A2	Chloride intracellular channel protein	CLIC1	Chloride intracellular channel protein OS=Sus scrofa domesticus OX=9825 GN=CLIC1 PE=3 SV=1 - [A0A0B8S0A2_PIG]	50.21	10	11	26	241	26.9608	5.2749	1.08202	0.0617335
646	A0A287BBG2	Autophagy protein 5	ATG5	Autophagy protein 5 OS=Sus scrofa OX=9823 GN=ATG5 PE=3 SV=1 - [A0A287BBG2_PIG]	12.73	3	3	5	275	32.4084	5.90967	1.08189	0.0874525
647	D0G6X4	Farnesyl diphosphate synthase	FDPS	Farnesyl diphosphate synthase OS=Sus scrofa OX=9823 GN=FDPS PE=1 SV=1 - [D0G6X4_PIG]	15.2	6	6	12	421	48.5688	6.45557	1.08186	0.0502203
648	A0A0B8RZ89	Protein kinase C delta type	PRKCD	Protein kinase C delta type OS=Sus scrofa domesticus OX=9825 GN=PRKCD PE=3 SV=1 - [A0A0B8RZ89_PIG]	24.7	1	17	27	676	77.2939	7.92822	1.0817	0.000524327
649	F1RG66	Uncharacterized protein	PITPNB	Uncharacterized protein OS=Sus scrofa OX=9823 GN=PITPNB PE=1 SV=3 - [F1RG66_PIG]	17.47	6	6	11	269	31.2738	6.87354	1.08136	0.0173258
650	A0A286ZUZ0	Oxysterol-binding protein	OSBPL9	Oxysterol-binding protein OS=Sus scrofa OX=9823 GN=OSBPL9 PE=1 SV=1 - [A0A286ZUZ0_PIG]	11.08	7	7	11	623	69.5195	5.99854	1.08092	0.0328436
651	F1SMW4	Uncharacterized protein	VPS4B	Uncharacterized protein OS=Sus scrofa OX=9823 GN=VPS4B PE=1 SV=3 - [F1SMW4_PIG]	37.78	12	14	24	397	44.3711	8.45557	1.08083	0.0123393
652	P04574	Calpain small subunit 1	CAPNS1	Calpain small subunit 1 OS=Sus scrofa OX=9823 GN=CAPNS1 PE=1 SV=1 - [CPNS1_PIG]	26.32	6	6	18	266	28.0507	5.19873	1.08062	0.00130586
653	I3LAK5	Uncharacterized protein	FXR1	Uncharacterized protein OS=Sus scrofa OX=9823 GN=FXR1 PE=1 SV=2 - [I3LAK5_PIG]	18	9	11	17	539	60.7424	6.39209	1.08044	0.0410277
654	I3LQ79	Uncharacterized protein	MVP	Uncharacterized protein OS=Sus scrofa OX=9823 GN=MVP PE=1 SV=2 - [I3LQ79_PIG]	48.67	38	38	157	900	99.6425	5.70654	1.08042	0.00365729
655	A7TX80	COP9 constitutive photomorphogenic-like subunit 5	COPS5	COP9 constitutive photomorphogenic-like subunit 5 OS=Sus scrofa OX=9823 GN=COPS5 PE=2 SV=1 - [A7TX80_PIG]	5.69	2	2	3	334	37.5518	6.72705	1.08033	0.0856351
656	A0A286ZZU9	Protein kish	TMEM167A	Protein kish OS=Sus scrofa OX=9823 GN=TMEM167A PE=1 SV=1 - [A0A286ZZU9_PIG]	12.5	1	1	1	72	8.04031	8.95361	1.08029	0.105542
657	A0A287B718	Uncharacterized protein	UNK	Uncharacterized protein OS=Sus scrofa OX=9823 GN=UNK PE=4 SV=1 - [A0A287B718_PIG]	1.52	1	1	2	788	85.3381	6.66846	1.08018	0.000115619
658	Q95M24	Na+ /K+ ATPase alpha 1 subunit (Fragment)	ATP1A1	Na+ /K+ ATPase alpha 1 subunit (Fragment) OS=Sus scrofa OX=9823 GN=ATP1A1 PE=4 SV=1 - [Q95M24_PIG]	11.32	1	2	6	159	18.3254	7.86963	1.08013	0.21617
659	A0A287A2R9	Uncharacterized protein	YWHAE	Uncharacterized protein OS=Sus scrofa OX=9823 GN=YWHAE PE=1 SV=1 - [A0A287A2R9_PIG]	61.18	13	16	77	255	29.1554	4.7417	1.08011	0.0253274
660	Q56P20	ADP-ribosylation factor 4	ARF4	ADP-ribosylation factor 4 OS=Sus scrofa OX=9823 GN=ARF4 PE=1 SV=1 - [Q56P20_PIG]	31.11	2	5	19	180	20.4726	5.66846	1.0799	0.0171805
661	A0A287AGT7	Sorting nexin	SNX6	Sorting nexin OS=Sus scrofa OX=9823 GN=SNX6 PE=1 SV=1 - [A0A287AGT7_PIG]	47.78	18	19	51	406	46.5777	6.16357	1.0799	0.000535523
662	A0A287BED1	Uncharacterized protein	PFDN1	Uncharacterized protein OS=Sus scrofa OX=9823 GN=PFDN1 PE=1 SV=1 - [A0A287BED1_PIG]	42.62	6	6	13	122	14.2285	6.81494	1.07989	0.0346945
663	A0A287AT18	Proteasome subunit alpha type	PSMA7	Proteasome subunit alpha type OS=Sus scrofa OX=9823 GN=PSMA7 PE=1 SV=1 - [A0A287AT18_PIG]	38.71	10	10	36	248	27.8496	8.67529	1.07986	0.00337363
664	A0A286ZXG1	Uncharacterized protein	KHDC4	Uncharacterized protein OS=Sus scrofa OX=9823 GN=KHDC4 PE=4 SV=1 - [A0A286ZXG1_PIG]	5.74	2	2	2	383	40.2105	8.96826	1.07973	0.0225512
665	I3LCA2	Uncharacterized protein	CCT8	Uncharacterized protein OS=Sus scrofa OX=9823 GN=CCT8 PE=1 SV=2 - [I3LCA2_PIG]	48.63	24	24	68	549	59.9376	5.60498	1.07968	0.0025274
666	F1SPF9	Coatomer subunit gamma	COPG1	Coatomer subunit gamma OS=Sus scrofa OX=9823 GN=COPG1 PE=1 SV=3 - [F1SPF9_PIG]	16.09	10	13	23	864	96.3317	5.37646	1.07965	0.000541639
667	F1S3B4	IST1-like protein	IST1	IST1-like protein OS=Sus scrofa OX=9823 GN=IST1 PE=1 SV=3 - [F1S3B4_PIG]	30.85	12	12	26	363	39.5714	5.43994	1.07954	0.00700288
668	A0A287B7U2	Uncharacterized protein	NSUN4	Uncharacterized protein OS=Sus scrofa OX=9823 GN=NSUN4 PE=3 SV=1 - [A0A287B7U2_PIG]	1.89	1	1	1	371	41.6941	8.17725	1.07948	0.0524279
669	I3LU71	Uncharacterized protein	DTD2	Uncharacterized protein OS=Sus scrofa OX=9823 GN=DTD2 PE=1 SV=1 - [I3LU71_PIG]	8.93	2	2	2	168	18.4506	7.84033	1.07923	0.0131745
670	Q9N1F5	Glutathione S-transferase omega-1	GSTO1	Glutathione S-transferase omega-1 OS=Sus scrofa OX=9823 GN=GSTO1 PE=1 SV=2 - [GSTO1_PIG]	42.32	11	11	29	241	27.4011	7.23975	1.07914	0.00235837
671	F1SGP8	Uncharacterized protein	RCN1	Uncharacterized protein OS=Sus scrofa OX=9823 GN=RCN1 PE=1 SV=3 - [F1SGP8_PIG]	4.68	2	2	3	406	46.5733	5.22412	1.07876	0.236874
672	Q52NJ5	ADP-ribosylation factor-like protein 1	ARL1	ADP-ribosylation factor-like protein 1 OS=Sus scrofa OX=9823 GN=ARL1 PE=1 SV=1 - [Q52NJ5_PIG]	6.08	1	1	1	181	20.4145	5.71924	1.0787	0.0322523
673	Q9BEA5	p27Kip1 degradation-resistant isoform (Fragment)	p27Kip1R	p27Kip1 degradation-resistant isoform (Fragment) OS=Sus scrofa OX=9823 GN=p27Kip1R PE=2 SV=1 - [Q9BEA5_PIG]	4.65	1	1	1	172	19.3364	6.20166	1.07858	0.226291
674	C3W331	NAD-dependent protein deacetylase	SIRT2	NAD-dependent protein deacetylase OS=Sus scrofa OX=9823 GN=SIRT2 PE=2 SV=1 - [C3W331_PIG]	15.63	6	6	13	352	39.386	7.25439	1.07858	0.00443778
675	F1RKY8	Phosphomannomutase	PMM2	Phosphomannomutase OS=Sus scrofa OX=9823 GN=PMM2 PE=1 SV=2 - [F1RKY8_PIG]	31.3	7	7	11	246	27.996	5.32568	1.07857	0.030937
676	F2Z557	Polyadenylate-binding protein	PABPC1	Polyadenylate-binding protein OS=Sus scrofa OX=9823 GN=PABPC1 PE=1 SV=1 - [F2Z557_PIG]	30.66	15	21	57	636	70.6259	9.49561	1.07837	0.0134059
677	A0A286ZUM0	Uncharacterized protein	C19orf12	Uncharacterized protein OS=Sus scrofa OX=9823 GN=C19orf12 PE=1 SV=1 - [A0A286ZUM0_PIG]	13.48	2	2	2	141	15.0228	5.87158	1.07834	0.010136
678	E5F1H4	Signal transducer and activator of transcription	STAT6	Signal transducer and activator of transcription OS=Sus scrofa OX=9823 GN=STAT6 PE=2 SV=1 - [E5F1H4_PIG]	10.04	8	8	11	847	94.2604	6.354	1.07832	0.0204477
679	A0A286ZWQ0	Uncharacterized protein	NCF2	Uncharacterized protein OS=Sus scrofa OX=9823 GN=NCF2 PE=4 SV=1 - [A0A286ZWQ0_PIG]	38.1	20	20	62	525	59.0889	5.5415	1.07825	0.0284907
680	F1S4Z2	Uncharacterized protein	CHMP4B	Uncharacterized protein OS=Sus scrofa OX=9823 GN=CHMP4B PE=1 SV=3 - [F1S4Z2_PIG]	43.3	10	10	25	224	24.9636	4.81787	1.07821	0.00230779
681	C9K506	Cyclin H	CCNH	Cyclin H OS=Sus scrofa OX=9823 GN=CCNH PE=2 SV=1 - [C9K506_PIG]	2.48	1	1	1	323	37.5762	7.21045	1.07802	0.0198159
682	Q6QAT0	60S ribosomal protein L32	RPL32	60S ribosomal protein L32 OS=Sus scrofa OX=9823 GN=RPL32 PE=1 SV=3 - [RL32_PIG]	18.52	3	3	7	135	15.8498	11.3267	1.07778	0.0102465
683	F1SU59	Annexin	ANXA7	Annexin OS=Sus scrofa OX=9823 GN=ANXA7 PE=1 SV=3 - [F1SU59_PIG]	34.78	15	15	36	460	49.5102	6.34131	1.07772	0.00961578
684	F1S7S8	Uncharacterized protein	EEF1AKNMT	Uncharacterized protein OS=Sus scrofa OX=9823 GN=EEF1AKNMT PE=4 SV=2 - [F1S7S8_PIG]	2.09	1	1	1	479	54.063	6.41748	1.07772	0.0188454
685	I3LC63	Uncharacterized protein	EXOC1	Uncharacterized protein OS=Sus scrofa OX=9823 GN=EXOC1 PE=1 SV=2 - [I3LC63_PIG]	6.23	6	6	7	803	91.2334	7.13721	1.07764	0.0175004
686	A0A287A278	Uncharacterized protein	DDT	Uncharacterized protein OS=Sus scrofa OX=9823 GN=DDT PE=1 SV=1 - [A0A287A278_PIG]	27.97	3	3	4	118	12.8799	6.07471	1.07763	0.00960271
687	A0A286ZQE1	Uncharacterized protein	CBL	Uncharacterized protein OS=Sus scrofa OX=9823 GN=CBL PE=1 SV=1 - [A0A286ZQE1_PIG]	12.8	10	11	13	914	100.602	6.56592	1.07763	0.00343269
688	F1RZT2	Uncharacterized protein	PFDN6	Uncharacterized protein OS=Sus scrofa OX=9823 GN=PFDN6 PE=1 SV=1 - [F1RZT2_PIG]	42.64	6	6	12	129	14.5878	8.88037	1.07761	0.00337503
689	A0A286ZRI2	Uncharacterized protein	UFD1	Uncharacterized protein OS=Sus scrofa OX=9823 GN=UFD1 PE=1 SV=1 - [A0A286ZRI2_PIG]	18.92	5	5	6	296	33.2537	7.00537	1.07757	0.0135746
690	A0A286ZUV5	Uncharacterized protein	PPP4R2	Uncharacterized protein OS=Sus scrofa OX=9823 GN=PPP4R2 PE=1 SV=1 - [A0A286ZUV5_PIG]	4.48	2	2	3	357	39.9183	4.4751	1.07757	0.0472294
691	I3LPH5	Uncharacterized protein	G3BP2	Uncharacterized protein OS=Sus scrofa OX=9823 GN=G3BP2 PE=1 SV=2 - [I3LPH5_PIG]	12.27	6	6	10	481	54.0158	5.5542	1.07753	0.0458422
692	P10668	Cofilin-1	CFL1	Cofilin-1 OS=Sus scrofa OX=9823 GN=CFL1 PE=1 SV=3 - [COF1_PIG]	64.46	13	15	103	166	18.5066	8.00146	1.07736	0.000688577
693	F1SGR0	Eukaryotic translation initiation factor 3 subunit M	EIF3M	Eukaryotic translation initiation factor 3 subunit M OS=Sus scrofa OX=9823 GN=EIF3M PE=1 SV=1 - [F1SGR0_PIG]	10.16	4	4	8	374	42.4888	5.63037	1.07734	0.0327171
694	P08059	Glucose-6-phosphate isomerase	GPI	Glucose-6-phosphate isomerase OS=Sus scrofa OX=9823 GN=GPI PE=1 SV=3 - [G6PI_PIG]	38.53	21	21	70	558	63.0863	7.98682	1.07729	0.0238146
695	K7GMK0	Dipeptidyl peptidase 4	DPP4	Dipeptidyl peptidase 4 OS=Sus scrofa OX=9823 GN=DPP4 PE=1 SV=2 - [K7GMK0_PIG]	9.94	8	8	10	724	83.0479	5.88428	1.0771	0.00516653
696	Q9GKX6	Aldose 1-epimerase	GALM	Aldose 1-epimerase OS=Sus scrofa OX=9823 GN=GALM PE=2 SV=1 - [GALM_PIG]	21.05	7	7	20	342	37.7922	6.80029	1.07699	0.010857
697	F1RF26	Uncharacterized protein	SERINC5	Uncharacterized protein OS=Sus scrofa OX=9823 GN=SERINC5 PE=4 SV=3 - [F1RF26_PIG]	3.69	2	2	3	461	51.2851	7.62061	1.07682	0.503388
698	F1SBH1	D-aminoacyl-tRNA deacylase	DTD1	D-aminoacyl-tRNA deacylase OS=Sus scrofa OX=9823 GN=DTD1 PE=1 SV=2 - [F1SBH1_PIG]	7.18	2	2	3	209	23.2759	8.23584	1.07676	0.133219
699	A0A287BBS9	Glucosamine 6-phosphate N-acetyltransferase	GNPNAT1	Glucosamine 6-phosphate N-acetyltransferase OS=Sus scrofa OX=9823 GN=GNPNAT1 PE=1 SV=1 - [A0A287BBS9_PIG]	6.75	1	1	1	163	18.4235	7.69385	1.07669	0.432474
700	A0A286ZPR5	Eukaryotic translation initiation factor 2A	EIF2A	Eukaryotic translation initiation factor 2A OS=Sus scrofa OX=9823 GN=EIF2A PE=1 SV=1 - [A0A286ZPR5_PIG]	10.97	5	5	7	547	60.8209	8.55811	1.07667	0.000617249
701	F1RUK8	Rab GDP dissociation inhibitor	GDI2	Rab GDP dissociation inhibitor OS=Sus scrofa OX=9823 GN=GDI2 PE=1 SV=1 - [F1RUK8_PIG]	54.38	18	22	61	445	50.2946	6.04932	1.07666	0.0136071
702	I3LAS2	Uncharacterized protein	TRIP10	Uncharacterized protein OS=Sus scrofa OX=9823 GN=TRIP10 PE=1 SV=2 - [I3LAS2_PIG]	7.33	4	4	4	546	62.6061	5.36377	1.07659	0.0217158
703	F1RKE4	Uncharacterized protein	POLR2J	Uncharacterized protein OS=Sus scrofa OX=9823 GN=POLR2J PE=1 SV=3 - [F1RKE4_PIG]	15.38	2	2	2	117	13.285	5.85889	1.07659	0.0694796
704	F1RMN3	Uncharacterized protein	PPP6R1	Uncharacterized protein OS=Sus scrofa OX=9823 GN=PPP6R1 PE=1 SV=3 - [F1RMN3_PIG]	10.68	7	7	11	880	96.5186	4.58936	1.07658	0.00417528
705	A0A287AU24	Uncharacterized protein	LOC100526209	Uncharacterized protein OS=Sus scrofa OX=9823 GN=LOC100526209 PE=1 SV=1 - [A0A287AU24_PIG]	3.03	2	2	2	692	73.3913	8.5874	1.07655	0.334793
706	F1SEY1	Alpha-mannosidase	MAN2B1	Alpha-mannosidase OS=Sus scrofa OX=9823 GN=MAN2B1 PE=3 SV=2 - [F1SEY1_PIG]	19.35	17	17	40	956	108.374	6.82959	1.07627	0.00729266
707	B8Y648	Ubiquitin-conjugating enzyme E2L 3	UBE2L3	Ubiquitin-conjugating enzyme E2L 3 OS=Sus scrofa OX=9823 GN=UBE2L3 PE=1 SV=1 - [B8Y648_PIG]	29.87	4	5	18	154	17.8502	8.51416	1.07615	0.0475429
708	A0A287ARX6	Uncharacterized protein	EDC3	Uncharacterized protein OS=Sus scrofa OX=9823 GN=EDC3 PE=4 SV=1 - [A0A287ARX6_PIG]	2.25	1	1	1	444	49.1878	7.37158	1.07612	0.0258566
709	A0A287AZV4	S-(hydroxymethyl)glutathione dehydrogenase	ADH5	S-(hydroxymethyl)glutathione dehydrogenase OS=Sus scrofa OX=9823 GN=ADH5 PE=1 SV=1 - [A0A287AZV4_PIG]	25.14	9	9	16	366	38.7759	7.29834	1.07606	0.0455804
710	K9J4S0	Transcription activator BRG1 isoform B	SMARCA4_tv3	Transcription activator BRG1 isoform B OS=Sus scrofa OX=9823 GN=SMARCA4_tv3 PE=2 SV=1 - [K9J4S0_PIG]	3.97	1	7	9	1614	181.196	8.07471	1.07597	0.0659339
711	A0A287APM0	Rho guanine nucleotide exchange factor 2	ARHGEF2	Rho guanine nucleotide exchange factor 2 OS=Sus scrofa OX=9823 GN=ARHGEF2 PE=4 SV=1 - [A0A287APM0_PIG]	14.67	15	15	27	961	108.406	6.91748	1.07597	0.00204414
712	A0A287AGI1	Uncharacterized protein	ASL	Uncharacterized protein OS=Sus scrofa OX=9823 GN=ASL PE=1 SV=1 - [A0A287AGI1_PIG]	3.15	1	1	1	445	49.6264	6.48096	1.07592	0.370444
713	A0A287A888	Uncharacterized protein	PDCD6	Uncharacterized protein OS=Sus scrofa OX=9823 GN=PDCD6 PE=1 SV=1 - [A0A287A888_PIG]	22.67	4	4	5	172	20	6.20166	1.07591	0.0120781
714	A0A287AE74	NHL repeat containing 3	NHLRC3	NHL repeat containing 3 OS=Sus scrofa OX=9823 GN=NHLRC3 PE=4 SV=1 - [A0A287AE74_PIG]	11.35	2	3	3	282	31.507	5.99854	1.07566	0.00737093
715	K9IVV1	Sphingosine-1-phosphate lyase 1	SGPL1	Sphingosine-1-phosphate lyase 1 OS=Sus scrofa OX=9823 GN=SGPL1 PE=1 SV=1 - [K9IVV1_PIG]	32.39	20	20	37	568	63.5589	9.24658	1.07559	0.0449904
716	A0A287BQ35	Alpha-L-fucosidase	FUCA1	Alpha-L-fucosidase OS=Sus scrofa OX=9823 GN=FUCA1 PE=1 SV=1 - [A0A287BQ35_PIG]	14.99	7	7	11	447	51.7534	6.43018	1.07557	0.0314828
717	A0A287AXR5	Uncharacterized protein	YWHAZ	Uncharacterized protein OS=Sus scrofa OX=9823 GN=YWHAZ PE=1 SV=1 - [A0A287AXR5_PIG]	60.26	10	16	108	234	26.6664	5.0083	1.07539	0.0617424
718	P11493	Serine/threonine-protein phosphatase 2A catalytic subunit beta isoform (Fragment)	PPP2CB	Serine/threonine-protein phosphatase 2A catalytic subunit beta isoform (Fragment) OS=Sus scrofa OX=9823 GN=PPP2CB PE=2 SV=2 - [PP2AB_PIG]	39.25	1	9	20	293	33.5884	5.77002	1.07537	0.292362
719	A0A286ZL65	Ribosomal protein L15	RPL15	Ribosomal protein L15 OS=Sus scrofa OX=9823 GN=RPL15 PE=1 SV=1 - [A0A286ZL65_PIG]	25	6	6	15	204	24.1311	11.6196	1.07518	0.230235
720	E7EI20	Rho GDP dissociation inhibitor alpha	ARHGDIA	Rho GDP dissociation inhibitor alpha OS=Sus scrofa OX=9823 GN=ARHGDIA PE=2 SV=1 - [E7EI20_PIG]	38.24	8	8	40	204	23.3798	5.19873	1.07512	0.0543677
721	I3LF70	Uncharacterized protein	MKI67	Uncharacterized protein OS=Sus scrofa OX=9823 GN=MKI67 PE=1 SV=2 - [I3LF70_PIG]	1.75	1	1	1	3209	345.163	9.94971	1.0751	0.157099
722	A0A287B311	AP-3 complex subunit beta	AP3B1	AP-3 complex subunit beta OS=Sus scrofa OX=9823 GN=AP3B1 PE=1 SV=1 - [A0A287B311_PIG]	15.78	19	19	35	1090	120.577	5.97314	1.0751	0.00558036
723	A0A287B3M2	Uncharacterized protein	DNAJC7	Uncharacterized protein OS=Sus scrofa OX=9823 GN=DNAJC7 PE=1 SV=1 - [A0A287B3M2_PIG]	27.12	15	15	18	483	54.7159	7.35693	1.075	0.00245707
724	A0A0B8RSX6	Filamin A, alpha	FLNA	Filamin A, alpha OS=Sus scrofa domesticus OX=9825 GN=FLNA PE=4 SV=1 - [A0A0B8RSX6_PIG]	48.73	103	103	410	2639	279.71	6.11279	1.07493	0.0177389
725	A0A287A531	Annexin	ANXA5	Annexin OS=Sus scrofa OX=9823 GN=ANXA5 PE=1 SV=1 - [A0A287A531_PIG]	48.91	15	17	123	321	36.1115	5.04639	1.07493	0.0232087
726	I3LR80	Uncharacterized protein	IL1RAP	Uncharacterized protein OS=Sus scrofa OX=9823 GN=IL1RAP PE=4 SV=2 - [I3LR80_PIG]	8.86	5	5	6	542	62.2362	8.38232	1.07485	0.264781
727	F1S3E8	Vac14-like protein	VAC14	Vac14-like protein OS=Sus scrofa OX=9823 GN=VAC14 PE=1 SV=3 - [F1S3E8_PIG]	15.58	13	13	19	783	87.9838	6.354	1.07467	0.00431805
728	A0A287AFQ5	Uncharacterized protein	PLEKHO2	Uncharacterized protein OS=Sus scrofa OX=9823 GN=PLEKHO2 PE=1 SV=1 - [A0A287AFQ5_PIG]	19.84	10	10	11	499	54.1027	5.69385	1.0746	0.0544367
729	F1RPH0	Phosphoglycerate kinase	PGK1	Phosphoglycerate kinase OS=Sus scrofa OX=9823 GN=PGK1 PE=1 SV=3 - [F1RPH0_PIG]	59.95	22	22	104	417	44.5461	7.89893	1.07458	0.00449178
730	P02550	Tubulin alpha-1A chain	TUBA1A	Tubulin alpha-1A chain OS=Sus scrofa OX=9823 GN=TUBA1A PE=1 SV=1 - [TBA1A_PIG]	36.81	6	14	67	451	50.0365	5.03369	1.07439	0.036925
731	F1SR88	Uncharacterized protein	RETREG2	Uncharacterized protein OS=Sus scrofa OX=9823 GN=RETREG2 PE=1 SV=2 - [F1SR88_PIG]	1.66	1	1	1	542	57.6592	4.37354	1.07432	0.414291
732	A0A287A646	Uncharacterized protein	FBXW11	Uncharacterized protein OS=Sus scrofa OX=9823 GN=FBXW11 PE=4 SV=1 - [A0A287A646_PIG]	9.46	4	4	4	444	50.9418	7.73779	1.07431	0.135843
733	F1RHN1	Uncharacterized protein	TANGO2	Uncharacterized protein OS=Sus scrofa OX=9823 GN=TANGO2 PE=1 SV=2 - [F1RHN1_PIG]	2.26	1	1	1	310	33.796	6.53662	1.0743	0.225256
734	V9VGG8	Cytochrome b (Fragment)	cytb	Cytochrome b (Fragment) OS=Sus scrofa OX=9823 GN=cytb PE=4 SV=1 - [V9VGG8_PIG]	10.87	3	3	4	230	25.8852	7.25439	1.0742	0.037513
735	A0A286ZS69	Proteasome subunit beta	PSMB2	Proteasome subunit beta OS=Sus scrofa OX=9823 GN=PSMB2 PE=1 SV=1 - [A0A286ZS69_PIG]	26.87	6	6	12	201	22.7656	6.68311	1.07398	0.0537475
736	F1SNY4	Uncharacterized protein	TAB1	Uncharacterized protein OS=Sus scrofa OX=9823 GN=TAB1 PE=1 SV=3 - [F1SNY4_PIG]	3.17	2	2	2	504	54.5974	5.51611	1.07381	0.0611956
737	E5FQ35	STK17B (Fragment)		STK17B (Fragment) OS=Sus scrofa OX=9823 PE=2 SV=1 - [E5FQ35_PIG]	3.3	1	1	1	273	31.0048	5.49072	1.0738	0.122957
738	A0A287B0S5	Serine/threonine-protein phosphatase 2A 56 kDa regulatory subunit	PPP2R5A	Serine/threonine-protein phosphatase 2A 56 kDa regulatory subunit OS=Sus scrofa OX=9823 GN=PPP2R5A PE=1 SV=1 - [A0A287B0S5_PIG]	5.77	3	3	3	485	56.2802	6.43018	1.07376	0.0268725
739	A0A287ALZ4	Actin-related protein 2/3 complex subunit 3	ARPC3	Actin-related protein 2/3 complex subunit 3 OS=Sus scrofa OX=9823 GN=ARPC3 PE=1 SV=1 - [A0A287ALZ4_PIG]	20.65	4	4	11	155	17.7969	8.51416	1.0737	0.175119
740	F1SN05	Eukaryotic translation initiation factor 3 subunit J	EIF3J	Eukaryotic translation initiation factor 3 subunit J OS=Sus scrofa OX=9823 GN=EIF3J PE=1 SV=2 - [F1SN05_PIG]	36.69	9	9	17	248	27.7291	5.09717	1.0736	0.0213531
741	F1SMQ0	Uncharacterized protein	TNPO3	Uncharacterized protein OS=Sus scrofa OX=9823 GN=TNPO3 PE=1 SV=3 - [F1SMQ0_PIG]	4.2	4	4	6	857	96.6253	5.65576	1.07351	0.0166892
742	D0G6R5	Phosphatidylinositol glycan anchor biosynthesis, class U	PIGU	Phosphatidylinositol glycan anchor biosynthesis, class U OS=Sus scrofa OX=9823 GN=PIGU PE=1 SV=1 - [D0G6R5_PIG]	1.38	1	1	1	435	49.8966	7.73779	1.07345	0.157946
743	A0A287BAX9	Uncharacterized protein	SMCR8	Uncharacterized protein OS=Sus scrofa OX=9823 GN=SMCR8 PE=4 SV=1 - [A0A287BAX9_PIG]	1.71	2	2	2	935	103.721	5.63037	1.0734	0.0346969
744	F2Z5R8	Uncharacterized protein	TRAPPC6B	Uncharacterized protein OS=Sus scrofa OX=9823 GN=TRAPPC6B PE=1 SV=1 - [F2Z5R8_PIG]	18.99	3	3	3	158	17.9712	8.67529	1.07337	0.0810796
745	A0A287AXJ7	Inositol-3-phosphate synthase 1	ISYNA1	Inositol-3-phosphate synthase 1 OS=Sus scrofa OX=9823 GN=ISYNA1 PE=4 SV=1 - [A0A287AXJ7_PIG]	18.88	10	10	21	556	60.7459	5.87158	1.07335	0.00959689
746	F2Z5N6	Serine/threonine-protein phosphatase	PPP6C	Serine/threonine-protein phosphatase OS=Sus scrofa OX=9823 GN=PPP6C PE=1 SV=1 - [F2Z5N6_PIG]	18.69	7	7	10	305	35.1215	5.69385	1.07333	0.00152201
747	K7GSY7	Uncharacterized protein	FUS	Uncharacterized protein OS=Sus scrofa OX=9823 GN=FUS PE=1 SV=1 - [K7GSY7_PIG]	12.85	4	6	20	498	50.5857	9.39307	1.07326	0.227665
748	K7GQJ8	Uncharacterized protein	REPS1	Uncharacterized protein OS=Sus scrofa OX=9823 GN=REPS1 PE=1 SV=2 - [K7GQJ8_PIG]	7.94	6	6	8	768	83.666	5.84619	1.07323	0.0277788
749	A0A286ZZ83	Uncharacterized protein	CD84	Uncharacterized protein OS=Sus scrofa OX=9823 GN=CD84 PE=4 SV=1 - [A0A286ZZ83_PIG]	7.57	3	3	3	317	35.1349	8.30908	1.07323	0.0385367
750	F1SLU6	Ubiquitin carboxyl-terminal hydrolase	USP5	Ubiquitin carboxyl-terminal hydrolase OS=Sus scrofa OX=9823 GN=USP5 PE=1 SV=3 - [F1SLU6_PIG]	19.11	17	17	27	858	95.8424	5.04639	1.07321	0.0127473
751	B6VAQ1	Programmed cell death 10	PDCD10	Programmed cell death 10 OS=Sus scrofa OX=9823 GN=PDCD10 PE=2 SV=1 - [B6VAQ1_PIG]	20.28	5	5	8	212	24.6858	8.19189	1.07311	0.0524863
752	I3LQS7	Uncharacterized protein	RRP9	Uncharacterized protein OS=Sus scrofa OX=9823 GN=RRP9 PE=4 SV=2 - [I3LQS7_PIG]	12.21	6	6	9	475	51.9656	7.73779	1.07303	0.00690733
753	F1RZ89	Uncharacterized protein	SGSH	Uncharacterized protein OS=Sus scrofa OX=9823 GN=SGSH PE=1 SV=3 - [F1RZ89_PIG]	2.57	1	1	1	505	57.1446	6.7124	1.07293	0.304031
754	I3LJZ9	Uncharacterized protein	POLR2G	Uncharacterized protein OS=Sus scrofa OX=9823 GN=POLR2G PE=1 SV=1 - [I3LJZ9_PIG]	6.98	1	1	1	172	19.2819	5.5415	1.07292	0.00975756
755	Q29233	Interferon-induced guanylate-binding protein 1 (Fragment)		Interferon-induced guanylate-binding protein 1 (Fragment) OS=Sus scrofa OX=9823 PE=2 SV=1 - [Q29233_PIG]	16.5	1	1	1	103	11.4038	10.0083	1.07287	0.505969
756	D7P0F2	Skeletal muscle-and kidney-enriched inositol phosphatase	SKIP	Skeletal muscle-and kidney-enriched inositol phosphatase OS=Sus scrofa OX=9823 GN=SKIP PE=2 SV=1 - [D7P0F2_PIG]	4.44	2	2	2	450	51.563	5.74463	1.07284	0.0652436
757	A0A287BNZ5	Mannose-6-phosphate isomerase	MPI	Mannose-6-phosphate isomerase OS=Sus scrofa OX=9823 GN=MPI PE=1 SV=1 - [A0A287BNZ5_PIG]	6.08	2	2	2	362	39.6979	5.12256	1.07275	0.00856071
758	D0G0C8	Chaperonin containing TCP1, subunit 2 (Beta)	CCT2	Chaperonin containing TCP1, subunit 2 (Beta) OS=Sus scrofa OX=9823 GN=CCT2 PE=1 SV=1 - [D0G0C8_PIG]	32.52	16	16	40	535	57.4081	6.53662	1.07273	0.00528688
759	A0A286ZUD5	SNARE-associated protein Snapin	SNAPIN	SNARE-associated protein Snapin OS=Sus scrofa OX=9823 GN=SNAPIN PE=1 SV=1 - [A0A286ZUD5_PIG]	30.15	3	3	4	136	14.8509	9.30518	1.07264	0.109652
760	A0A287B501	Uncharacterized protein	RBX1	Uncharacterized protein OS=Sus scrofa OX=9823 GN=RBX1 PE=4 SV=1 - [A0A287B501_PIG]	29.63	3	3	6	108	12.2657	6.96143	1.07254	0.0629701
761	F2Z5S6	Uncharacterized protein	BRK1	Uncharacterized protein OS=Sus scrofa OX=9823 GN=BRK1 PE=1 SV=1 - [F2Z5S6_PIG]	32	4	4	5	75	8.72545	5.45264	1.07241	0.0990317
762	A0A287AG38	Uncharacterized protein	KIAA0930	Uncharacterized protein OS=Sus scrofa OX=9823 GN=KIAA0930 PE=1 SV=1 - [A0A287AG38_PIG]	2.63	1	1	1	456	50.6343	7.97217	1.07241	0.0506828
763	A0A287AGY9	Uncharacterized protein	TBL3	Uncharacterized protein OS=Sus scrofa OX=9823 GN=TBL3 PE=4 SV=1 - [A0A287AGY9_PIG]	1.55	1	1	1	708	78.204	6.7417	1.07239	0.044232
764	A0A287AMK3	Coiled-coil domain containing 187	CCDC187	Coiled-coil domain containing 187 OS=Sus scrofa OX=9823 GN=CCDC187 PE=4 SV=1 - [A0A287AMK3_PIG]	0.71	1	1	1	1269	136.432	10.1841	1.07238	0.147197
765	A0A286ZRC5	Uncharacterized protein	SMAP1	Uncharacterized protein OS=Sus scrofa OX=9823 GN=SMAP1 PE=1 SV=1 - [A0A286ZRC5_PIG]	2.52	2	2	3	357	37.719	8.57275	1.07235	0.225567
766	F6Q1M2	Uncharacterized protein	ASNS	Uncharacterized protein OS=Sus scrofa OX=9823 GN=ASNS PE=1 SV=1 - [F6Q1M2_PIG]	9.11	6	6	6	560	64.2456	6.7417	1.0723	0.353782
767	M3TYW5	Glutamyl-prolyl-tRNA synthetase	QARS	Glutamyl-prolyl-tRNA synthetase OS=Sus scrofa OX=9823 GN=QARS PE=2 SV=1 - [M3TYW5_PIG]	18.71	13	14	25	775	87.5087	6.94678	1.07227	0.0028287
768	K9J4U9	Tyrosine-protein phosphatase non-receptor type 23	PTPN23	Tyrosine-protein phosphatase non-receptor type 23 OS=Sus scrofa OX=9823 GN=PTPN23 PE=2 SV=1 - [K9J4U9_PIG]	9.77	15	15	22	1628	177.765	6.96143	1.07223	0.0188933
769	A0A287A7N7	rRNA adenine N(6)-methyltransferase	DIMT1	rRNA adenine N(6)-methyltransferase OS=Sus scrofa OX=9823 GN=DIMT1 PE=3 SV=1 - [A0A287A7N7_PIG]	2.24	1	1	1	313	35.3451	10.0229	1.07217	0.158089
770	A0A287AG63	Uncharacterized protein	ARHGAP17	Uncharacterized protein OS=Sus scrofa OX=9823 GN=ARHGAP17 PE=4 SV=1 - [A0A287AG63_PIG]	2.32	2	2	2	777	83.7297	8.01611	1.07216	0.198541
771	A0A287BN67	Uncharacterized protein	NAP1L1	Uncharacterized protein OS=Sus scrofa OX=9823 GN=NAP1L1 PE=1 SV=1 - [A0A287BN67_PIG]	17.54	1	5	12	342	39.8687	4.70361	1.07216	0.101358
772	I3LHA7	Uncharacterized protein	ZNF598	Uncharacterized protein OS=Sus scrofa OX=9823 GN=ZNF598 PE=4 SV=2 - [I3LHA7_PIG]	2.36	2	2	2	891	96.9156	8.70459	1.07202	0.448712
773	G3DRF8	Proteasome subunit beta	PSMB6	Proteasome subunit beta OS=Sus scrofa OX=9823 GN=PSMB6 PE=2 SV=1 - [G3DRF8_PIG]	20.5	5	5	9	239	25.4165	5.0083	1.07183	0.0343682
774	A0A286ZIJ5	Uncharacterized protein		Uncharacterized protein OS=Sus scrofa OX=9823 PE=1 SV=1 - [A0A286ZIJ5_PIG]	18.48	2	2	3	92	10.3575	8.99756	1.07168	0.271387
775	A0A0B8RZL4	Eukaryotic translation initiation factor 3 subunit C	EIF3C	Eukaryotic translation initiation factor 3 subunit C OS=Sus scrofa domesticus OX=9825 GN=EIF3C PE=3 SV=1 - [A0A0B8RZL4_PIG]	19.61	19	19	36	913	105.553	5.71924	1.07167	0.00266125
776	F1RQX3	Sialidase-1	NEU1	Sialidase-1 OS=Sus scrofa OX=9823 GN=NEU1 PE=4 SV=1 - [F1RQX3_PIG]	11.06	5	5	6	416	45.0757	7.04932	1.07147	0.0139417
777	A0A287AMA9	Uncharacterized protein	DDX42	Uncharacterized protein OS=Sus scrofa OX=9823 GN=DDX42 PE=1 SV=1 - [A0A287AMA9_PIG]	9.88	7	8	8	800	86.8814	8.48486	1.07135	0.026124
778	F1RVI4	Phosphatidylinositol 5-phosphate 4-kinase type-2 alpha	PIP4K2A	Phosphatidylinositol 5-phosphate 4-kinase type-2 alpha OS=Sus scrofa OX=9823 GN=PIP4K2A PE=4 SV=3 - [F1RVI4_PIG]	6.76	2	3	6	355	40.3405	6.53662	1.07123	0.0909475
779	F1S0W2	Uridine-cytidine kinase	UCK1	Uridine-cytidine kinase OS=Sus scrofa OX=9823 GN=UCK1 PE=1 SV=3 - [F1S0W2_PIG]	2.17	1	1	1	277	31.241	7.32764	1.07114	0.100009
780	F1RFT3	Uncharacterized protein	PELP1	Uncharacterized protein OS=Sus scrofa OX=9823 GN=PELP1 PE=1 SV=3 - [F1RFT3_PIG]	1.44	1	1	1	1108	116.715	4.37354	1.07109	0.0897277
781	A0A287AVN3	Uncharacterized protein	DYNC1LI2	Uncharacterized protein OS=Sus scrofa OX=9823 GN=DYNC1LI2 PE=1 SV=1 - [A0A287AVN3_PIG]	23.06	9	10	18	490	53.8415	6.27783	1.071	0.000307474
782	P00336	L-lactate dehydrogenase B chain	LDHB	L-lactate dehydrogenase B chain OS=Sus scrofa OX=9823 GN=LDHB PE=1 SV=3 - [LDHB_PIG]	38.32	12	14	65	334	36.5891	5.85889	1.07094	0.00424274
783	A0A287AET6	Uncharacterized protein	CEP72	Uncharacterized protein OS=Sus scrofa OX=9823 GN=CEP72 PE=4 SV=1 - [A0A287AET6_PIG]	1.13	1	1	1	620	68.2079	7.02002	1.07074	0.298129
784	A0A287A2K8	Uncharacterized protein	ANKLE2	Uncharacterized protein OS=Sus scrofa OX=9823 GN=ANKLE2 PE=4 SV=1 - [A0A287A2K8_PIG]	1.94	1	1	1	876	96.2773	6.32861	1.07068	0.23717
785	F1S6Z3	Uncharacterized protein	ABRACL	Uncharacterized protein OS=Sus scrofa OX=9823 GN=ABRACL PE=1 SV=2 - [F1S6Z3_PIG]	15.29	1	1	2	85	9.82708	9.20264	1.07067	0.0462699
786	Q29214	60S acidic ribosomal protein P0	RPLP0	60S acidic ribosomal protein P0 OS=Sus scrofa OX=9823 GN=RPLP0 PE=1 SV=2 - [RLA0_PIG]	42.77	11	11	31	318	34.3369	5.97314	1.07059	0.00449113
787	A0A287ASA9	Uncharacterized protein	PLEKHF2	Uncharacterized protein OS=Sus scrofa OX=9823 GN=PLEKHF2 PE=4 SV=1 - [A0A287ASA9_PIG]	7.23	1	2	4	249	27.8349	8.20654	1.07058	0.17311
788	P46405	40S ribosomal protein S12	RPS12	40S ribosomal protein S12 OS=Sus scrofa OX=9823 GN=RPS12 PE=2 SV=2 - [RS12_PIG]	53.79	7	7	23	132	14.5055	7.21045	1.07058	0.0505689
789	A0A287AFF5	Peptidyl-prolyl cis-trans isomerase	PPIL1	Peptidyl-prolyl cis-trans isomerase OS=Sus scrofa OX=9823 GN=PPIL1 PE=1 SV=1 - [A0A287AFF5_PIG]	25.9	4	4	5	166	18.2251	7.98682	1.07048	0.129596
790	I3LTY6	Uncharacterized protein	MAP3K2	Uncharacterized protein OS=Sus scrofa OX=9823 GN=MAP3K2 PE=4 SV=2 - [I3LTY6_PIG]	1.22	1	1	1	576	64.8475	7.40088	1.07042	0.0384816
791	F1RT25	Uncharacterized protein	SNX3	Uncharacterized protein OS=Sus scrofa OX=9823 GN=SNX3 PE=1 SV=3 - [F1RT25_PIG]	40.12	6	8	16	162	18.7508	8.66064	1.07031	0.02893
792	A0A218PI30	Exportin 1	XPO1	Exportin 1 OS=Sus scrofa domesticus OX=9825 GN=XPO1 PE=2 SV=1 - [A0A218PI30_PIG]	15.41	17	17	26	1071	123.034	6.11279	1.07031	0.00222388
793	F1S8V2	Uncharacterized protein	CWF19L1	Uncharacterized protein OS=Sus scrofa OX=9823 GN=CWF19L1 PE=4 SV=3 - [F1S8V2_PIG]	5.76	3	3	4	538	60.7111	7.76709	1.07017	0.00222915
794	F1SIB9	Uncharacterized protein	ARFGAP2	Uncharacterized protein OS=Sus scrofa OX=9823 GN=ARFGAP2 PE=1 SV=1 - [F1SIB9_PIG]	10	5	5	7	520	56.6381	7.98682	1.07009	0.0834481
795	C5HGF3	Calcium load-activated calcium channel	TMCO1	Calcium load-activated calcium channel OS=Sus scrofa OX=9823 GN=TMCO1 PE=2 SV=1 - [TMCO1_PIG]	12.23	2	2	2	188	21.1612	9.74463	1.07003	0.202611
796	A0A286ZQX2	Uncharacterized protein	VAV1	Uncharacterized protein OS=Sus scrofa OX=9823 GN=VAV1 PE=4 SV=1 - [A0A286ZQX2_PIG]	25.21	21	22	45	845	98.189	6.50732	1.07002	0.0121386
797	I3L804	Tyrosine--tRNA ligase	YARS	Tyrosine--tRNA ligase OS=Sus scrofa OX=9823 GN=YARS PE=1 SV=2 - [I3L804_PIG]	29.92	16	16	27	528	59.018	7.21045	1.06995	0.0351149
798	A0A287AGJ3	Uncharacterized protein	HSD17B14	Uncharacterized protein OS=Sus scrofa OX=9823 GN=HSD17B14 PE=1 SV=1 - [A0A287AGJ3_PIG]	21.22	5	5	5	245	25.3442	8.00146	1.06988	0.00517263
799	A0A287A765	Uncharacterized protein	IPO9	Uncharacterized protein OS=Sus scrofa OX=9823 GN=IPO9 PE=1 SV=1 - [A0A287A765_PIG]	3.28	4	4	4	1037	115.162	4.83057	1.06982	0.206095
800	F1SR87	Uncharacterized protein	ZFAND2B	Uncharacterized protein OS=Sus scrofa OX=9823 GN=ZFAND2B PE=4 SV=1 - [F1SR87_PIG]	2.69	1	1	1	260	28.2976	7.15186	1.06973	0.000657604
801	K9J4P1	Aminopeptidase	ERAP2	Aminopeptidase OS=Sus scrofa OX=9823 GN=ERAP2 PE=2 SV=1 - [K9J4P1_PIG]	19.26	2	18	31	950	109.167	6.43018	1.06969	0.0698185
802	A0A287BNT6	Uncharacterized protein	SNAP91	Uncharacterized protein OS=Sus scrofa OX=9823 GN=SNAP91 PE=1 SV=1 - [A0A287BNT6_PIG]	2.36	1	2	3	763	78.5124	5.69385	1.06967	0.399117
803	F1RZ72	Uncharacterized protein	CYTH1	Uncharacterized protein OS=Sus scrofa OX=9823 GN=CYTH1 PE=4 SV=3 - [F1RZ72_PIG]	20.75	6	7	9	371	42.9596	5.92236	1.06935	0.0895608
804	F1S630	Uncharacterized protein	DRAM2	Uncharacterized protein OS=Sus scrofa OX=9823 GN=DRAM2 PE=4 SV=1 - [F1S630_PIG]	3.01	1	1	4	266	29.8625	8.11865	1.0693	0.00555461
805	I3L6T2	Uncharacterized protein	UBE2V2	Uncharacterized protein OS=Sus scrofa OX=9823 GN=UBE2V2 PE=1 SV=2 - [I3L6T2_PIG]	26.9	1	4	8	145	16.3662	8.08936	1.06919	0.464566
806	A0A287APE9	Uncharacterized protein	PDZD8	Uncharacterized protein OS=Sus scrofa OX=9823 GN=PDZD8 PE=1 SV=1 - [A0A287APE9_PIG]	1.26	1	1	1	1112	123.495	6.06201	1.06908	0.216021
807	I3L6Z1	Anion exchange protein	SLC4A2	Anion exchange protein OS=Sus scrofa OX=9823 GN=SLC4A2 PE=3 SV=2 - [I3L6Z1_PIG]	1.85	2	2	2	1188	130.652	6.32861	1.06902	0.0617581
808	F1S5S1	Uncharacterized protein	IBA57	Uncharacterized protein OS=Sus scrofa OX=9823 GN=IBA57 PE=1 SV=2 - [F1S5S1_PIG]	2.54	1	1	1	354	38.2211	9.45166	1.0689	0.0104624
809	F1S9U2	Uncharacterized protein	MYO9B	Uncharacterized protein OS=Sus scrofa OX=9823 GN=MYO9B PE=3 SV=3 - [F1S9U2_PIG]	9.37	1	21	25	2177	244.676	9.0708	1.06887	0.205434
810	I3LJI0	Protein RER1	RER1	Protein RER1 OS=Sus scrofa OX=9823 GN=RER1 PE=1 SV=1 - [I3LJI0_PIG]	9.32	2	2	2	161	18.7256	9.31982	1.0686	0.121848
811	F1SAX5	Uncharacterized protein	CD58	Uncharacterized protein OS=Sus scrofa OX=9823 GN=CD58 PE=1 SV=4 - [F1SAX5_PIG]	8.64	2	2	2	243	27.1779	6.53662	1.06859	0.0424841
812	A0A287A9V3	Uncharacterized protein	WDR81	Uncharacterized protein OS=Sus scrofa OX=9823 GN=WDR81 PE=4 SV=1 - [A0A287A9V3_PIG]	2.93	5	5	5	1909	208.079	5.52881	1.06853	0.0202097
813	F1RLE8	Uncharacterized protein	PGGT1B	Uncharacterized protein OS=Sus scrofa OX=9823 GN=PGGT1B PE=4 SV=3 - [F1RLE8_PIG]	5.52	1	1	1	145	16.7954	8.95361	1.06849	0.0189765
814	F1RN71	Uncharacterized protein	BLMH	Uncharacterized protein OS=Sus scrofa OX=9823 GN=BLMH PE=1 SV=3 - [F1RN71_PIG]	7.69	2	2	4	247	28.4004	8.29443	1.06845	0.0914167
815	I3LTC6	Inositol-1-monophosphatase	IMPA1	Inositol-1-monophosphatase OS=Sus scrofa OX=9823 GN=IMPA1 PE=3 SV=2 - [I3LTC6_PIG]	18.41	5	5	9	277	30.1851	4.97021	1.06828	0.00867425
816	A5A768	Adaptor-related protein complex 3, delta-1 subunit (Fragment)	AP3D1	Adaptor-related protein complex 3, delta-1 subunit (Fragment) OS=Sus scrofa OX=9823 GN=AP3D1 PE=2 SV=1 - [A5A768_PIG]	19.48	24	24	37	1201	135.529	7.21045	1.06825	0.0318768
817	F1RYZ1	Tetraspanin	CD151	Tetraspanin OS=Sus scrofa OX=9823 GN=CD151 PE=1 SV=1 - [F1RYZ1_PIG]	9.49	3	3	4	253	27.9563	7.84033	1.06822	0.0159499
818	A0A287A7R6	Uncharacterized protein	DNM2	Uncharacterized protein OS=Sus scrofa OX=9823 GN=DNM2 PE=1 SV=1 - [A0A287A7R6_PIG]	16.1	15	15	33	857	96.6944	7.81104	1.06815	0.0291463
819	A0A0B8S0C3	Adhesion regulating molecule 1	ADRM1	Adhesion regulating molecule 1 OS=Sus scrofa domesticus OX=9825 GN=ADRM1 PE=4 SV=1 - [A0A0B8S0C3_PIG]	14	5	5	10	407	41.9717	4.94482	1.06809	0.0233122
820	I3LJ87	Uncharacterized protein	RPS2	Uncharacterized protein OS=Sus scrofa OX=9823 GN=RPS2 PE=1 SV=2 - [I3LJ87_PIG]	46.08	15	15	41	293	31.1976	10.2427	1.06798	0.0340935
821	F1SDP0	Uncharacterized protein	ABRAXAS2	Uncharacterized protein OS=Sus scrofa OX=9823 GN=ABRAXAS2 PE=1 SV=2 - [F1SDP0_PIG]	6.8	3	3	4	441	49.3062	6.60986	1.06797	0.101872
822	A0A287BFF2	Uncharacterized protein	ACSL5	Uncharacterized protein OS=Sus scrofa OX=9823 GN=ACSL5 PE=1 SV=1 - [A0A287BFF2_PIG]	12.86	8	8	9	669	75.1769	6.43018	1.06795	0.0245642
823	A0A287AZ97	Uncharacterized protein	TDRD7	Uncharacterized protein OS=Sus scrofa OX=9823 GN=TDRD7 PE=1 SV=1 - [A0A287AZ97_PIG]	0.68	1	1	1	1024	115.383	7.23975	1.06783	0.086722
824	Q767L0	ATP-binding cassette sub-family F member 1	ABCF1	ATP-binding cassette sub-family F member 1 OS=Sus scrofa OX=9823 GN=ABCF1 PE=3 SV=1 - [ABCF1_PIG]	16.6	12	12	15	807	91.5802	7.15186	1.06778	0.0219596
825	F2Z4Y1	Uncharacterized protein	YWHAH	Uncharacterized protein OS=Sus scrofa OX=9823 GN=YWHAH PE=1 SV=1 - [F2Z4Y1_PIG]	45.93	7	12	57	246	28.194	4.89404	1.06769	0.073846
826	A0A286ZUI9	Uncharacterized protein	GYG1	Uncharacterized protein OS=Sus scrofa OX=9823 GN=GYG1 PE=1 SV=1 - [A0A286ZUI9_PIG]	16.22	4	4	8	333	37.3807	5.30029	1.06769	0.0065117
827	A0A286ZK33	Uncharacterized protein	NCSTN	Uncharacterized protein OS=Sus scrofa OX=9823 GN=NCSTN PE=1 SV=1 - [A0A286ZK33_PIG]	7.97	5	5	7	615	68.6965	5.77002	1.06769	0.0655974
828	P54612	Serine/threonine-protein phosphatase 2A 65 kDa regulatory subunit A alpha isoform	PPP2R1A	Serine/threonine-protein phosphatase 2A 65 kDa regulatory subunit A alpha isoform OS=Sus scrofa OX=9823 GN=PPP2R1A PE=2 SV=2 - [2AAA_PIG]	33.28	14	18	30	589	65.2809	5.10986	1.06758	0.00447393
829	A0A287BCX9	Uncharacterized protein	TMED1	Uncharacterized protein OS=Sus scrofa OX=9823 GN=TMED1 PE=1 SV=1 - [A0A287BCX9_PIG]	3.96	1	1	2	227	25.2458	4.4751	1.06754	0.339265
830	F1SIX7	Uncharacterized protein	TWF2	Uncharacterized protein OS=Sus scrofa OX=9823 GN=TWF2 PE=1 SV=1 - [F1SIX7_PIG]	22.92	6	8	24	349	39.5743	6.96143	1.0673	0.0730028
831	F1SP27	Elongator complex protein 1	ELP1	Elongator complex protein 1 OS=Sus scrofa OX=9823 GN=ELP1 PE=1 SV=3 - [F1SP27_PIG]	0.82	1	1	1	1218	137.519	6.29053	1.06725	0.218275
832	Q06AT0	Hippocalcin-like protein 1	HPCAL1	Hippocalcin-like protein 1 OS=Sus scrofa OX=9823 GN=HPCAL1 PE=2 SV=3 - [HPCL1_PIG]	57.51	12	12	21	193	22.271	5.35107	1.06723	0.00278312
833	Q45FY6	Hypoxanthine-guanine phosphoribosyltransferase	HPRT1	Hypoxanthine-guanine phosphoribosyltransferase OS=Sus scrofa OX=9823 GN=HPRT1 PE=2 SV=3 - [HPRT_PIG]	43.58	7	8	16	218	24.5396	6.78564	1.0672	0.0471541
834	F2Z5L7	Proteasome subunit alpha type	PSMA1	Proteasome subunit alpha type OS=Sus scrofa OX=9823 GN=PSMA1 PE=1 SV=1 - [F2Z5L7_PIG]	46.39	12	12	30	263	29.5369	6.60986	1.06718	0.0049378
835	A0A287BF30	Uncharacterized protein	AARSD1	Uncharacterized protein OS=Sus scrofa OX=9823 GN=AARSD1 PE=4 SV=1 - [A0A287BF30_PIG]	12.14	5	5	8	412	45.2384	6.41748	1.06714	0.00893344
836	A0A287ANN7	Uncharacterized protein	EEF1D	Uncharacterized protein OS=Sus scrofa OX=9823 GN=EEF1D PE=1 SV=1 - [A0A287ANN7_PIG]	34.64	6	10	32	280	31.0137	5.05908	1.06709	0.0117367
837	K9J4W3	Transporter	SLC6A6	Transporter OS=Sus scrofa OX=9823 GN=SLC6A6 PE=1 SV=1 - [K9J4W3_PIG]	5.65	4	4	5	620	69.7345	7.07861	1.06706	0.410468
838	I3LF91	Uncharacterized protein	COG4	Uncharacterized protein OS=Sus scrofa OX=9823 GN=COG4 PE=4 SV=2 - [I3LF91_PIG]	8.11	7	7	10	789	89.3928	5.18604	1.06706	0.00137021
839	F1SI05	Uncharacterized protein	MTERF4	Uncharacterized protein OS=Sus scrofa OX=9823 GN=MTERF4 PE=4 SV=2 - [F1SI05_PIG]	2.53	1	1	1	396	44.9354	6.63916	1.06706	0.281456
840	F1RF82	Methylenetetrahydrofolate reductase	MTHFR	Methylenetetrahydrofolate reductase OS=Sus scrofa OX=9823 GN=MTHFR PE=1 SV=2 - [F1RF82_PIG]	1.67	1	1	1	659	74.7124	5.37646	1.06698	0.745505
841	F1SHD6	Uncharacterized protein	EEF1B2	Uncharacterized protein OS=Sus scrofa OX=9823 GN=EEF1B2 PE=1 SV=1 - [F1SHD6_PIG]	47.11	7	10	25	225	24.7893	4.66553	1.06697	0.105817
842	F1SR51	Uncharacterized protein	NCKAP1L	Uncharacterized protein OS=Sus scrofa OX=9823 GN=NCKAP1L PE=4 SV=3 - [F1SR51_PIG]	15.16	18	18	29	1115	126.641	6.94678	1.06697	0.0326274
843	A0A287B9Q4	Uncharacterized protein	DDX47	Uncharacterized protein OS=Sus scrofa OX=9823 GN=DDX47 PE=3 SV=1 - [A0A287B9Q4_PIG]	1.57	1	1	1	445	49.5052	9.46631	1.06696	0.258776
844	F1S5Y5	Uncharacterized protein	STXBP3	Uncharacterized protein OS=Sus scrofa OX=9823 GN=STXBP3 PE=1 SV=2 - [F1S5Y5_PIG]	15.49	10	10	12	594	67.996	8.03076	1.06694	0.000710713
845	K7GT60	Cyclin dependent kinase 6	CDK6	Cyclin dependent kinase 6 OS=Sus scrofa OX=9823 GN=CDK6 PE=1 SV=2 - [K7GT60_PIG]	11.35	3	4	4	326	36.953	6.53662	1.06689	0.197085
846	F1S0Z5	Uncharacterized protein	DNAJB14	Uncharacterized protein OS=Sus scrofa OX=9823 GN=DNAJB14 PE=4 SV=3 - [F1S0Z5_PIG]	6.86	3	3	4	379	42.5871	8.646	1.06683	0.127876
847	A0A287B0R3	Uncharacterized protein	CLIP1	Uncharacterized protein OS=Sus scrofa OX=9823 GN=CLIP1 PE=1 SV=1 - [A0A287B0R3_PIG]	7.98	11	13	17	1391	155.994	5.23682	1.06673	0.086404
848	A0A287AZT1	Uncharacterized protein	PADI2	Uncharacterized protein OS=Sus scrofa OX=9823 GN=PADI2 PE=1 SV=1 - [A0A287AZT1_PIG]	14.63	9	9	14	629	71.4311	6.11279	1.0667	0.0399488
849	A0A286ZU23	Uncharacterized protein	LOC102166523	Uncharacterized protein OS=Sus scrofa OX=9823 GN=LOC102166523 PE=4 SV=1 - [A0A286ZU23_PIG]	3.86	1	1	2	233	26.772	4.44971	1.06667	0.0286747
850	F1RJX8	Coatomer subunit alpha	COPA	Coatomer subunit alpha OS=Sus scrofa OX=9823 GN=COPA PE=1 SV=1 - [F1RJX8_PIG]	31.86	40	40	85	1224	138.353	7.66455	1.0666	0.0100687
851	A0A286ZNP0	Uncharacterized protein		Uncharacterized protein OS=Sus scrofa OX=9823 PE=1 SV=1 - [A0A286ZNP0_PIG]	36.76	2	2	2	68	7.22918	10.7114	1.0666	0.00708103
852	F1RLQ9	Uncharacterized protein	TPP2	Uncharacterized protein OS=Sus scrofa OX=9823 GN=TPP2 PE=1 SV=3 - [F1RLQ9_PIG]	10.52	14	14	18	1217	134.533	6.13818	1.06655	0.00247974
853	F1S108	Uncharacterized protein	CISD2	Uncharacterized protein OS=Sus scrofa OX=9823 GN=CISD2 PE=1 SV=2 - [F1S108_PIG]	24.44	3	3	6	135	15.2984	9.51025	1.06626	0.151109
854	A0A287BJ88	Transcription factor BTF3	BTF3	Transcription factor BTF3 OS=Sus scrofa OX=9823 GN=BTF3 PE=1 SV=1 - [A0A287BJ88_PIG]	31.48	4	6	10	162	17.6882	7.50342	1.06603	0.0660531
855	F1RPR3	Uncharacterized protein	SMAD2	Uncharacterized protein OS=Sus scrofa OX=9823 GN=SMAD2 PE=4 SV=3 - [F1RPR3_PIG]	4.85	1	1	1	227	25.3423	6.96143	1.06601	0.16421
856	A0A287BG47	Clathrin light chain	CLTB	Clathrin light chain OS=Sus scrofa OX=9823 GN=CLTB PE=1 SV=1 - [A0A287BG47_PIG]	32.23	8	8	19	211	23.1682	4.64014	1.06587	0.00299086
857	P26889	Interleukin-1 beta	IL1B	Interleukin-1 beta OS=Sus scrofa OX=9823 GN=IL1B PE=1 SV=1 - [IL1B_PIG]	16.48	4	4	5	267	30.384	5.31299	1.06581	0.328397
858	I3LDM7	Lactoylglutathione lyase	GLO1	Lactoylglutathione lyase OS=Sus scrofa OX=9823 GN=GLO1 PE=1 SV=1 - [I3LDM7_PIG]	16.85	5	5	8	184	20.7173	5.43994	1.06553	0.0555076
859	A0A286ZT08	Uncharacterized protein	HSDL1	Uncharacterized protein OS=Sus scrofa OX=9823 GN=HSDL1 PE=1 SV=1 - [A0A286ZT08_PIG]	5.83	1	2	2	309	34.5901	9.08545	1.06544	0.102679
860	A5GFQ9	Serine/threonine-protein phosphatase 2A 56 kDa regulatory subunit	PPP2R5D	Serine/threonine-protein phosphatase 2A 56 kDa regulatory subunit OS=Sus scrofa OX=9823 GN=PPP2R5D PE=1 SV=1 - [A5GFQ9_PIG]	10.63	6	7	12	602	69.9374	8.17725	1.06541	0.0301469
861	F1S2E2	Annexin	ANXA11	Annexin OS=Sus scrofa OX=9823 GN=ANXA11 PE=1 SV=2 - [F1S2E2_PIG]	30.28	14	14	48	502	53.9088	7.29834	1.06531	0.025955
862	A0A287A275	Tubulin beta chain	TUBB4B	Tubulin beta chain OS=Sus scrofa OX=9823 GN=TUBB4B PE=1 SV=1 - [A0A287A275_PIG]	37.75	2	15	103	445	49.799	4.89404	1.06527	0.155028
863	I3LHK5	Uncharacterized protein	ACTR10	Uncharacterized protein OS=Sus scrofa OX=9823 GN=ACTR10 PE=1 SV=1 - [I3LHK5_PIG]	5.52	3	3	3	417	46.1673	7.37158	1.0652	0.120492
864	F1RJ25	Fructose-bisphosphate aldolase	ALDOC	Fructose-bisphosphate aldolase OS=Sus scrofa OX=9823 GN=ALDOC PE=1 SV=2 - [F1RJ25_PIG]	17.03	2	7	37	364	39.3522	6.65381	1.06519	0.0915881
865	A0A287B3Y1	Eukaryotic translation initiation factor 3 subunit I	EIF3I	Eukaryotic translation initiation factor 3 subunit I OS=Sus scrofa OX=9823 GN=EIF3I PE=1 SV=1 - [A0A287B3Y1_PIG]	22.74	6	6	13	277	30.8787	5.36377	1.06512	0.0875174
866	F1S5Y7	Uncharacterized protein	CLCC1	Uncharacterized protein OS=Sus scrofa OX=9823 GN=CLCC1 PE=1 SV=3 - [F1S5Y7_PIG]	3.41	2	2	2	557	62.6685	5.90967	1.06508	0.180618
867	A0A287AKI9	Lysine--tRNA ligase	KARS	Lysine--tRNA ligase OS=Sus scrofa OX=9823 GN=KARS PE=1 SV=1 - [A0A287AKI9_PIG]	23.28	15	15	31	597	67.8046	6.354	1.06505	0.000272209
868	Q29090	Serine/threonine-protein phosphatase 2A 55 kDa regulatory subunit B alpha isoform (Fragment)	PPP2R2A	Serine/threonine-protein phosphatase 2A 55 kDa regulatory subunit B alpha isoform (Fragment) OS=Sus scrofa OX=9823 GN=PPP2R2A PE=2 SV=1 - [2ABA_PIG]	14.32	6	6	13	426	49.5825	6.20166	1.06496	0.138163
869	I7HD36	Sodium/potassium-transporting ATPase subunit alpha (Fragment)	atp1a1	Sodium/potassium-transporting ATPase subunit alpha (Fragment) OS=Sus scrofa OX=9823 GN=atp1a1 PE=2 SV=1 - [I7HD36_PIG]	32.55	31	32	86	1020	112.552	5.57959	1.06496	0.00696191
870	Q95281	60S ribosomal protein L29	RPL29	60S ribosomal protein L29 OS=Sus scrofa OX=9823 GN=RPL29 PE=1 SV=4 - [RL29_PIG]	25.62	4	4	14	160	17.4868	11.9272	1.06493	0.0587911
871	I3LIQ5	Major facilitator superfamily domain-containing protein 1	MFSD1	Major facilitator superfamily domain-containing protein 1 OS=Sus scrofa OX=9823 GN=MFSD1 PE=2 SV=2 - [I3LIQ5_PIG]	6.84	3	3	6	468	51.3877	7.28369	1.06481	0.0629223
872	F1S4P6	Eukaryotic translation initiation factor 3 subunit A	EIF3A	Eukaryotic translation initiation factor 3 subunit A OS=Sus scrofa OX=9823 GN=EIF3A PE=1 SV=2 - [F1S4P6_PIG]	24.49	37	37	61	1376	165.957	6.7124	1.06473	0.0193541
873	F1RQC2	Polypeptide N-acetylgalactosaminyltransferase	GALNT10	Polypeptide N-acetylgalactosaminyltransferase OS=Sus scrofa OX=9823 GN=GALNT10 PE=2 SV=3 - [F1RQC2_PIG]	3.16	1	2	3	506	58.2798	7.48877	1.06465	0.0842184
874	F1RVE8	Uncharacterized protein	UBA6	Uncharacterized protein OS=Sus scrofa OX=9823 GN=UBA6 PE=1 SV=3 - [F1RVE8_PIG]	8.15	8	8	9	1031	115.531	5.93506	1.06456	0.025125
875	A0A2C9F363	ADP-ribosylation factor 6	ARF6	ADP-ribosylation factor 6 OS=Sus scrofa OX=9823 GN=ARF6 PE=1 SV=1 - [A0A2C9F363_PIG]	46.62	5	6	13	148	17.0621	9.39307	1.06444	0.11422
876	A0A286ZUN1	Uncharacterized protein	CNOT10	Uncharacterized protein OS=Sus scrofa OX=9823 GN=CNOT10 PE=1 SV=1 - [A0A286ZUN1_PIG]	3.8	3	3	3	684	75.9736	8.30908	1.06391	0.129846
877	A0A287AEC0	Uncharacterized protein	BZW2	Uncharacterized protein OS=Sus scrofa OX=9823 GN=BZW2 PE=1 SV=1 - [A0A287AEC0_PIG]	10.5	4	6	7	419	48.132	6.68311	1.06386	0.00551114
878	A0A287B2T0	Uncharacterized protein	HTT	Uncharacterized protein OS=Sus scrofa OX=9823 GN=HTT PE=1 SV=1 - [A0A287B2T0_PIG]	0.96	3	3	3	3018	331.721	6.37939	1.0638	0.107234
879	A0A287B2M3	40S ribosomal protein SA	RPSA	40S ribosomal protein SA OS=Sus scrofa OX=9823 GN=RPSA PE=1 SV=1 - [A0A287B2M3_PIG]	51.27	11	11	24	275	30.6876	5.37646	1.06379	0.0625841
880	F1SSS1	Uncharacterized protein	LANCL1	Uncharacterized protein OS=Sus scrofa OX=9823 GN=LANCL1 PE=1 SV=3 - [F1SSS1_PIG]	6.18	2	2	2	372	42.209	7.79639	1.06373	0.239587
881	F1SEC0	Uncharacterized protein	DCTN3	Uncharacterized protein OS=Sus scrofa OX=9823 GN=DCTN3 PE=1 SV=1 - [F1SEC0_PIG]	26.34	6	7	11	186	21.1522	5.47803	1.06373	0.011778
882	F2Z512	40S ribosomal protein S23	RPS23	40S ribosomal protein S23 OS=Sus scrofa OX=9823 GN=RPS23 PE=3 SV=1 - [F2Z512_PIG]	37.06	6	6	14	143	15.7977	10.4917	1.06347	0.24647
883	A0A287AI66	Glycylpeptide N-tetradecanoyltransferase	NMT1	Glycylpeptide N-tetradecanoyltransferase OS=Sus scrofa OX=9823 GN=NMT1 PE=1 SV=1 - [A0A287AI66_PIG]	19.49	8	9	13	467	53.5888	9.05615	1.06345	0.011967
884	A0A286ZWE0	Protein PET100 homolog, mitochondrial	PET100	Protein PET100 homolog, mitochondrial OS=Sus scrofa OX=9823 GN=PET100 PE=4 SV=1 - [A0A286ZWE0_PIG]	10.45	1	1	3	67	8.41229	5.49072	1.06339	0.568213
885	A0A287AC69	Uncharacterized protein	PEA15	Uncharacterized protein OS=Sus scrofa OX=9823 GN=PEA15 PE=1 SV=1 - [A0A287AC69_PIG]	29.23	4	4	12	130	15.0308	5.021	1.06324	0.176262
886	I3LB01	Uncharacterized protein	LOC100621521	Uncharacterized protein OS=Sus scrofa OX=9823 GN=LOC100621521 PE=1 SV=2 - [I3LB01_PIG]	5.32	1	1	1	301	31.9152	4.90674	1.06303	0.358838
887	F1SGQ0	Uncharacterized protein	DHRS1	Uncharacterized protein OS=Sus scrofa OX=9823 GN=DHRS1 PE=1 SV=1 - [F1SGQ0_PIG]	27.8	6	6	9	313	34.0733	7.85498	1.06293	0.00399658
888	F1RSM2	Uncharacterized protein	PSMD12	Uncharacterized protein OS=Sus scrofa OX=9823 GN=PSMD12 PE=1 SV=1 - [F1RSM2_PIG]	26.54	13	13	23	456	52.9906	7.35693	1.0629	0.0406454
889	A0A287AMZ5	Membrane cofactor protein	CD46	Membrane cofactor protein OS=Sus scrofa OX=9823 GN=CD46 PE=4 SV=1 - [A0A287AMZ5_PIG]	16.8	5	5	11	369	40.3733	5.43994	1.06288	0.0276646
890	A0A287B6V1	Uncharacterized protein	VPS36	Uncharacterized protein OS=Sus scrofa OX=9823 GN=VPS36 PE=1 SV=1 - [A0A287B6V1_PIG]	17.45	1	7	8	361	40.9853	8.47021	1.06285	0.276862
891	K9IVR7	WD repeat-containing protein 1	WDR1	WD repeat-containing protein 1 OS=Sus scrofa OX=9823 GN=WDR1 PE=2 SV=1 - [K9IVR7_PIG]	38.28	21	21	91	606	66.1458	6.69775	1.06279	0.161421
892	K7GL15	Uncharacterized protein		Uncharacterized protein OS=Sus scrofa OX=9823 PE=1 SV=2 - [K7GL15_PIG]	2.27	1	1	1	309	34.3234	6.17627	1.06246	0.0394823
893	I3LM39	Cyclic GMP-AMP synthase	CGAS	Cyclic GMP-AMP synthase OS=Sus scrofa OX=9823 GN=CGAS PE=1 SV=1 - [CGAS_PIG]	14.75	7	9	10	495	55.774	9.5542	1.06214	0.0892993
894	F1SFR1	Uncharacterized protein	C12orf10	Uncharacterized protein OS=Sus scrofa OX=9823 GN=C12orf10 PE=1 SV=2 - [F1SFR1_PIG]	7.03	2	2	2	384	43.1891	6.66846	1.06208	0.0399618
895	F1S1J9	Eukaryotic translation initiation factor 3 subunit H	EIF3H	Eukaryotic translation initiation factor 3 subunit H OS=Sus scrofa OX=9823 GN=EIF3H PE=1 SV=2 - [F1S1J9_PIG]	33.64	12	12	29	327	37.1206	6.96143	1.06201	0.0140928
896	I3LM99	Uncharacterized protein	GCA	Uncharacterized protein OS=Sus scrofa OX=9823 GN=GCA PE=1 SV=2 - [I3LM99_PIG]	15.82	5	5	10	297	33.4035	8.63135	1.06198	0.00719728
897	A0A287A024	Uncharacterized protein	ASMTL	Uncharacterized protein OS=Sus scrofa OX=9823 GN=ASMTL PE=3 SV=1 - [A0A287A024_PIG]	2.84	2	2	3	599	64.8102	6.27783	1.06194	0.172657
898	A0A287AUQ4	Uncharacterized protein	HOOK3	Uncharacterized protein OS=Sus scrofa OX=9823 GN=HOOK3 PE=1 SV=1 - [A0A287AUQ4_PIG]	9.74	1	6	10	585	67.4284	4.85596	1.06189	0.255093
899	D0VWV4	Succinate dehydrogenase cytochrome b560 subunit, mitochondrial	SDHC	Succinate dehydrogenase cytochrome b560 subunit, mitochondrial OS=Sus scrofa OX=9823 GN=SDHC PE=1 SV=2 - [C560_PIG]	7.69	1	1	2	169	18.5059	9.81787	1.06173	0.0867258
900	A0A287ATG0	Uncharacterized protein	TMPPE	Uncharacterized protein OS=Sus scrofa OX=9823 GN=TMPPE PE=4 SV=1 - [A0A287ATG0_PIG]	3.69	2	2	3	379	41.2826	7.03467	1.06172	0.084798
901	F1S530	60S ribosomal protein L5	RPL5	60S ribosomal protein L5 OS=Sus scrofa OX=9823 GN=RPL5 PE=1 SV=2 - [F1S530_PIG]	27.38	9	9	36	252	29.4623	9.80322	1.06161	0.0082352
902	A5A785	Osteopetrosis-associated transmembrane protein 1 (Fragment)	GL	Osteopetrosis-associated transmembrane protein 1 (Fragment) OS=Sus scrofa OX=9823 GN=GL PE=2 SV=1 - [A5A785_PIG]	9.28	3	3	4	334	37.3799	6.41748	1.06154	0.106397
903	F2Z5Q1	Uncharacterized protein	CHMP2B	Uncharacterized protein OS=Sus scrofa OX=9823 GN=CHMP2B PE=3 SV=1 - [F2Z5Q1_PIG]	8.92	2	2	2	213	23.9192	8.77783	1.06152	0.0588481
904	F1S6V3	Uncharacterized protein	CTR9	Uncharacterized protein OS=Sus scrofa OX=9823 GN=CTR9 PE=1 SV=3 - [F1S6V3_PIG]	3.28	4	4	4	976	110.619	7.48877	1.06146	0.134067
905	F1RG35	Uncharacterized protein	STUB1	Uncharacterized protein OS=Sus scrofa OX=9823 GN=STUB1 PE=1 SV=3 - [F1RG35_PIG]	18.31	6	6	7	284	32.6593	6.15088	1.06136	0.0281066
906	A0A287AH59	Uncharacterized protein	STX3	Uncharacterized protein OS=Sus scrofa OX=9823 GN=STX3 PE=1 SV=1 - [A0A287AH59_PIG]	16.79	4	5	6	262	30.1814	5.18604	1.06128	0.247203
907	Q29205	60S ribosomal protein L11	RPL11	60S ribosomal protein L11 OS=Sus scrofa OX=9823 GN=RPL11 PE=1 SV=3 - [RL11_PIG]	15.73	1	3	5	178	20.1996	9.5542	1.06103	0.0203398
908	A0A287AQB6	Tyrosine-protein phosphatase non-receptor type	PTPN11	Tyrosine-protein phosphatase non-receptor type OS=Sus scrofa OX=9823 GN=PTPN11 PE=1 SV=1 - [A0A287AQB6_PIG]	14.84	9	9	11	593	67.9691	7.29834	1.06097	0.0704727
909	A0A286ZKH8	Uncharacterized protein	SNX12	Uncharacterized protein OS=Sus scrofa OX=9823 GN=SNX12 PE=1 SV=1 - [A0A286ZKH8_PIG]	27.5	3	5	15	160	18.5886	7.97217	1.06094	0.169387
910	F1RMY9	Uncharacterized protein	MEPCE	Uncharacterized protein OS=Sus scrofa OX=9823 GN=MEPCE PE=4 SV=1 - [F1RMY9_PIG]	7.54	6	6	6	690	74.3254	9.37842	1.06085	0.0410718
911	A0A0B8RZA9	Proliferation-associated 2G4, 38kDa	PA2G4	Proliferation-associated 2G4, 38kDa OS=Sus scrofa domesticus OX=9825 GN=PA2G4 PE=4 SV=1 - [A0A0B8RZA9_PIG]	32.99	12	13	49	394	43.7602	6.55127	1.06084	0.0476474
912	I3LU89	Uncharacterized protein	CHMP1A	Uncharacterized protein OS=Sus scrofa OX=9823 GN=CHMP1A PE=4 SV=1 - [I3LU89_PIG]	19.9	5	5	9	196	21.6722	8.06006	1.06078	0.0886439
913	I3LGD4	Clathrin heavy chain	CLTC	Clathrin heavy chain OS=Sus scrofa OX=9823 GN=CLTC PE=1 SV=2 - [I3LGD4_PIG]	33.17	52	52	179	1652	189.276	5.69385	1.06069	0.0271708
914	F1RRT3	Uncharacterized protein	FAM49B	Uncharacterized protein OS=Sus scrofa OX=9823 GN=FAM49B PE=1 SV=2 - [F1RRT3_PIG]	37.04	11	11	39	324	36.7246	6.06201	1.06067	0.143281
915	F1S6K5	Uncharacterized protein	APRT	Uncharacterized protein OS=Sus scrofa OX=9823 GN=APRT PE=3 SV=1 - [F1S6K5_PIG]	40	7	7	14	180	19.5755	7.25439	1.06064	0.0607115
916	F1RHZ9	Uncharacterized protein	ALDH16A1	Uncharacterized protein OS=Sus scrofa OX=9823 GN=ALDH16A1 PE=1 SV=2 - [F1RHZ9_PIG]	12.03	9	9	12	906	96.693	8.11865	1.06037	0.0300408
917	F1SIK9	Uncharacterized protein	SEPT7	Uncharacterized protein OS=Sus scrofa OX=9823 GN=SEPT7 PE=1 SV=3 - [F1SIK9_PIG]	36.2	1	14	48	384	44.8141	8.22119	1.06035	0.272614
918	Q49I42	Preimplantation protein 3 (Fragment)		Preimplantation protein 3 (Fragment) OS=Sus scrofa OX=9823 PE=2 SV=1 - [Q49I42_PIG]	24.59	4	4	6	183	21.1673	6.32861	1.06029	0.110266
919	F1SB33	Uncharacterized protein	SYPL1	Uncharacterized protein OS=Sus scrofa OX=9823 GN=SYPL1 PE=1 SV=2 - [F1SB33_PIG]	14.11	4	4	7	241	26.2633	7.6792	1.06028	0.124223
920	F1RID6	Uncharacterized protein	STARD5	Uncharacterized protein OS=Sus scrofa OX=9823 GN=STARD5 PE=1 SV=1 - [F1RID6_PIG]	4.23	1	1	1	213	23.4357	6.53662	1.06025	0.231096
921	F1RGD9	Uncharacterized protein	HARS	Uncharacterized protein OS=Sus scrofa OX=9823 GN=HARS PE=1 SV=1 - [F1RGD9_PIG]	28.88	16	16	26	509	57.2671	5.99854	1.0602	0.0453183
922	A0A286ZYU9	Uncharacterized protein	ERBIN	Uncharacterized protein OS=Sus scrofa OX=9823 GN=ERBIN PE=1 SV=1 - [A0A286ZYU9_PIG]	2.61	4	4	4	1303	145.762	5.36377	1.06018	0.10873
923	A5GHK7	Activity-dependent neuroprotector	ADNP	Activity-dependent neuroprotector OS=Sus scrofa OX=9823 GN=ADNP PE=1 SV=1 - [A5GHK7_PIG]	0.73	1	1	1	1103	123.679	7.13721	1.06015	0.0364833
924	D0G0C3	Adenosylhomocysteinase	AHCY	Adenosylhomocysteinase OS=Sus scrofa OX=9823 GN=AHCY PE=2 SV=1 - [D0G0C3_PIG]	43.52	19	20	63	432	47.6933	6.29053	1.06002	0.046082
925	F1RFL7	Uncharacterized protein	GTF2H3	Uncharacterized protein OS=Sus scrofa OX=9823 GN=GTF2H3 PE=4 SV=3 - [F1RFL7_PIG]	2.8	1	1	2	286	31.9642	6.52197	1.06	0.0622459
926	A0A287AZA7	Uncharacterized protein	RPS27A	Uncharacterized protein OS=Sus scrofa OX=9823 GN=RPS27A PE=1 SV=1 - [A0A287AZA7_PIG]	50.64	2	7	73	156	17.9535	9.64209	1.05983	0.228124
927	A0A287BQG8	Uncharacterized protein	GID8	Uncharacterized protein OS=Sus scrofa OX=9823 GN=GID8 PE=1 SV=1 - [A0A287BQG8_PIG]	6.58	2	2	2	228	26.6926	4.91943	1.05983	0.162898
928	B5APU6	Actin-related protein 2/3 complex subunit	ARPC1B	Actin-related protein 2/3 complex subunit OS=Sus scrofa OX=9823 GN=ARPC1B PE=1 SV=1 - [B5APU6_PIG]	40.59	13	13	29	372	40.9484	8.25049	1.0597	0.0373567
929	F1S9H9	Low molecular weight phosphotyrosine protein phosphatase	ACP1	Low molecular weight phosphotyrosine protein phosphatase OS=Sus scrofa OX=9823 GN=ACP1 PE=1 SV=3 - [F1S9H9_PIG]	31.65	4	4	7	158	18.1009	7.10791	1.05956	0.0588191
930	F1SAA5	Ubiquitin carboxyl-terminal hydrolase	UCHL5	Ubiquitin carboxyl-terminal hydrolase OS=Sus scrofa OX=9823 GN=UCHL5 PE=3 SV=3 - [F1SAA5_PIG]	10.67	3	3	4	328	37.4819	5.32568	1.05953	0.00381184
931	F1S1U5	Uncharacterized protein	GORASP2	Uncharacterized protein OS=Sus scrofa OX=9823 GN=GORASP2 PE=1 SV=3 - [F1S1U5_PIG]	15.46	5	6	10	401	42.5789	5.35107	1.05942	0.0841177
932	A0A287BNF9	Uncharacterized protein	XPNPEP1	Uncharacterized protein OS=Sus scrofa OX=9823 GN=XPNPEP1 PE=1 SV=1 - [A0A287BNF9_PIG]	9.06	5	5	6	552	62.0635	5.74463	1.05939	0.0996268
933	A0A286ZPT0	Coatomer subunit beta'	COPB2	Coatomer subunit beta' OS=Sus scrofa OX=9823 GN=COPB2 PE=1 SV=1 - [A0A286ZPT0_PIG]	26.05	22	22	48	906	102.281	5.33838	1.05928	0.00737363
934	A0A287BE46	Protein quaking	QKI	Protein quaking OS=Sus scrofa OX=9823 GN=QKI PE=4 SV=1 - [A0A287BE46_PIG]	24.32	9	10	20	333	36.9023	8.55811	1.05926	0.0634211
935	Q95L62	CD97 antigen		CD97 antigen OS=Sus scrofa OX=9823 PE=2 SV=1 - [Q95L62_PIG]	3.01	2	2	6	732	80.4152	7.81104	1.05912	0.0616518
936	F1RK02	Uncharacterized protein	LCP1	Uncharacterized protein OS=Sus scrofa OX=9823 GN=LCP1 PE=1 SV=3 - [F1RK02_PIG]	63	34	34	295	627	70.1598	5.37646	1.05911	0.0443047
937	A0A287BK44	Uncharacterized protein	MCL1	Uncharacterized protein OS=Sus scrofa OX=9823 GN=MCL1 PE=1 SV=1 - [A0A287BK44_PIG]	2.39	1	1	1	335	35.38	5.13525	1.05907	0.307869
938	A0A0B8RVU1	Homeodomain interacting protein kinase 1	HIPK1	Homeodomain interacting protein kinase 1 OS=Sus scrofa domesticus OX=9825 GN=HIPK1 PE=4 SV=1 - [A0A0B8RVU1_PIG]	0.58	1	1	1	1210	130.709	8.22119	1.05903	0.4443
939	I3LDC7	Isocitrate dehydrogenase [NADP]	IDH1	Isocitrate dehydrogenase [NADP] OS=Sus scrofa OX=9823 GN=IDH1 PE=1 SV=2 - [I3LDC7_PIG]	40.58	19	20	83	414	46.7464	6.93213	1.05901	0.0606093
940	A0A287B7A2	Uncharacterized protein	RWDD4	Uncharacterized protein OS=Sus scrofa OX=9823 GN=RWDD4 PE=4 SV=1 - [A0A287B7A2_PIG]	9.13	2	2	2	219	25.1068	8.47021	1.05887	0.159407
941	I3LPW7	Natural resistance-associated macrophage protein 1	SLC11A1	Natural resistance-associated macrophage protein 1 OS=Sus scrofa OX=9823 GN=SLC11A1 PE=3 SV=2 - [I3LPW7_PIG]	5.62	4	4	5	498	54.76	8.104	1.0588	0.0784822
942	F1RGQ5	Uncharacterized protein	UBE2G1	Uncharacterized protein OS=Sus scrofa OX=9823 GN=UBE2G1 PE=3 SV=3 - [F1RGQ5_PIG]	10	2	2	3	170	19.4969	5.30029	1.05878	0.0918606
943	A0A287A4J1	Uncharacterized protein	ANP32E	Uncharacterized protein OS=Sus scrofa OX=9823 GN=ANP32E PE=1 SV=1 - [A0A287A4J1_PIG]	16.2	3	3	3	216	24.725	3.77686	1.05867	0.101217
944	F1SHV8	Uncharacterized protein	UBE3C	Uncharacterized protein OS=Sus scrofa OX=9823 GN=UBE3C PE=1 SV=3 - [F1SHV8_PIG]	1.85	2	2	2	1084	123.398	6.88818	1.05853	0.0708059
945	F1S680	Uncharacterized protein	XPR1	Uncharacterized protein OS=Sus scrofa OX=9823 GN=XPR1 PE=4 SV=2 - [F1S680_PIG]	2.54	2	2	2	668	78.3783	8.03076	1.05845	0.0451419
946	F2Y8J3	Solute carrier family 30 member 1 (Fragment)	SLC30A1	Solute carrier family 30 member 1 (Fragment) OS=Sus scrofa OX=9823 GN=SLC30A1 PE=4 SV=1 - [F2Y8J3_PIG]	8.45	1	1	1	142	15.9021	5.65576	1.0584	0.191041
947	Q8HXL4	Cytoskeleton-associated protein 1	CKAP1	Cytoskeleton-associated protein 1 OS=Sus scrofa OX=9823 GN=CKAP1 PE=1 SV=1 - [Q8HXL4_PIG]	16.8	5	5	5	244	27.5006	5.32568	1.05833	0.0513342
948	A0A286ZLE0	Uncharacterized protein	RELCH	Uncharacterized protein OS=Sus scrofa OX=9823 GN=RELCH PE=1 SV=1 - [A0A286ZLE0_PIG]	3.05	3	3	3	1015	111.941	5.16064	1.05832	0.0176277
949	F1S557	Uncharacterized protein	AGL	Uncharacterized protein OS=Sus scrofa OX=9823 GN=AGL PE=1 SV=2 - [F1S557_PIG]	1	2	2	2	1501	170.874	6.85889	1.05827	0.238984
950	A0A287B488	Uncharacterized protein	LIMK1	Uncharacterized protein OS=Sus scrofa OX=9823 GN=LIMK1 PE=4 SV=1 - [A0A287B488_PIG]	7.35	5	5	5	612	68.5874	7.48877	1.05826	0.109236
951	A0A287A8W9	Uncharacterized protein	SEPT2	Uncharacterized protein OS=Sus scrofa OX=9823 GN=SEPT2 PE=1 SV=1 - [A0A287A8W9_PIG]	32.39	10	10	19	352	40.4887	6.32861	1.05822	0.0401707
952	I3L7M6	Ubiquitinyl hydrolase 1		Ubiquitinyl hydrolase 1 OS=Sus scrofa OX=9823 PE=3 SV=2 - [I3L7M6_PIG]	3.66	1	1	1	328	36.8863	6.37939	1.05816	0.339251
953	A0A287AL99	Uncharacterized protein	SUN1	Uncharacterized protein OS=Sus scrofa OX=9823 GN=SUN1 PE=1 SV=1 - [A0A287AL99_PIG]	6.82	5	5	6	689	74.8392	7.21045	1.05814	0.0527417
954	D3K5L3	Catechol-O-methyltransferase	COMT	Catechol-O-methyltransferase OS=Sus scrofa OX=9823 GN=COMT PE=2 SV=1 - [D3K5L3_PIG]	31.11	7	7	12	270	30.0137	5.63037	1.05806	0.00627732
955	A0A287BCZ3	Hexosyltransferase	CSGALNACT2	Hexosyltransferase OS=Sus scrofa OX=9823 GN=CSGALNACT2 PE=3 SV=1 - [A0A287BCZ3_PIG]	2.9	1	2	2	482	55.6492	5.89697	1.05804	0.0363593
956	F1SJV0	Uncharacterized protein	BUD13	Uncharacterized protein OS=Sus scrofa OX=9823 GN=BUD13 PE=4 SV=2 - [F1SJV0_PIG]	1.29	1	1	1	619	70.7404	9.94971	1.058	0.594448
957	P33198	Isocitrate dehydrogenase [NADP], mitochondrial (Fragment)	IDH2	Isocitrate dehydrogenase [NADP], mitochondrial (Fragment) OS=Sus scrofa OX=9823 GN=IDH2 PE=1 SV=1 - [IDHP_PIG]	34.2	13	14	35	421	47.4962	8.54346	1.05796	0.0599772
958	F1SKN5	Eukaryotic translation initiation factor 3 subunit L	EIF3L	Eukaryotic translation initiation factor 3 subunit L OS=Sus scrofa OX=9823 GN=EIF3L PE=1 SV=3 - [F1SKN5_PIG]	28.01	16	16	31	532	62.7784	6.13818	1.05792	0.025889
959	A0A287B9W3	Uncharacterized protein	DYNC1H1	Uncharacterized protein OS=Sus scrofa OX=9823 GN=DYNC1H1 PE=1 SV=1 - [A0A287B9W3_PIG]	26.43	94	94	168	3742	428.135	6.34131	1.05787	0.00423685
960	A7YX22	Torsin	DYT1	Torsin OS=Sus scrofa OX=9823 GN=DYT1 PE=1 SV=1 - [A7YX22_PIG]	8.41	2	3	5	333	37.7804	7.48877	1.05783	0.13285
961	A0A286ZP90	Uncharacterized protein	CLASP1	Uncharacterized protein OS=Sus scrofa OX=9823 GN=CLASP1 PE=1 SV=1 - [A0A286ZP90_PIG]	2.2	1	3	3	1455	160.082	8.60205	1.0578	0.137576
962	A0A287BJN7	Huntingtin interacting protein K	HYPK	Huntingtin interacting protein K OS=Sus scrofa OX=9823 GN=HYPK PE=4 SV=1 - [A0A287BJN7_PIG]	20.66	2	2	3	121	13.6429	4.81787	1.05777	0.0385444
963	A0A287BH25	TSC22 domain family protein 3	TSC22D3	TSC22 domain family protein 3 OS=Sus scrofa OX=9823 GN=TSC22D3 PE=1 SV=1 - [A0A287BH25_PIG]	14.18	1	2	2	134	14.8675	4.56396	1.0577	0.437482
964	F1SB16	Uncharacterized protein	COPS3	Uncharacterized protein OS=Sus scrofa OX=9823 GN=COPS3 PE=1 SV=2 - [F1SB16_PIG]	14.14	5	5	7	403	45.4028	6.59521	1.0576	0.0758204
965	I3LKK0	Uncharacterized protein	IARS	Uncharacterized protein OS=Sus scrofa OX=9823 GN=IARS PE=1 SV=2 - [I3LKK0_PIG]	9.59	12	12	17	1230	140.787	5.92236	1.05758	0.176465
966	F1RQP1	Uncharacterized protein	TRMT112	Uncharacterized protein OS=Sus scrofa OX=9823 GN=TRMT112 PE=1 SV=2 - [F1RQP1_PIG]	10.4	1	1	4	125	14.1814	5.99854	1.05756	0.10241
967	F1SQG6	Uncharacterized protein	GALK2	Uncharacterized protein OS=Sus scrofa OX=9823 GN=GALK2 PE=1 SV=2 - [F1SQG6_PIG]	8.73	4	4	10	458	50.2825	6.16357	1.05738	0.0464323
968	D0V557	Mitochondrial translocase of outer membrane protein	TOMM40	Mitochondrial translocase of outer membrane protein OS=Sus scrofa OX=9823 GN=TOMM40 PE=1 SV=1 - [D0V557_PIG]	19.39	6	6	16	361	37.7341	7.25439	1.05723	0.0581289
969	F2Z5E6	Uncharacterized protein	RPS5	Uncharacterized protein OS=Sus scrofa OX=9823 GN=RPS5 PE=1 SV=1 - [F2Z5E6_PIG]	36.27	8	8	22	204	22.8621	9.71533	1.05716	0.0415229
970	B6CVD7	ERO1-like protein alpha	ERO1A	ERO1-like protein alpha OS=Sus scrofa OX=9823 GN=ERO1A PE=2 SV=1 - [ERO1A_PIG]	21.37	10	10	25	468	54.2461	6.15088	1.05715	0.0393861
971	A0A0B8RVJ2	Ribosomal protein L28	RPL28	Ribosomal protein L28 OS=Sus scrofa domesticus OX=9825 GN=RPL28 PE=4 SV=1 - [A0A0B8RVJ2_PIG]	33.58	5	5	14	137	15.7206	11.9712	1.05701	0.102942
972	Q9MZ46	Crocalbin-like protein (Fragment)		Crocalbin-like protein (Fragment) OS=Sus scrofa OX=9823 PE=2 SV=1 - [Q9MZ46_PIG]	25	2	9	24	296	34.8744	4.57666	1.05696	0.0290779
973	Q5DLX8	MHC class II antigen (Fragment)	SLA-DQB	MHC class II antigen (Fragment) OS=Sus scrofa OX=9823 GN=SLA-DQB PE=4 SV=1 - [Q5DLX8_PIG]	39.56	1	5	29	91	10.8392	5.0083	1.0569	0.0727215
974	F1SID6	Transcription factor PU.1	SPI1	Transcription factor PU.1 OS=Sus scrofa OX=9823 GN=SPI1 PE=3 SV=1 - [F1SID6_PIG]	5.19	2	2	2	270	31.0873	6.87354	1.05686	0.206132
975	A0A287BSI6	Uncharacterized protein	ARMC6	Uncharacterized protein OS=Sus scrofa OX=9823 GN=ARMC6 PE=1 SV=1 - [A0A287BSI6_PIG]	11.75	6	6	6	468	50.4329	6.39209	1.05682	0.0814723
976	F1S8M9	Uncharacterized protein	LRPAP1	Uncharacterized protein OS=Sus scrofa OX=9823 GN=LRPAP1 PE=1 SV=3 - [F1S8M9_PIG]	25.56	11	11	19	356	41.7098	8.54346	1.05672	0.0200054
977	A0A286ZNG1	Ribosomal protein S6 kinase	RPS6KA1	Ribosomal protein S6 kinase OS=Sus scrofa OX=9823 GN=RPS6KA1 PE=1 SV=1 - [A0A286ZNG1_PIG]	31.29	12	21	40	735	82.6918	7.84033	1.05672	0.0501572
978	F1S1M8	Uncharacterized protein	DIAPH2	Uncharacterized protein OS=Sus scrofa OX=9823 GN=DIAPH2 PE=4 SV=3 - [F1S1M8_PIG]	8.15	10	10	11	1068	122.524	6.87354	1.0567	0.0307105
979	A0A287A8I4	Uncharacterized protein	MCCC1	Uncharacterized protein OS=Sus scrofa OX=9823 GN=MCCC1 PE=1 SV=1 - [A0A287A8I4_PIG]	5.32	3	3	3	695	77.1653	7.60596	1.05667	0.0943921
980	A0A287AZQ5	Uncharacterized protein	TNFAIP2	Uncharacterized protein OS=Sus scrofa OX=9823 GN=TNFAIP2 PE=4 SV=1 - [A0A287AZQ5_PIG]	12.86	9	9	10	700	77.6116	6.46826	1.05658	0.0775627
981	B1A8Z3	Alpha-1,4 glucan phosphorylase		Alpha-1,4 glucan phosphorylase OS=Sus scrofa OX=9823 PE=2 SV=1 - [B1A8Z3_PIG]	42.15	38	38	104	854	97.4434	7.48877	1.05656	0.0517123
982	A0A287BB18	Uncharacterized protein	RAB3GAP2	Uncharacterized protein OS=Sus scrofa OX=9823 GN=RAB3GAP2 PE=1 SV=1 - [A0A287BB18_PIG]	2.01	3	3	4	1392	155.125	6.02393	1.05639	0.0499836
983	I3L7K2	Phosphoinositide phospholipase C	PLCD1	Phosphoinositide phospholipase C OS=Sus scrofa OX=9823 GN=PLCD1 PE=1 SV=2 - [I3L7K2_PIG]	14.46	10	10	17	754	85.8001	6.68311	1.05632	0.0692299
984	Q2EN79	Ubiquinol-cytochrome c reductase complex	UQCR10	Ubiquinol-cytochrome c reductase complex OS=Sus scrofa OX=9823 GN=UQCR10 PE=1 SV=1 - [Q2EN79_PIG]	39.06	2	2	5	64	7.39589	9.5249	1.05631	0.116028
985	A0A287AJ68	Uncharacterized protein	ANKS1A	Uncharacterized protein OS=Sus scrofa OX=9823 GN=ANKS1A PE=1 SV=1 - [A0A287AJ68_PIG]	3.18	4	4	4	1132	122.848	6.49365	1.05597	0.0213133
986	A0A286ZHZ3	Uncharacterized protein	TSN	Uncharacterized protein OS=Sus scrofa OX=9823 GN=TSN PE=1 SV=1 - [A0A286ZHZ3_PIG]	29.39	6	6	11	228	26.1528	6.44287	1.05582	0.0742979
987	A0A287B692	Uncharacterized protein	RBM12B	Uncharacterized protein OS=Sus scrofa OX=9823 GN=RBM12B PE=4 SV=1 - [A0A287B692_PIG]	4.91	2	2	2	856	101.76	6.68311	1.05579	0.0632351
988	I3LDY2	Uncharacterized protein	LOC100625049	Uncharacterized protein OS=Sus scrofa OX=9823 GN=LOC100625049 PE=4 SV=1 - [I3LDY2_PIG]	11.5	4	4	8	287	32.5646	7.94287	1.05573	0.0516952
989	A0A0B8RT59	Cullin-associated and neddylation-dissociated 1	CAND1	Cullin-associated and neddylation-dissociated 1 OS=Sus scrofa domesticus OX=9825 GN=CAND1 PE=4 SV=1 - [A0A0B8RT59_PIG]	25.37	32	32	55	1230	136.289	5.78271	1.05566	0.0582525
990	F1SU34	Uncharacterized protein	AP3M1	Uncharacterized protein OS=Sus scrofa OX=9823 GN=AP3M1 PE=1 SV=3 - [F1SU34_PIG]	10.75	4	4	6	372	41.9159	7.73779	1.05556	0.0228636
991	F1STE6	Uncharacterized protein	TXNDC9	Uncharacterized protein OS=Sus scrofa OX=9823 GN=TXNDC9 PE=4 SV=1 - [F1STE6_PIG]	3.98	1	1	1	226	26.4716	6.43018	1.05547	0.156236
992	I3LEQ6	Uncharacterized protein	RALGAPA2	Uncharacterized protein OS=Sus scrofa OX=9823 GN=RALGAPA2 PE=4 SV=2 - [I3LEQ6_PIG]	0.49	1	1	1	1827	204.239	6.30322	1.05545	0.172128
993	A0A287AZ57	Uncharacterized protein	NUP62	Uncharacterized protein OS=Sus scrofa OX=9823 GN=NUP62 PE=1 SV=1 - [A0A287AZ57_PIG]	5.65	3	3	5	478	49.0945	5.42725	1.05539	0.030276
994	K7GM22	Uncharacterized protein	NAA10	Uncharacterized protein OS=Sus scrofa OX=9823 GN=NAA10 PE=1 SV=2 - [K7GM22_PIG]	26.14	4	4	9	176	19.4125	5.46533	1.05538	0.0909458
995	Q29561	UMP-CMP kinase	CMPK1	UMP-CMP kinase OS=Sus scrofa OX=9823 GN=CMPK1 PE=1 SV=1 - [KCY_PIG]	29.08	3	5	10	196	22.2653	6.29053	1.05537	0.196841
996	F1RRP8	Uncharacterized protein	TMEM65	Uncharacterized protein OS=Sus scrofa OX=9823 GN=TMEM65 PE=1 SV=2 - [F1RRP8_PIG]	4.39	1	1	2	228	24.0498	9.31982	1.0553	0.0677197
997	A0A287BRU6	Tyrosine-protein kinase	CSK	Tyrosine-protein kinase OS=Sus scrofa OX=9823 GN=CSK PE=1 SV=1 - [A0A287BRU6_PIG]	27.78	11	11	19	450	50.5397	7.04932	1.0553	0.0660146
998	I3LSS2	Uncharacterized protein	CHMP2A	Uncharacterized protein OS=Sus scrofa OX=9823 GN=CHMP2A PE=3 SV=2 - [I3LSS2_PIG]	25.68	8	8	17	222	25.1299	5.97314	1.05529	0.0286358
999	F2Z5M0	Uncharacterized protein	TRAPPC1	Uncharacterized protein OS=Sus scrofa OX=9823 GN=TRAPPC1 PE=1 SV=1 - [F2Z5M0_PIG]	13.79	2	2	2	145	16.8206	9.15869	1.05527	0.0170385
1000	A0A287AML4	Uncharacterized protein	UBA2	Uncharacterized protein OS=Sus scrofa OX=9823 GN=UBA2 PE=4 SV=1 - [A0A287AML4_PIG]	11.02	4	4	6	372	41.192	4.97021	1.05518	0.022186
1001	Q2MJK3	GTPase NRas	NRAS	GTPase NRas OS=Sus scrofa OX=9823 GN=NRAS PE=2 SV=1 - [RASN_PIG]	28.57	3	5	7	189	21.2155	5.17334	1.05497	0.115734
1002	A0A286ZJU5	Malignant T-cell-amplified sequence	LOC100738684	Malignant T-cell-amplified sequence OS=Sus scrofa OX=9823 GN=LOC100738684 PE=1 SV=1 - [A0A286ZJU5_PIG]	29.83	4	4	5	181	20.5328	8.98291	1.05493	0.070726
1003	F1SKP9	ER lumen protein-retaining receptor	KDELR3	ER lumen protein-retaining receptor OS=Sus scrofa OX=9823 GN=KDELR3 PE=3 SV=1 - [F1SKP9_PIG]	4.67	1	1	1	214	24.9542	8.79248	1.05489	0.545894
1004	I3LGK2	Uncharacterized protein	P2RY11	Uncharacterized protein OS=Sus scrofa OX=9823 GN=P2RY11 PE=3 SV=1 - [I3LGK2_PIG]	3.71	2	2	2	377	41.2872	8.49951	1.05482	0.104927
1005	F1RGJ2	Uncharacterized protein	CTNNA1	Uncharacterized protein OS=Sus scrofa OX=9823 GN=CTNNA1 PE=1 SV=3 - [F1RGJ2_PIG]	8.26	8	9	14	1090	118.157	8.52881	1.0548	0.06128
1006	F1SIH8	Transitional endoplasmic reticulum ATPase	VCP	Transitional endoplasmic reticulum ATPase OS=Sus scrofa OX=9823 GN=VCP PE=1 SV=3 - [F1SIH8_PIG]	41.95	32	33	114	820	90.9439	5.61768	1.05475	0.00862103
1007	A0A287AKE0	Uncharacterized protein	NRDC	Uncharacterized protein OS=Sus scrofa OX=9823 GN=NRDC PE=1 SV=1 - [A0A287AKE0_PIG]	5.78	6	6	9	986	113.014	5.69385	1.05469	0.0683464
1008	A0A287A4W6	Uncharacterized protein	RAB21	Uncharacterized protein OS=Sus scrofa OX=9823 GN=RAB21 PE=1 SV=1 - [A0A287A4W6_PIG]	29.73	6	6	12	222	24.1172	7.94287	1.05469	0.182252
1009	F1RFY1	Profilin	PFN1	Profilin OS=Sus scrofa OX=9823 GN=PFN1 PE=1 SV=1 - [F1RFY1_PIG]	71.43	8	8	78	140	15.0335	8.27979	1.05468	0.0158956
1010	A0A287AXP4	Alpha-(1,6)-fucosyltransferase	FUT8	Alpha-(1,6)-fucosyltransferase OS=Sus scrofa OX=9823 GN=FUT8 PE=3 SV=1 - [A0A287AXP4_PIG]	4.21	3	3	5	522	60.2106	8.08936	1.05467	0.036684
1011	F6PVF4	Uncharacterized protein	RELA	Uncharacterized protein OS=Sus scrofa OX=9823 GN=RELA PE=4 SV=1 - [F6PVF4_PIG]	10.73	5	5	6	522	56.9226	6.03662	1.05466	0.150834
1012	Q06AA2	Protein YIPF	YIPF5	Protein YIPF OS=Sus scrofa OX=9823 GN=YIPF5 PE=2 SV=1 - [Q06AA2_PIG]	3.5	1	1	1	257	27.9636	4.4624	1.05465	0.132069
1013	A0A287A0P7	Uncharacterized protein	IRF2BPL	Uncharacterized protein OS=Sus scrofa OX=9823 GN=IRF2BPL PE=1 SV=1 - [A0A287A0P7_PIG]	4.73	3	4	7	761	78.6381	8.30908	1.05455	0.471152
1014	F1SUK2	Uncharacterized protein	PAK1	Uncharacterized protein OS=Sus scrofa OX=9823 GN=PAK1 PE=1 SV=2 - [F1SUK2_PIG]	8.52	2	4	7	446	49.7793	5.35107	1.05455	0.298345
1015	P59083	14 kDa phosphohistidine phosphatase	PHPT1	14 kDa phosphohistidine phosphatase OS=Sus scrofa OX=9823 GN=PHPT1 PE=1 SV=2 - [PHP14_PIG]	33.33	4	4	8	126	13.9228	6.37939	1.05446	0.161651
1016	A0A287A7Q5	Chloride intracellular channel protein	CLIC2	Chloride intracellular channel protein OS=Sus scrofa OX=9823 GN=CLIC2 PE=1 SV=1 - [A0A287A7Q5_PIG]	37.65	8	9	18	247	28.2944	6.04932	1.05438	0.105614
1017	A0A287BGJ0	Uncharacterized protein	GAPVD1	Uncharacterized protein OS=Sus scrofa OX=9823 GN=GAPVD1 PE=1 SV=1 - [A0A287BGJ0_PIG]	4.8	7	7	11	1437	160.101	5.17334	1.05431	0.0498138
1018	F1S982	Coatomer subunit beta	COPB1	Coatomer subunit beta OS=Sus scrofa OX=9823 GN=COPB1 PE=1 SV=3 - [F1S982_PIG]	24.97	22	22	41	953	107.074	5.99854	1.0542	0.0143159
1019	A0A287AEH0	Uncharacterized protein	PSMD7	Uncharacterized protein OS=Sus scrofa OX=9823 GN=PSMD7 PE=1 SV=1 - [A0A287AEH0_PIG]	11.73	4	4	11	324	36.9885	6.771	1.05412	0.0109577
1020	A0A286ZNH3	Uncharacterized protein	RIDA	Uncharacterized protein OS=Sus scrofa OX=9823 GN=RIDA PE=1 SV=1 - [A0A286ZNH3_PIG]	42.34	5	5	8	137	14.3606	6.65381	1.05412	0.0184845
1021	P23687	Prolyl endopeptidase	PREP	Prolyl endopeptidase OS=Sus scrofa OX=9823 GN=PREP PE=1 SV=1 - [PPCE_PIG]	9.58	8	8	13	710	80.718	5.84619	1.05405	0.136032
1022	A0A287BBE2	Signal transducer and activator of transcription	STAT3	Signal transducer and activator of transcription OS=Sus scrofa OX=9823 GN=STAT3 PE=3 SV=1 - [A0A287BBE2_PIG]	17.3	13	13	20	705	81.1877	7.98682	1.05397	0.0257053
1023	A0A287BE38	Uncharacterized protein	SRCAP	Uncharacterized protein OS=Sus scrofa OX=9823 GN=SRCAP PE=4 SV=1 - [A0A287BE38_PIG]	0.25	1	1	1	3164	336.459	5.78271	1.05393	0.135112
1024	A0A287AH57	Uncharacterized protein	UBE2J1	Uncharacterized protein OS=Sus scrofa OX=9823 GN=UBE2J1 PE=1 SV=1 - [A0A287AH57_PIG]	9.12	3	3	4	318	35.1106	6.37939	1.05391	0.130454
1025	D2D0E0	Choline/ethanolamine kinase	CHKB	Choline/ethanolamine kinase OS=Sus scrofa OX=9823 GN=CHKB PE=1 SV=1 - [D2D0E0_PIG]	7.59	2	2	2	395	44.9726	5.97314	1.05387	0.0613342
1026	F2Z5G3	Uncharacterized protein	CALM2	Uncharacterized protein OS=Sus scrofa OX=9823 GN=CALM2 PE=1 SV=1 - [F2Z5G3_PIG]	50.34	10	10	61	149	16.8268	4.22119	1.05381	0.043501
1027	F1SLZ9	Uncharacterized protein	RNF41	Uncharacterized protein OS=Sus scrofa OX=9823 GN=RNF41 PE=1 SV=3 - [F1SLZ9_PIG]	2.84	1	1	1	317	35.8957	6.13818	1.05379	0.552068
1028	I3LS19	TBC1 domain family, member 24 tv2	TBC1D24	TBC1 domain family, member 24 tv2 OS=Sus scrofa OX=9823 GN=TBC1D24 PE=1 SV=2 - [I3LS19_PIG]	12.84	6	6	8	553	62.2394	6.88818	1.05372	0.161033
1029	I3LP78	Uncharacterized protein	RPL9	Uncharacterized protein OS=Sus scrofa OX=9823 GN=RPL9 PE=1 SV=1 - [I3LP78_PIG]	32.29	6	6	10	192	21.8498	9.94971	1.05372	0.155058
1030	I3LG98	AP complex subunit sigma	AP2S1	AP complex subunit sigma OS=Sus scrofa OX=9823 GN=AP2S1 PE=1 SV=1 - [I3LG98_PIG]	32.79	5	5	11	122	14.5195	6.78564	1.05371	0.0206882
1031	P63246	Receptor of activated protein C kinase 1	RACK1	Receptor of activated protein C kinase 1 OS=Sus scrofa OX=9823 GN=RACK1 PE=1 SV=3 - [RACK1_PIG]	58.68	17	17	55	317	35.0546	7.69385	1.05364	0.0881674
1032	A0A286ZMM8	Tyrosine-protein kinase	LYN	Tyrosine-protein kinase OS=Sus scrofa OX=9823 GN=LYN PE=1 SV=1 - [A0A286ZMM8_PIG]	25.68	7	12	19	475	54.4364	6.80029	1.05351	0.164977
1033	F1RPU8	Mitochondrial pyruvate carrier	MPC2	Mitochondrial pyruvate carrier OS=Sus scrofa OX=9823 GN=MPC2 PE=1 SV=3 - [F1RPU8_PIG]	15.75	2	2	5	127	14.2446	10.4331	1.05342	0.334432
1034	F1SM70	Uncharacterized protein	TTC12	Uncharacterized protein OS=Sus scrofa OX=9823 GN=TTC12 PE=1 SV=1 - [F1SM70_PIG]	0.99	1	1	1	705	78.2623	5.59229	1.05342	0.0316997
1035	A0A287B5T6	Uncharacterized protein	ARF3	Uncharacterized protein OS=Sus scrofa OX=9823 GN=ARF3 PE=3 SV=1 - [A0A287B5T6_PIG]	39.23	4	7	29	181	20.5877	7.43018	1.05335	0.07334
1036	F1SMW9	26S proteasome non-ATPase regulatory subunit 1	PSMD1	26S proteasome non-ATPase regulatory subunit 1 OS=Sus scrofa OX=9823 GN=PSMD1 PE=1 SV=3 - [F1SMW9_PIG]	21.62	22	22	34	953	105.747	5.38916	1.05334	0.0415887
1037	Q007T2	Cell division control protein 42 homolog	CDC42	Cell division control protein 42 homolog OS=Sus scrofa OX=9823 GN=CDC42 PE=2 SV=2 - [CDC42_PIG]	48.17	7	8	51	191	21.245	6.55127	1.05327	0.0143032
1038	I3LJV6	Uncharacterized protein	CSF1R	Uncharacterized protein OS=Sus scrofa OX=9823 GN=CSF1R PE=3 SV=2 - [I3LJV6_PIG]	1.61	1	1	1	934	103.228	6.46826	1.05319	0.642547
1039	I3L5X7	Uncharacterized protein	RBM3	Uncharacterized protein OS=Sus scrofa OX=9823 GN=RBM3 PE=1 SV=1 - [I3L5X7_PIG]	10.9	2	2	3	156	17.0249	8.90967	1.05317	0.121608
1040	I3LTW9	Uncharacterized protein	KMT2D	Uncharacterized protein OS=Sus scrofa OX=9823 GN=KMT2D PE=4 SV=2 - [I3LTW9_PIG]	0.4	2	2	2	4761	505.568	5.36377	1.05317	0.104876
1041	A0A287B356	Eukaryotic translation initiation factor 5A	EIF5A	Eukaryotic translation initiation factor 5A OS=Sus scrofa OX=9823 GN=EIF5A PE=1 SV=1 - [A0A287B356_PIG]	65.58	7	7	23	154	16.8214	5.23682	1.05317	0.0699728
1042	F1SUH8	V-type proton ATPase proteolipid subunit	ATP6V0C	V-type proton ATPase proteolipid subunit OS=Sus scrofa OX=9823 GN=ATP6V0C PE=1 SV=1 - [F1SUH8_PIG]	16.13	2	2	7	155	15.6215	9.08545	1.05313	0.229363
1043	F1SLF2	Sidoreflexin	SFXN5	Sidoreflexin OS=Sus scrofa OX=9823 GN=SFXN5 PE=1 SV=2 - [F1SLF2_PIG]	8.53	3	3	4	340	37.1668	9.49561	1.05305	0.33314
1044	A0A287ANK8	Uncharacterized protein	NLRP12L	Uncharacterized protein OS=Sus scrofa OX=9823 GN=NLRP12L PE=4 SV=1 - [A0A287ANK8_PIG]	0.73	1	1	1	955	106.955	5.90967	1.05301	0.328043
1045	F1SAK7	Uncharacterized protein	UBE4A	Uncharacterized protein OS=Sus scrofa OX=9823 GN=UBE4A PE=1 SV=1 - [F1SAK7_PIG]	4.78	5	5	8	1067	122.457	5.33838	1.053	0.0954996
1046	I3LMC8	Uncharacterized protein	NOP16	Uncharacterized protein OS=Sus scrofa OX=9823 GN=NOP16 PE=1 SV=2 - [I3LMC8_PIG]	12.36	3	3	3	178	21.154	9.93506	1.05263	0.377441
1047	F1RU02	Uncharacterized protein	ARFGEF1	Uncharacterized protein OS=Sus scrofa OX=9823 GN=ARFGEF1 PE=1 SV=3 - [F1RU02_PIG]	9.41	13	20	24	1849	208.573	5.8335	1.05262	0.0322938
1048	F1S4Y8	Uncharacterized protein	EIF2S2	Uncharacterized protein OS=Sus scrofa OX=9823 GN=EIF2S2 PE=1 SV=2 - [F1S4Y8_PIG]	33.33	13	13	26	333	38.2493	5.79541	1.05259	0.188042
1049	P02543	Vimentin	VIM	Vimentin OS=Sus scrofa OX=9823 GN=VIM PE=1 SV=2 - [VIME_PIG]	64.81	31	36	531	466	53.6351	5.12256	1.05256	0.0737518
1050	F1RIP6	Uncharacterized protein	NUCB1	Uncharacterized protein OS=Sus scrofa OX=9823 GN=NUCB1 PE=1 SV=3 - [F1RIP6_PIG]	32.14	15	15	28	420	49.3557	5.19873	1.05228	0.012008
1051	F1RSG6	V-type proton ATPase subunit H	ATP6V1H	V-type proton ATPase subunit H OS=Sus scrofa OX=9823 GN=ATP6V1H PE=3 SV=3 - [F1RSG6_PIG]	22.77	10	10	22	483	55.8302	6.60986	1.05211	0.00540438
1052	F1SQR8	Leukotriene A(4) hydrolase	LTA4H	Leukotriene A(4) hydrolase OS=Sus scrofa OX=9823 GN=LTA4H PE=3 SV=3 - [F1SQR8_PIG]	31.8	16	17	35	610	69.004	6.20166	1.05208	0.0093117
1053	A0A287BEY2	Uncharacterized protein	VPS33B	Uncharacterized protein OS=Sus scrofa OX=9823 GN=VPS33B PE=3 SV=1 - [A0A287BEY2_PIG]	2.6	2	2	3	578	66.3723	6.94678	1.05205	0.0105402
1054	A0A287AGR0	Uncharacterized protein	NSFL1C	Uncharacterized protein OS=Sus scrofa OX=9823 GN=NSFL1C PE=1 SV=1 - [A0A287AGR0_PIG]	35.07	11	11	28	345	37.573	5.90967	1.05202	0.0170161
1055	A5Z221	Acetyl-CoA carboxylase alpha (Fragment)	ACACA	Acetyl-CoA carboxylase alpha (Fragment) OS=Sus scrofa OX=9823 GN=ACACA PE=2 SV=1 - [A5Z221_PIG]	0.68	2	2	3	2340	264.56	6.45557	1.05188	0.0716085
1056	A0A287BIC8	Uncharacterized protein	GOSR2	Uncharacterized protein OS=Sus scrofa OX=9823 GN=GOSR2 PE=1 SV=1 - [A0A287BIC8_PIG]	6.06	1	1	2	165	19.5201	9.23193	1.05187	0.321857
1057	F1RHG1	Clustered mitochondria protein homolog	CLUH	Clustered mitochondria protein homolog OS=Sus scrofa OX=9823 GN=CLUH PE=1 SV=2 - [F1RHG1_PIG]	16.99	23	23	32	1307	145.94	5.85889	1.05186	0.0823287
1058	A0A287AWS4	60S ribosomal protein L27a	RPL27A	60S ribosomal protein L27a OS=Sus scrofa OX=9823 GN=RPL27A PE=1 SV=1 - [A0A287AWS4_PIG]	38.74	4	4	17	111	12.5538	10.228	1.05183	0.301956
1059	F6PWH5	Uncharacterized protein	KLF10	Uncharacterized protein OS=Sus scrofa OX=9823 GN=KLF10 PE=4 SV=1 - [F6PWH5_PIG]	4.09	1	2	3	465	50.8784	9.21729	1.05174	0.23758
1060	P62831	60S ribosomal protein L23	RPL23	60S ribosomal protein L23 OS=Sus scrofa OX=9823 GN=RPL23 PE=1 SV=1 - [RL23_PIG]	60.71	8	8	23	140	14.8561	10.5063	1.05173	0.109608
1061	F1SGL8	Uncharacterized protein	DCAF11	Uncharacterized protein OS=Sus scrofa OX=9823 GN=DCAF11 PE=4 SV=1 - [F1SGL8_PIG]	1.47	1	1	1	546	61.606	6.29053	1.0517	0.0862227
1062	A0A287A6V9	Uncharacterized protein	CMBL	Uncharacterized protein OS=Sus scrofa OX=9823 GN=CMBL PE=1 SV=1 - [A0A287A6V9_PIG]	8.98	2	2	2	245	28.1352	6.94678	1.05165	0.165688
1063	K7GPM1	Uncharacterized protein	ITGAV	Uncharacterized protein OS=Sus scrofa OX=9823 GN=ITGAV PE=1 SV=2 - [K7GPM1_PIG]	5.42	5	6	6	977	108.419	5.66846	1.05162	0.0632757
1064	A0A287A780	Uncharacterized protein	TNPO2	Uncharacterized protein OS=Sus scrofa OX=9823 GN=TNPO2 PE=1 SV=1 - [A0A287A780_PIG]	5.41	3	5	5	887	100.357	4.98291	1.05149	0.268344
1065	F1RS49	ATP-binding cassette, sub-family E (OABP), member 1	ABCE1	ATP-binding cassette, sub-family E (OABP), member 1 OS=Sus scrofa OX=9823 GN=ABCE1 PE=1 SV=3 - [F1RS49_PIG]	23.54	13	13	19	599	67.285	8.33838	1.05145	0.150974
1066	A6N8P5	Multiprotein bridging factor 1	MBF1	Multiprotein bridging factor 1 OS=Sus scrofa OX=9823 GN=MBF1 PE=1 SV=1 - [A6N8P5_PIG]	45.95	8	8	11	148	16.3869	9.99365	1.05137	0.0821159
1067	A0A287ADK3	Uncharacterized protein	ALDH7A1	Uncharacterized protein OS=Sus scrofa OX=9823 GN=ALDH7A1 PE=1 SV=1 - [A0A287ADK3_PIG]	29.86	14	14	31	509	55.4215	7.41553	1.0512	0.0176118
1068	A0A287B0Q6	Uncharacterized protein	DNM1L	Uncharacterized protein OS=Sus scrofa OX=9823 GN=DNM1L PE=1 SV=1 - [A0A287B0Q6_PIG]	18.45	13	13	21	699	78.0362	6.81494	1.0512	0.150508
1069	F1S8P6	Uncharacterized protein	MFSD10	Uncharacterized protein OS=Sus scrofa OX=9823 GN=MFSD10 PE=1 SV=3 - [F1S8P6_PIG]	2.85	1	1	1	456	48.2811	10.4185	1.0512	0.285667
1070	I3LAX0	Uncharacterized protein	CTNNBL1	Uncharacterized protein OS=Sus scrofa OX=9823 GN=CTNNBL1 PE=1 SV=2 - [I3LAX0_PIG]	7.28	5	5	7	536	61.6414	4.93213	1.05119	0.0167451
1071	F1S3L2	Uncharacterized protein	ZFYVE1	Uncharacterized protein OS=Sus scrofa OX=9823 GN=ZFYVE1 PE=1 SV=2 - [F1S3L2_PIG]	2.29	2	2	2	787	87.9741	7.48877	1.05109	0.0549528
1072	A0A287AUA7	Uncharacterized protein	PSENEN	Uncharacterized protein OS=Sus scrofa OX=9823 GN=PSENEN PE=4 SV=1 - [A0A287AUA7_PIG]	14.85	1	1	2	101	12.0493	9.18799	1.05105	0.348029
1073	A0A287ABU3	Biogenesis of lysosome-related organelles complex 1 subunit 5	BLOC1S5	Biogenesis of lysosome-related organelles complex 1 subunit 5 OS=Sus scrofa OX=9823 GN=BLOC1S5 PE=3 SV=1 - [A0A287ABU3_PIG]	9.47	2	2	3	190	21.6667	6.59521	1.05103	0.329378
1074	A0A0B8S0C5	Actinin, alpha 4	ACTN4	Actinin, alpha 4 OS=Sus scrofa domesticus OX=9825 GN=ACTN4 PE=4 SV=1 - [A0A0B8S0C5_PIG]	42.7	23	36	123	911	104.839	5.41455	1.05101	0.00108023
1075	A0A0B8S023	RAB31, member RAS oncogene family	RAB31	RAB31, member RAS oncogene family OS=Sus scrofa domesticus OX=9825 GN=RAB31 PE=4 SV=1 - [A0A0B8S023_PIG]	32.82	3	5	9	195	21.6049	7.2251	1.05085	0.170567
1076	A0A286ZP98	Uncharacterized protein	MRPL40	Uncharacterized protein OS=Sus scrofa OX=9823 GN=MRPL40 PE=1 SV=1 - [A0A286ZP98_PIG]	23.3	4	4	4	206	24.0168	9.80322	1.05081	0.453072
1077	F1RR49	Uncharacterized protein	NUP188	Uncharacterized protein OS=Sus scrofa OX=9823 GN=NUP188 PE=1 SV=3 - [F1RR49_PIG]	3.15	6	6	6	1682	188.468	6.93213	1.05075	0.39591
1078	F1SFR0	Uncharacterized protein	AAAS	Uncharacterized protein OS=Sus scrofa OX=9823 GN=AAAS PE=1 SV=3 - [F1SFR0_PIG]	2.01	1	1	1	546	59.6403	7.37158	1.0507	0.328806
1079	F1RP42	Uncharacterized protein	STK24	Uncharacterized protein OS=Sus scrofa OX=9823 GN=STK24 PE=1 SV=3 - [F1RP42_PIG]	17.41	3	7	8	425	47.3543	5.30029	1.05069	0.217343
1080	I3LNJ0	Uncharacterized protein	MRPL19	Uncharacterized protein OS=Sus scrofa OX=9823 GN=MRPL19 PE=1 SV=2 - [I3LNJ0_PIG]	7.26	2	2	2	303	34.462	9.5249	1.05059	0.178468
1081	A1YIZ1	Selenide, water dikinase 2	SEPHS2	Selenide, water dikinase 2 OS=Sus scrofa OX=9823 GN=SEPHS2 PE=2 SV=2 - [SPS2_PIG]	3.33	2	2	2	451	47.7912	5.88428	1.05055	0.0687081
1082	F1RS38	Uncharacterized protein	ALG5	Uncharacterized protein OS=Sus scrofa OX=9823 GN=ALG5 PE=4 SV=3 - [F1RS38_PIG]	9.91	3	3	4	323	36.7443	8.74854	1.05051	0.0399892
1083	F1SR64	Uncharacterized protein	MRPL44	Uncharacterized protein OS=Sus scrofa OX=9823 GN=MRPL44 PE=1 SV=2 - [F1SR64_PIG]	3.01	1	1	2	332	37.4547	8.68994	1.05049	0.100046
1084	I7GF95	Guanine nucleotide binding protein-like 1	GNL1	Guanine nucleotide binding protein-like 1 OS=Sus scrofa OX=9823 GN=GNL1 PE=1 SV=1 - [I7GF95_PIG]	8.24	4	4	4	607	68.7036	5.79541	1.05047	0.0971069
1085	F1RRV6	Uncharacterized protein	NDRG1	Uncharacterized protein OS=Sus scrofa OX=9823 GN=NDRG1 PE=1 SV=3 - [F1RRV6_PIG]	14.78	4	4	6	372	40.3857	5.94775	1.05044	0.115535
1086	Q06AB2	UBC1	UBE2K	UBC1 OS=Sus scrofa OX=9823 GN=UBE2K PE=1 SV=1 - [Q06AB2_PIG]	31.5	6	6	12	200	22.3926	5.43994	1.05039	0.123924
1087	F1RX49	6-phosphofructokinase	PFKP	6-phosphofructokinase OS=Sus scrofa OX=9823 GN=PFKP PE=1 SV=3 - [F1RX49_PIG]	15.32	8	10	19	744	81.0493	7.44482	1.05037	0.00166293
1088	A0A286ZTA7	Uncharacterized protein	XPO6	Uncharacterized protein OS=Sus scrofa OX=9823 GN=XPO6 PE=4 SV=1 - [A0A286ZTA7_PIG]	1.79	2	2	2	1119	128.169	6.45557	1.05012	0.270481
1089	D7RA17	WDR45-like protein	WDR45B	WDR45-like protein OS=Sus scrofa OX=9823 GN=WDR45B PE=2 SV=1 - [D7RA17_PIG]	5.52	2	2	2	344	38.083	7.59131	1.05011	0.0272674
1090	F1RG46	Uncharacterized protein	COG2	Uncharacterized protein OS=Sus scrofa OX=9823 GN=COG2 PE=1 SV=2 - [F1RG46_PIG]	3.55	2	2	2	563	62.7517	7.94287	1.05007	0.235797
1091	A0A287BFJ2	Clathrin light chain	CLTA	Clathrin light chain OS=Sus scrofa OX=9823 GN=CLTA PE=3 SV=1 - [A0A287BFJ2_PIG]	29.25	8	8	24	212	23.2232	4.52588	1.05006	0.00844442
1092	A0A287AMX9	Uncharacterized protein	CRAT	Uncharacterized protein OS=Sus scrofa OX=9823 GN=CRAT PE=1 SV=1 - [A0A287AMX9_PIG]	8.26	4	4	4	605	68.2739	8.25049	1.05005	0.0996399
1093	F1S0D8	Uncharacterized protein	UBXN4	Uncharacterized protein OS=Sus scrofa OX=9823 GN=UBXN4 PE=1 SV=2 - [F1S0D8_PIG]	9.45	5	5	6	508	56.5585	7.04932	1.04998	0.109342
1094	A0A0B8RVT7	Insulin-degrading enzyme	IDE	Insulin-degrading enzyme OS=Sus scrofa domesticus OX=9825 GN=IDE PE=3 SV=1 - [A0A0B8RVT7_PIG]	12.17	13	13	21	1019	117.943	6.56592	1.04997	0.0444662
1095	P62936	Peptidyl-prolyl cis-trans isomerase A	PPIA	Peptidyl-prolyl cis-trans isomerase A OS=Sus scrofa OX=9823 GN=PPIA PE=1 SV=2 - [PPIA_PIG]	67.68	6	14	122	164	17.8578	8.1626	1.04997	0.0921794
1096	P62272	40S ribosomal protein S18	RPS18	40S ribosomal protein S18 OS=Sus scrofa OX=9823 GN=RPS18 PE=1 SV=3 - [RS18_PIG]	45.39	9	9	27	152	17.7079	10.9897	1.04986	0.0906156
1097	I3LQD7	Uncharacterized protein	GAK	Uncharacterized protein OS=Sus scrofa OX=9823 GN=GAK PE=1 SV=2 - [I3LQD7_PIG]	9.38	12	12	18	1183	128.844	6.07471	1.04986	0.0036998
1098	D0G7F0	Methylsterol monooxygenase 1	SC4MOL	Methylsterol monooxygenase 1 OS=Sus scrofa OX=9823 GN=SC4MOL PE=2 SV=1 - [D0G7F0_PIG]	4.78	1	1	1	293	35.1395	7.10791	1.04985	0.0640669
1099	I3L9A3	Uncharacterized protein	CASP9	Uncharacterized protein OS=Sus scrofa OX=9823 GN=CASP9 PE=3 SV=2 - [I3L9A3_PIG]	5.15	2	2	2	408	44.7678	6.60986	1.04972	0.365826
1100	F1RKG8	Uncharacterized protein	PEBP1	Uncharacterized protein OS=Sus scrofa OX=9823 GN=PEBP1 PE=1 SV=1 - [F1RKG8_PIG]	75.4	10	10	37	187	20.9586	7.48877	1.04956	0.141438
1101	F1SE85	Uncharacterized protein	BAG1	Uncharacterized protein OS=Sus scrofa OX=9823 GN=BAG1 PE=1 SV=2 - [F1SE85_PIG]	7.97	2	2	2	251	28.1237	5.38916	1.04955	0.0595242
1102	F1SI09	Uncharacterized protein	PPP1R7	Uncharacterized protein OS=Sus scrofa OX=9823 GN=PPP1R7 PE=1 SV=2 - [F1SI09_PIG]	34.44	12	12	20	360	41.3696	4.99561	1.04947	0.0406511
1103	A0A287B6U8	Tetraspanin-31	TSPAN31	Tetraspanin-31 OS=Sus scrofa OX=9823 GN=TSPAN31 PE=3 SV=1 - [A0A287B6U8_PIG]	8.57	2	3	3	280	30.4049	9.26123	1.04936	0.153349
1104	I3LA84	Uncharacterized protein	PLOD3	Uncharacterized protein OS=Sus scrofa OX=9823 GN=PLOD3 PE=1 SV=2 - [I3LA84_PIG]	22.7	17	17	44	740	84.5887	6.37939	1.04931	0.0469952
1105	F1SDM6	BRCA2 and CDKN1A-interacting protein	BCCIP	BRCA2 and CDKN1A-interacting protein OS=Sus scrofa OX=9823 GN=BCCIP PE=1 SV=3 - [F1SDM6_PIG]	2.69	1	1	1	260	29.556	4.98291	1.04922	0.100127
1106	A0A286ZKY8	Uncharacterized protein	TRAPPC4	Uncharacterized protein OS=Sus scrofa OX=9823 GN=TRAPPC4 PE=4 SV=1 - [A0A286ZKY8_PIG]	7.76	2	2	2	219	24.2786	6.21436	1.0492	0.368667
1107	F1SP32	Uncharacterized protein	RAD23B	Uncharacterized protein OS=Sus scrofa OX=9823 GN=RAD23B PE=1 SV=1 - [F1SP32_PIG]	22.79	7	9	25	408	43.1296	4.84326	1.04919	0.0224967
1108	A0A286ZJL5	Uncharacterized protein	ATP6V1D	Uncharacterized protein OS=Sus scrofa OX=9823 GN=ATP6V1D PE=1 SV=1 - [A0A286ZJL5_PIG]	29.55	8	8	9	247	28.2352	9.36377	1.04916	0.169092
1109	A0A286ZRC7	Uncharacterized protein	DCTN1	Uncharacterized protein OS=Sus scrofa OX=9823 GN=DCTN1 PE=1 SV=1 - [A0A286ZRC7_PIG]	19.58	21	22	37	1251	138.385	5.43994	1.04915	0.0348078
1110	F1SQS3	CTP synthase	CTPS2	CTP synthase OS=Sus scrofa OX=9823 GN=CTPS2 PE=1 SV=4 - [F1SQS3_PIG]	10.58	5	6	8	586	65.5096	6.59521	1.04913	0.0131938
1111	F1RR63	Uncharacterized protein	SPOUT1	Uncharacterized protein OS=Sus scrofa OX=9823 GN=SPOUT1 PE=4 SV=3 - [F1RR63_PIG]	2.39	1	1	1	377	42.2576	8.07471	1.04909	0.489666
1112	F2Z4Y8	Uncharacterized protein	RPS11	Uncharacterized protein OS=Sus scrofa OX=9823 GN=RPS11 PE=1 SV=1 - [F2Z4Y8_PIG]	30.38	6	6	16	158	18.419	10.3013	1.04898	0.0456906
1113	A0A287AKZ5	Uncharacterized protein	EIF1AX	Uncharacterized protein OS=Sus scrofa OX=9823 GN=EIF1AX PE=3 SV=1 - [A0A287AKZ5_PIG]	32.64	5	5	18	144	16.4642	5.23682	1.04897	0.0653532
1114	A0A0B8RTQ8	Elastin microfibril interfacer 2	EMILIN2	Elastin microfibril interfacer 2 OS=Sus scrofa domesticus OX=9825 GN=EMILIN2 PE=4 SV=1 - [A0A0B8RTQ8_PIG]	0.9	1	1	1	1000	108.894	5.97314	1.04893	0.562801
1115	F1RUX1	Coronin	CORO1B	Coronin OS=Sus scrofa OX=9823 GN=CORO1B PE=1 SV=3 - [F1RUX1_PIG]	22.09	12	12	32	489	54.1473	6.41748	1.04892	0.071685
1116	A0A287AVA0	Uncharacterized protein	LSM12	Uncharacterized protein OS=Sus scrofa OX=9823 GN=LSM12 PE=1 SV=1 - [A0A287AVA0_PIG]	11.28	2	2	3	195	21.6871	7.73779	1.04886	0.0718155
1117	A0A287AKR7	Uncharacterized protein	HSPA14	Uncharacterized protein OS=Sus scrofa OX=9823 GN=HSPA14 PE=1 SV=1 - [A0A287AKR7_PIG]	6.15	3	3	3	455	49.2031	5.69385	1.04882	0.0823801
1118	F1RHE6	Potassium channel tetramerization domain containing 12	KCTD12	Potassium channel tetramerization domain containing 12 OS=Sus scrofa OX=9823 GN=KCTD12 PE=1 SV=2 - [F1RHE6_PIG]	43.03	12	12	39	323	35.3317	5.63037	1.04873	0.0338519
1119	F1RLG4	Uncharacterized protein	SRP19	Uncharacterized protein OS=Sus scrofa OX=9823 GN=SRP19 PE=1 SV=1 - [F1RLG4_PIG]	20.14	2	2	4	144	16.1454	9.84717	1.04869	0.25518
1120	I3LP43	Uncharacterized protein	NAA25	Uncharacterized protein OS=Sus scrofa OX=9823 GN=NAA25 PE=1 SV=2 - [I3LP43_PIG]	3.8	4	4	4	947	109.244	6.58057	1.04858	0.140608
1121	A0A286ZIC1	Gelsolin	GSN	Gelsolin OS=Sus scrofa OX=9823 GN=GSN PE=4 SV=1 - [A0A286ZIC1_PIG]	42.41	32	34	206	731	80.7326	5.84619	1.04854	0.0221877
1122	A0A286ZJD8	Uncharacterized protein	DPP7	Uncharacterized protein OS=Sus scrofa OX=9823 GN=DPP7 PE=1 SV=1 - [A0A286ZJD8_PIG]	6.55	4	4	7	504	55.5277	5.84619	1.04847	0.158807
1123	F1RL04	Uncharacterized protein	PPM1F	Uncharacterized protein OS=Sus scrofa OX=9823 GN=PPM1F PE=1 SV=2 - [F1RL04_PIG]	7.11	3	3	3	436	47.4739	5.07178	1.0484	0.0121137
1124	A0A286ZL98	Uncharacterized protein	DCTN4	Uncharacterized protein OS=Sus scrofa OX=9823 GN=DCTN4 PE=1 SV=1 - [A0A286ZL98_PIG]	6.74	3	3	3	460	51.9994	7.02002	1.04815	0.0775544
1125	F1SF78	CTP synthase	CTPS1	CTP synthase OS=Sus scrofa OX=9823 GN=CTPS1 PE=1 SV=1 - [F1SF78_PIG]	4.57	2	3	6	591	66.5661	6.7124	1.04813	0.13965
1126	A0A287AFA4	Uncharacterized protein	PLAA	Uncharacterized protein OS=Sus scrofa OX=9823 GN=PLAA PE=1 SV=1 - [A0A287AFA4_PIG]	19.94	14	14	20	722	79.1424	5.84619	1.04809	0.0223003
1127	A0A287A8E1	Uncharacterized protein	AP1M1	Uncharacterized protein OS=Sus scrofa OX=9823 GN=AP1M1 PE=1 SV=1 - [A0A287A8E1_PIG]	31.99	11	11	17	397	45.6896	7.06396	1.04796	0.0233225
1128	Q8WNR3	Arylsulfatase A	AS-A	Arylsulfatase A OS=Sus scrofa OX=9823 GN=AS-A PE=2 SV=2 - [Q8WNR3_PIG]	13.41	6	6	12	507	53.5688	5.68115	1.04794	0.0885896
1129	A0A287A462	Guanine nucleotide-binding protein subunit gamma	GNG10	Guanine nucleotide-binding protein subunit gamma OS=Sus scrofa OX=9823 GN=GNG10 PE=1 SV=1 - [A0A287A462_PIG]	48.53	3	3	7	68	7.30275	7.85498	1.04786	0.0561232
1130	I3LVJ6	Uncharacterized protein	PIGX	Uncharacterized protein OS=Sus scrofa OX=9823 GN=PIGX PE=1 SV=2 - [I3LVJ6_PIG]	4.86	1	1	1	247	28.3054	5.57959	1.04786	0.28798
1131	F1S6E6	Uncharacterized protein	FAF1	Uncharacterized protein OS=Sus scrofa OX=9823 GN=FAF1 PE=1 SV=3 - [F1S6E6_PIG]	1.69	1	1	1	534	61.3225	4.99561	1.04785	0.299877
1132	Q8MKH4	Natural killer cell-specific antigen KLIP-1 (Fragment)	KLIP-1	Natural killer cell-specific antigen KLIP-1 (Fragment) OS=Sus scrofa OX=9823 GN=KLIP-1 PE=2 SV=1 - [Q8MKH4_PIG]	7.01	1	1	2	157	16.9931	4.50049	1.04782	0.131496
1133	I3LS35	Uncharacterized protein	LPCAT3	Uncharacterized protein OS=Sus scrofa OX=9823 GN=LPCAT3 PE=1 SV=2 - [I3LS35_PIG]	8.83	4	4	10	487	56.0051	8.92432	1.04782	0.0140895
1134	F1S2E3	Peptidyl-prolyl cis-trans isomerase	PPIF	Peptidyl-prolyl cis-trans isomerase OS=Sus scrofa OX=9823 GN=PPIF PE=1 SV=1 - [F1S2E3_PIG]	21.26	2	6	12	207	22.0082	9.48096	1.04778	0.0069104
1135	F1RGF2	Uncharacterized protein	CYSTM1	Uncharacterized protein OS=Sus scrofa OX=9823 GN=CYSTM1 PE=1 SV=1 - [F1RGF2_PIG]	9.71	1	1	4	103	11.1451	4.43701	1.04778	0.521272
1136	K7GKC0	40S ribosomal protein S16	RPS16	40S ribosomal protein S16 OS=Sus scrofa OX=9823 GN=RPS16 PE=1 SV=2 - [K7GKC0_PIG]	46.43	6	6	12	112	12.661	10.1255	1.04767	0.227649
1137	A0A287AGG3	Proteasome subunit beta	PSMB5	Proteasome subunit beta OS=Sus scrofa OX=9823 GN=PSMB5 PE=1 SV=1 - [A0A287AGG3_PIG]	2.91	1	1	1	275	30.1411	6.93213	1.04765	0.245562
1138	F1S7E0	Coatomer subunit epsilon	COPE	Coatomer subunit epsilon OS=Sus scrofa OX=9823 GN=COPE PE=1 SV=1 - [F1S7E0_PIG]	30.52	6	7	18	308	34.5153	5.19873	1.0476	0.101783
1139	A0A287BR18	Uncharacterized protein	LSG1	Uncharacterized protein OS=Sus scrofa OX=9823 GN=LSG1 PE=4 SV=1 - [A0A287BR18_PIG]	1.41	1	1	1	638	72.6085	6.0874	1.0476	0.413146
1140	A0A287BED9	Moesin	MSN	Moesin OS=Sus scrofa OX=9823 GN=MSN PE=1 SV=1 - [A0A287BED9_PIG]	44.19	25	36	214	577	67.7448	6.53662	1.04758	0.0333358
1141	F1RMJ9	Oxysterol-binding protein	OSBP	Oxysterol-binding protein OS=Sus scrofa OX=9823 GN=OSBP PE=1 SV=2 - [F1RMJ9_PIG]	10.38	10	10	14	809	89.5455	7.40088	1.04757	0.0271825
1142	I3LNI1	Uncharacterized protein	SSH3	Uncharacterized protein OS=Sus scrofa OX=9823 GN=SSH3 PE=1 SV=2 - [I3LNI1_PIG]	6.36	4	4	7	692	75.5679	5.32568	1.04747	0.433527
1143	I3LCU9	Uncharacterized protein	CARHSP1	Uncharacterized protein OS=Sus scrofa OX=9823 GN=CARHSP1 PE=1 SV=2 - [I3LCU9_PIG]	23.97	3	3	3	146	15.7759	8.20654	1.04745	0.0179748
1144	P00355	Glyceraldehyde-3-phosphate dehydrogenase	GAPDH	Glyceraldehyde-3-phosphate dehydrogenase OS=Sus scrofa OX=9823 GN=GAPDH PE=1 SV=4 - [G3P_PIG]	48.05	12	13	78	333	35.8133	8.35303	1.04744	0.0585155
1145	A5GHL0	RAB22A, member RAS oncogene family	RAB22A	RAB22A, member RAS oncogene family OS=Sus scrofa OX=9823 GN=RAB22A PE=1 SV=1 - [A5GHL0_PIG]	15.46	1	3	4	194	21.7802	8.14795	1.04735	0.0319424
1146	A0A287AJ59	Signal recognition particle 9 kDa protein	SRP9	Signal recognition particle 9 kDa protein OS=Sus scrofa OX=9823 GN=SRP9 PE=1 SV=1 - [A0A287AJ59_PIG]	26.74	3	3	4	86	10.0651	7.98682	1.04732	0.220787
1147	A0A287BQR7	Uncharacterized protein	DPYSL2	Uncharacterized protein OS=Sus scrofa OX=9823 GN=DPYSL2 PE=1 SV=1 - [A0A287BQR7_PIG]	29.69	13	13	42	549	59.7283	6.66846	1.04728	0.00355378
1148	F1RWL1	Uncharacterized protein	FBXL20	Uncharacterized protein OS=Sus scrofa OX=9823 GN=FBXL20 PE=1 SV=3 - [F1RWL1_PIG]	5.05	2	2	2	436	48.4116	7.26904	1.04722	0.197266
1149	A0A286ZQC1	Uncharacterized protein	SUGT1	Uncharacterized protein OS=Sus scrofa OX=9823 GN=SUGT1 PE=1 SV=1 - [A0A286ZQC1_PIG]	25.52	8	8	14	337	38.2661	5.5415	1.04722	0.109237
1150	A0A286ZKQ9	Uncharacterized protein	MBD1	Uncharacterized protein OS=Sus scrofa OX=9823 GN=MBD1 PE=4 SV=1 - [A0A286ZKQ9_PIG]	6.17	3	3	3	535	59.3599	9.53955	1.04714	0.545933
1151	A0A287AT40	Protein arginine N-methyltransferase 5	PRMT5	Protein arginine N-methyltransferase 5 OS=Sus scrofa OX=9823 GN=PRMT5 PE=1 SV=1 - [A0A287AT40_PIG]	10.76	7	7	13	595	68.4445	6.3667	1.04709	0.00702223
1152	A0A286ZUV1	Uncharacterized protein	DLGAP4	Uncharacterized protein OS=Sus scrofa OX=9823 GN=DLGAP4 PE=1 SV=1 - [A0A286ZUV1_PIG]	1.77	1	1	2	453	49.4317	6.01123	1.04702	0.765156
1153	F1RUR7	Uncharacterized protein	CUL2	Uncharacterized protein OS=Sus scrofa OX=9823 GN=CUL2 PE=1 SV=3 - [F1RUR7_PIG]	12.87	10	10	12	746	86.9868	6.82959	1.04691	0.212952
1154	F1RGI2	Uncharacterized protein	PAFAH1B3	Uncharacterized protein OS=Sus scrofa OX=9823 GN=PAFAH1B3 PE=4 SV=3 - [F1RGI2_PIG]	27.23	5	5	5	202	22.5517	7.47412	1.0468	0.151103
1155	Q06AT6	RHOG	RHOG	RHOG OS=Sus scrofa OX=9823 GN=RHOG PE=1 SV=1 - [Q06AT6_PIG]	56.02	8	9	32	191	21.2969	8.11865	1.04676	0.0306417
1156	K7GM88	Vacuolar protein sorting-associated protein 28 homolog	VPS28	Vacuolar protein sorting-associated protein 28 homolog OS=Sus scrofa OX=9823 GN=VPS28 PE=1 SV=1 - [K7GM88_PIG]	18.1	4	4	6	221	25.4536	5.5415	1.04666	0.31558
1157	B5APU3	Actin-related protein 2	ACTR2	Actin-related protein 2 OS=Sus scrofa OX=9823 GN=ACTR2 PE=1 SV=1 - [B5APU3_PIG]	31.47	13	14	63	394	44.7322	6.7417	1.04664	0.0115208
1158	A0A287AT21	Sorbitol dehydrogenase	SORD	Sorbitol dehydrogenase OS=Sus scrofa OX=9823 GN=SORD PE=1 SV=1 - [A0A287AT21_PIG]	25.84	5	8	27	356	38.0246	7.23975	1.04647	0.0560427
1159	A0A286ZY36	Uncharacterized protein	ZNF319	Uncharacterized protein OS=Sus scrofa OX=9823 GN=ZNF319 PE=4 SV=1 - [A0A286ZY36_PIG]	1.03	1	1	1	585	65.665	8.36768	1.04633	0.28645
1160	I3L6N4	Uncharacterized protein	CHD1	Uncharacterized protein OS=Sus scrofa OX=9823 GN=CHD1 PE=4 SV=2 - [I3L6N4_PIG]	1.72	1	3	4	1456	166.75	6.53662	1.04622	0.0602333
1161	I3LGC0	Serine/threonine-protein phosphatase 2A 56 kDa regulatory subunit	PPP2R5E	Serine/threonine-protein phosphatase 2A 56 kDa regulatory subunit OS=Sus scrofa OX=9823 GN=PPP2R5E PE=1 SV=2 - [I3LGC0_PIG]	5.35	2	2	2	467	54.6375	6.94678	1.0461	0.452684
1162	A0A287BGW6	Uncharacterized protein	LYPLA2	Uncharacterized protein OS=Sus scrofa OX=9823 GN=LYPLA2 PE=1 SV=1 - [A0A287BGW6_PIG]	25.48	5	5	9	208	22.6259	8.47021	1.04609	0.0385605
1163	G9JM01	Tumor susceptibility 101 protein		Tumor susceptibility 101 protein OS=Sus scrofa OX=9823 PE=2 SV=1 - [G9JM01_PIG]	18.16	8	8	12	391	44.0264	6.45557	1.04607	0.0357294
1164	F1RVY7	Uncharacterized protein	GALK1	Uncharacterized protein OS=Sus scrofa OX=9823 GN=GALK1 PE=1 SV=3 - [F1RVY7_PIG]	28.83	10	10	23	392	42.0655	5.78271	1.04596	0.149427
1165	F1SAR5	Uncharacterized protein	GLRX5	Uncharacterized protein OS=Sus scrofa OX=9823 GN=GLRX5 PE=1 SV=1 - [F1SAR5_PIG]	12.99	2	2	3	154	16.6066	7.38623	1.04594	0.436362
1166	A0A287AE45	Uncharacterized protein	AHNAK2	Uncharacterized protein OS=Sus scrofa OX=9823 GN=AHNAK2 PE=1 SV=1 - [A0A287AE45_PIG]	24.83	10	10	20	3721	382.074	5.26221	1.0459	0.121343
1167	A0A287AF66	Uncharacterized protein	LTN1	Uncharacterized protein OS=Sus scrofa OX=9823 GN=LTN1 PE=1 SV=1 - [A0A287AF66_PIG]	0.51	1	1	1	1574	178.512	5.5542	1.04588	0.399868
1168	A0A287A7V2	Uncharacterized protein	ACOT7	Uncharacterized protein OS=Sus scrofa OX=9823 GN=ACOT7 PE=1 SV=1 - [A0A287A7V2_PIG]	23.31	7	7	11	356	38.6267	7.7085	1.04556	0.0458116
1169	F1RQ91	40S ribosomal protein S4	RPS4X	40S ribosomal protein S4 OS=Sus scrofa OX=9823 GN=RPS4X PE=1 SV=2 - [F1RQ91_PIG]	40.3	11	11	38	263	29.5791	10.1548	1.04556	0.0855983
1170	F1SSG1	Uncharacterized protein	YKT6	Uncharacterized protein OS=Sus scrofa OX=9823 GN=YKT6 PE=1 SV=1 - [F1SSG1_PIG]	33.84	7	7	25	198	22.3364	6.78564	1.04556	0.108663
1171	A0A287BT09	Uncharacterized protein	CPEB4	Uncharacterized protein OS=Sus scrofa OX=9823 GN=CPEB4 PE=4 SV=1 - [A0A287BT09_PIG]	1.7	1	1	1	704	77.2367	6.90283	1.0455	0.50161
1172	A0A286ZRM3	Uncharacterized protein	FLII	Uncharacterized protein OS=Sus scrofa OX=9823 GN=FLII PE=4 SV=1 - [A0A286ZRM3_PIG]	28.06	34	34	66	1251	142.091	6.06201	1.0454	0.0130055
1173	A0A0B8S080	Beta-galactosidase	GLB1	Beta-galactosidase OS=Sus scrofa domesticus OX=9825 GN=GLB1 PE=3 SV=1 - [A0A0B8S080_PIG]	17.19	10	10	27	663	74.7791	7.1958	1.04537	0.296749
1174	I3LB03	ATP-binding cassette, sub-family F (GCN20), member 3	ABCF3	ATP-binding cassette, sub-family F (GCN20), member 3 OS=Sus scrofa OX=9823 GN=ABCF3 PE=2 SV=2 - [I3LB03_PIG]	3.1	2	2	2	709	79.8292	6.43018	1.04526	0.233902
1175	A0A287A7Q7	Uncharacterized protein	EIF5	Uncharacterized protein OS=Sus scrofa OX=9823 GN=EIF5 PE=4 SV=1 - [A0A287A7Q7_PIG]	25.58	10	10	13	430	49.0188	5.57959	1.04521	0.0974718
1176	A0A287AMX6	Uncharacterized protein	ATL2	Uncharacterized protein OS=Sus scrofa OX=9823 GN=ATL2 PE=1 SV=1 - [A0A287AMX6_PIG]	3.26	2	2	2	552	62.4833	5.52881	1.04509	0.286566
1177	F1REY0	Uncharacterized protein	VPS37B	Uncharacterized protein OS=Sus scrofa OX=9823 GN=VPS37B PE=1 SV=2 - [F1REY0_PIG]	5.44	2	2	3	331	35.7636	9.11475	1.04501	0.101805
1178	A0A287AG39	Small nuclear ribonucleoprotein-associated protein		Small nuclear ribonucleoprotein-associated protein OS=Sus scrofa OX=9823 PE=3 SV=1 - [A0A287AG39_PIG]	21.21	5	5	12	231	23.6542	10.9019	1.04498	0.0853186
1179	A0A286ZYW5	Uncharacterized protein	DCP2	Uncharacterized protein OS=Sus scrofa OX=9823 GN=DCP2 PE=4 SV=1 - [A0A286ZYW5_PIG]	3.89	2	2	2	386	44.4823	6.93213	1.0449	0.291874
1180	A0A287AXJ0	Uncharacterized protein	LOC110258923	Uncharacterized protein OS=Sus scrofa OX=9823 GN=LOC110258923 PE=4 SV=1 - [A0A287AXJ0_PIG]	1.93	2	2	3	985	108.66	7.23975	1.04486	0.277005
1181	M3TYR7	Nicotinate phosphoribosyltransferase	NAPRT1	Nicotinate phosphoribosyltransferase OS=Sus scrofa OX=9823 GN=NAPRT1 PE=2 SV=1 - [M3TYR7_PIG]	19.33	10	10	17	538	57.8414	6.56592	1.04484	0.123955
1182	A0A286ZIL5	N-acetylglucosamine-6-phosphate deacetylase	AMDHD2	N-acetylglucosamine-6-phosphate deacetylase OS=Sus scrofa OX=9823 GN=AMDHD2 PE=1 SV=1 - [A0A286ZIL5_PIG]	5.87	2	2	3	375	40.0819	7.02002	1.04483	0.00117796
1183	K7GSG6	Uncharacterized protein	WASHC5	Uncharacterized protein OS=Sus scrofa OX=9823 GN=WASHC5 PE=1 SV=2 - [K7GSG6_PIG]	12.91	14	14	18	1108	128.324	7.21045	1.04468	0.000137437
1184	F1S131	Uncharacterized protein	CASP6	Uncharacterized protein OS=Sus scrofa OX=9823 GN=CASP6 PE=1 SV=3 - [F1S131_PIG]	21.11	6	6	6	289	32.8054	6.7417	1.04467	0.0615439
1185	F1RIX6	Uncharacterized protein	ADAP1	Uncharacterized protein OS=Sus scrofa OX=9823 GN=ADAP1 PE=4 SV=3 - [F1RIX6_PIG]	2.14	1	1	1	373	43.3547	8.92432	1.04457	0.253341
1186	A0A287B0I4	Uncharacterized protein	ARL8B	Uncharacterized protein OS=Sus scrofa OX=9823 GN=ARL8B PE=1 SV=1 - [A0A287B0I4_PIG]	16.67	2	4	12	186	21.5401	8.14795	1.04456	0.139314
1187	A8U4R4	Transketolase	tkt	Transketolase OS=Sus scrofa OX=9823 GN=tkt PE=1 SV=1 - [A8U4R4_PIG]	42.38	23	23	159	623	67.7947	7.48877	1.04432	0.0154818
1188	A0A287B110	Uncharacterized protein	TSTA3	Uncharacterized protein OS=Sus scrofa OX=9823 GN=TSTA3 PE=1 SV=1 - [A0A287B110_PIG]	7.48	2	2	2	321	36.1333	7.35693	1.04426	0.162278
1189	A0A287B7U9	N-acetylgalactosamine-6-sulfatase	GALNS	N-acetylgalactosamine-6-sulfatase OS=Sus scrofa OX=9823 GN=GALNS PE=4 SV=1 - [A0A287B7U9_PIG]	12.63	7	7	8	483	53.7208	7.07861	1.04426	0.151582
1190	A0A287B278	Annexin	ANXA4	Annexin OS=Sus scrofa OX=9823 GN=ANXA4 PE=3 SV=1 - [A0A287B278_PIG]	68.24	21	22	165	318	35.647	5.70654	1.04421	0.0639352
1191	A0A286ZHV7	Uncharacterized protein	HSPG2	Uncharacterized protein OS=Sus scrofa OX=9823 GN=HSPG2 PE=1 SV=1 - [A0A286ZHV7_PIG]	0.17	1	1	1	4225	450.802	6.52197	1.04409	0.187475
1192	F1RLB6	Uncharacterized protein	NAPA	Uncharacterized protein OS=Sus scrofa OX=9823 GN=NAPA PE=1 SV=2 - [F1RLB6_PIG]	32.54	9	9	18	295	33.2703	5.36377	1.04405	0.00918271
1193	A0A286ZX58	Uncharacterized protein	RAP1GDS1	Uncharacterized protein OS=Sus scrofa OX=9823 GN=RAP1GDS1 PE=1 SV=1 - [A0A286ZX58_PIG]	16.85	9	9	12	558	60.943	5.43994	1.04399	0.148009
1194	A0A286ZSE4	Uncharacterized protein	UBE3A	Uncharacterized protein OS=Sus scrofa OX=9823 GN=UBE3A PE=1 SV=1 - [A0A286ZSE4_PIG]	1.1	1	1	1	815	93.6867	5.08447	1.04399	0.16513
1195	A7E1U0	Asparagine-linked glycosylation 2	ALG2	Asparagine-linked glycosylation 2 OS=Sus scrofa OX=9823 GN=ALG2 PE=2 SV=1 - [A7E1U0_PIG]	1.92	1	1	1	416	46.9739	6.40479	1.04396	0.177935
1196	A0A287AIW3	Uncharacterized protein	DYNC1LI1	Uncharacterized protein OS=Sus scrofa OX=9823 GN=DYNC1LI1 PE=1 SV=1 - [A0A287AIW3_PIG]	15.65	6	7	8	524	56.6171	6.20166	1.04395	0.145046
1197	A0A287BSR7	Uncharacterized protein	MRPL14	Uncharacterized protein OS=Sus scrofa OX=9823 GN=MRPL14 PE=3 SV=1 - [A0A287BSR7_PIG]	5.14	1	1	1	175	19.2822	10.6968	1.04392	0.180497
1198	A0A287BNV0	Uncharacterized protein	TRNT1	Uncharacterized protein OS=Sus scrofa OX=9823 GN=TRNT1 PE=1 SV=1 - [A0A287BNV0_PIG]	7.46	3	3	3	429	49.3586	7.75244	1.04391	0.0864406
1199	I3LUM9	Eukaryotic translation initiation factor 2 subunit 3	EIF2S3	Eukaryotic translation initiation factor 2 subunit 3 OS=Sus scrofa OX=9823 GN=EIF2S3 PE=1 SV=1 - [I3LUM9_PIG]	29.45	2	12	20	472	51.0332	8.39697	1.04384	0.233809
1200	A0A287ARD1	Uncharacterized protein	FAM76A	Uncharacterized protein OS=Sus scrofa OX=9823 GN=FAM76A PE=4 SV=1 - [A0A287ARD1_PIG]	8.5	3	3	3	306	35.0296	9.18799	1.04381	0.0522588
1201	F1SJX9	Palmitoyltransferase	ZDHHC5	Palmitoyltransferase OS=Sus scrofa OX=9823 GN=ZDHHC5 PE=1 SV=2 - [F1SJX9_PIG]	1.79	1	1	1	613	66.0421	8.99756	1.04375	0.509682
1202	A0A286ZXM1	Uncharacterized protein	RPRD2	Uncharacterized protein OS=Sus scrofa OX=9823 GN=RPRD2 PE=4 SV=1 - [A0A286ZXM1_PIG]	1.22	2	2	2	1231	129.95	6.63916	1.04374	0.455282
1203	F1S1X3	Uncharacterized protein	NARS	Uncharacterized protein OS=Sus scrofa OX=9823 GN=NARS PE=1 SV=3 - [F1S1X3_PIG]	18.78	10	10	17	559	64.3572	6.43018	1.04373	0.205133
1204	I3LIL4	Uncharacterized protein	MYO1C	Uncharacterized protein OS=Sus scrofa OX=9823 GN=MYO1C PE=1 SV=2 - [I3LIL4_PIG]	6.11	6	7	8	1048	119.919	9.37842	1.04365	0.0315132
1205	F1SB54	Uncharacterized protein	DNAJC2	Uncharacterized protein OS=Sus scrofa OX=9823 GN=DNAJC2 PE=4 SV=2 - [F1SB54_PIG]	2.74	2	2	2	547	63.5404	9.11475	1.04364	0.0492282
1206	B5APU7	Arp2/3 complex 34 kDa subunit		Arp2/3 complex 34 kDa subunit OS=Sus scrofa OX=9823 PE=2 SV=1 - [B5APU7_PIG]	43.67	15	15	79	300	34.2575	7.35693	1.04354	0.0494833
1207	Q70AD3	Bax-alpha protein (Fragment)	BAX-alpha	Bax-alpha protein (Fragment) OS=Sus scrofa OX=9823 GN=BAX-alpha PE=2 SV=1 - [Q70AD3_PIG]	26.83	3	3	6	164	18.4634	5.36377	1.04352	0.196514
1208	F1SF95	Peptidyl-prolyl cis-trans isomerase	PPIH	Peptidyl-prolyl cis-trans isomerase OS=Sus scrofa OX=9823 GN=PPIH PE=1 SV=2 - [F1SF95_PIG]	32.2	5	7	8	177	19.1956	8.07471	1.0435	0.0693663
1209	F1RRJ4	Uncharacterized protein	XPO5	Uncharacterized protein OS=Sus scrofa OX=9823 GN=XPO5 PE=1 SV=2 - [F1RRJ4_PIG]	24.19	27	27	48	1199	135.706	5.57959	1.04344	0.0589235
1210	A0A287BMR4	Signal recognition particle receptor subunit alpha	SRPRA	Signal recognition particle receptor subunit alpha OS=Sus scrofa OX=9823 GN=SRPRA PE=1 SV=1 - [A0A287BMR4_PIG]	8.62	7	7	8	638	69.5701	8.93896	1.04329	0.0319369
1211	F1RZP6	Uncharacterized protein	CCDC162P	Uncharacterized protein OS=Sus scrofa OX=9823 GN=CCDC162P PE=4 SV=3 - [F1RZP6_PIG]	0.37	1	1	2	2162	247.053	7.12256	1.04311	0.0935659
1212	B5APU9	Actin-related protein 2/3 complex subunit 4	ARPC4	Actin-related protein 2/3 complex subunit 4 OS=Sus scrofa OX=9823 GN=ARPC4 PE=1 SV=1 - [B5APU9_PIG]	43.45	7	7	31	168	19.6543	8.42627	1.0431	0.0218913
1213	A0A287BN59	Actin-related protein 2/3 complex subunit	ARPC1A	Actin-related protein 2/3 complex subunit OS=Sus scrofa OX=9823 GN=ARPC1A PE=1 SV=1 - [A0A287BN59_PIG]	13.11	5	5	6	366	40.6742	7.85498	1.04305	0.0266058
1214	F1RYZ0	60S acidic ribosomal protein P2	RPLP2	60S acidic ribosomal protein P2 OS=Sus scrofa OX=9823 GN=RPLP2 PE=1 SV=1 - [F1RYZ0_PIG]	66.09	5	5	13	115	11.6859	4.53857	1.04303	0.0977176
1215	F1RW98	Uncharacterized protein	RSU1	Uncharacterized protein OS=Sus scrofa OX=9823 GN=RSU1 PE=4 SV=3 - [F1RW98_PIG]	32.49	10	10	17	277	31.4907	8.63135	1.043	0.00124267
1216	I3LFA7	Uncharacterized protein	APBB1IP	Uncharacterized protein OS=Sus scrofa OX=9823 GN=APBB1IP PE=4 SV=2 - [I3LFA7_PIG]	11.87	9	9	12	657	72.4995	5.35107	1.04298	0.357507
1217	F1SC70	Carboxypeptidase	CTSA	Carboxypeptidase OS=Sus scrofa OX=9823 GN=CTSA PE=1 SV=3 - [F1SC70_PIG]	10.06	4	4	7	477	53.8497	6.32861	1.04278	0.282103
1218	K7GMX6	Uncharacterized protein	GK	Uncharacterized protein OS=Sus scrofa OX=9823 GN=GK PE=1 SV=2 - [K7GMX6_PIG]	30.46	16	16	21	522	57.3999	5.68115	1.04278	0.0743273
1219	F1S848	Uncharacterized protein	NT5C2	Uncharacterized protein OS=Sus scrofa OX=9823 GN=NT5C2 PE=1 SV=3 - [F1S848_PIG]	15.96	10	10	16	570	65.9399	6.21436	1.0427	0.315356
1220	I3L7J1	Uncharacterized protein	TAPT1	Uncharacterized protein OS=Sus scrofa OX=9823 GN=TAPT1 PE=1 SV=2 - [I3L7J1_PIG]	6.23	4	4	4	562	63.7569	8.1333	1.04263	0.265528
1221	D0G778	Macrophage migration inhibitory factor (Fragment)	MIF	Macrophage migration inhibitory factor (Fragment) OS=Sus scrofa OX=9823 GN=MIF PE=2 SV=1 - [D0G778_PIG]	24.77	3	3	6	109	11.866	7.88428	1.04251	0.450243
1222	A0A287BLM6	Mitogen-activated protein kinase	MAPK3	Mitogen-activated protein kinase OS=Sus scrofa OX=9823 GN=MAPK3 PE=1 SV=1 - [A0A287BLM6_PIG]	37.63	10	13	27	380	43.0401	6.46826	1.04248	0.022507
1223	F1SQP4	NADH dehydrogenase [ubiquinone] 1 alpha subcomplex subunit 12	NDUFA12	NADH dehydrogenase [ubiquinone] 1 alpha subcomplex subunit 12 OS=Sus scrofa OX=9823 GN=NDUFA12 PE=1 SV=2 - [F1SQP4_PIG]	13.79	2	2	3	145	17.1256	9.59814	1.04229	0.582401
1224	A0A287BJJ7	Uncharacterized protein	PNKD	Uncharacterized protein OS=Sus scrofa OX=9823 GN=PNKD PE=3 SV=1 - [A0A287BJJ7_PIG]	3.5	1	1	1	314	35.302	8.35303	1.0422	0.302458
1225	I3LNI2	Uncharacterized protein	TFG	Uncharacterized protein OS=Sus scrofa OX=9823 GN=TFG PE=1 SV=2 - [I3LNI2_PIG]	16.31	7	7	13	374	40.6209	5.17334	1.04217	0.247644
1226	F1SQ55	Uncharacterized protein	UMPS	Uncharacterized protein OS=Sus scrofa OX=9823 GN=UMPS PE=1 SV=3 - [F1SQ55_PIG]	5.83	3	3	3	480	52.1625	7.48877	1.0421	0.314622
1227	A5A769	Biogenesis of lysosome-related organelles complex 1 subunit 3	BLOC1S3	Biogenesis of lysosome-related organelles complex 1 subunit 3 OS=Sus scrofa OX=9823 GN=BLOC1S3 PE=2 SV=1 - [BL1S3_PIG]	11.56	2	2	3	199	20.8927	5.03369	1.04208	0.450969
1228	A0A287AQS7	Uncharacterized protein	SCO2	Uncharacterized protein OS=Sus scrofa OX=9823 GN=SCO2 PE=1 SV=1 - [A0A287AQS7_PIG]	3.79	1	1	1	264	29.5755	9.0708	1.04207	0.0840452
1229	A0A286ZZ00	Uncharacterized protein	AGPAT4	Uncharacterized protein OS=Sus scrofa OX=9823 GN=AGPAT4 PE=4 SV=1 - [A0A286ZZ00_PIG]	2.77	1	1	1	361	42.2058	8.85107	1.04206	0.337674
1230	A0A287A6I5	Uncharacterized protein	COMMD8	Uncharacterized protein OS=Sus scrofa OX=9823 GN=COMMD8 PE=1 SV=1 - [A0A287A6I5_PIG]	9.84	2	2	4	183	20.9808	4.98291	1.04199	0.115767
1231	I3WBA8	Nuclear receptor subfamily 5 group A member 2	nr5a2	Nuclear receptor subfamily 5 group A member 2 OS=Sus scrofa OX=9823 GN=nr5a2 PE=2 SV=1 - [I3WBA8_PIG]	2	1	1	1	501	57.2196	7.88428	1.04198	0.261592
1232	A0A287A1H3	40S ribosomal protein S9	RPS9	40S ribosomal protein S9 OS=Sus scrofa OX=9823 GN=RPS9 PE=1 SV=1 - [A0A287A1H3_PIG]	42.27	10	10	33	194	22.5776	10.6528	1.04192	0.0750501
1233	A0A287AFB6	Uncharacterized protein	BRCC3	Uncharacterized protein OS=Sus scrofa OX=9823 GN=BRCC3 PE=1 SV=1 - [A0A287AFB6_PIG]	9.74	2	2	3	267	30.3544	6.06201	1.04189	0.0544574
1234	F1S1G5	Uncharacterized protein	NUDCD1	Uncharacterized protein OS=Sus scrofa OX=9823 GN=NUDCD1 PE=1 SV=3 - [F1S1G5_PIG]	5.18	3	3	4	541	61.9741	5.2876	1.04185	0.514713
1235	V9PR68	MHC class II antigen	SLA-DQB1	MHC class II antigen OS=Sus scrofa OX=9823 GN=SLA-DQB1 PE=2 SV=1 - [V9PR68_PIG]	40.23	3	10	65	261	29.5939	7.53271	1.04171	0.222182
1236	F1S192	Uncharacterized protein	PFDN2	Uncharacterized protein OS=Sus scrofa OX=9823 GN=PFDN2 PE=1 SV=1 - [F1S192_PIG]	40.26	6	6	13	154	16.6866	6.58057	1.04168	0.0698333
1237	I3LV88	Uncharacterized protein	FAM184B	Uncharacterized protein OS=Sus scrofa OX=9823 GN=FAM184B PE=4 SV=2 - [I3LV88_PIG]	0.84	1	1	1	1066	121.916	6.04932	1.04158	0.291873
1238	P63221	40S ribosomal protein S21	RPS21	40S ribosomal protein S21 OS=Sus scrofa OX=9823 GN=RPS21 PE=1 SV=1 - [RS21_PIG]	31.33	3	3	13	83	9.10557	8.49951	1.04147	0.119905
1239	F1RJC5	Uncharacterized protein	CDK11B	Uncharacterized protein OS=Sus scrofa OX=9823 GN=CDK11B PE=1 SV=3 - [F1RJC5_PIG]	5.38	5	5	5	780	90.7354	5.52881	1.04138	0.0557505
1240	K7GQL2	Coagulation factor XIII, A1 polypeptide	F13A1	Coagulation factor XIII, A1 polypeptide OS=Sus scrofa OX=9823 GN=F13A1 PE=1 SV=1 - [K7GQL2_PIG]	4.9	4	4	4	735	83.2917	6.40479	1.04136	0.508294
1241	I3LKU2	Uncharacterized protein	TAF12	Uncharacterized protein OS=Sus scrofa OX=9823 GN=TAF12 PE=4 SV=2 - [I3LKU2_PIG]	4.97	1	1	1	161	17.9732	7.98682	1.04132	0.373441
1242	Q29198	Ribosomal protein S6 (Fragment)		Ribosomal protein S6 (Fragment) OS=Sus scrofa OX=9823 PE=2 SV=1 - [Q29198_PIG]	47.62	2	5	14	105	11.8772	9.93506	1.04121	0.159126
1243	I3L9N5	Uncharacterized protein	PSMD5	Uncharacterized protein OS=Sus scrofa OX=9823 GN=PSMD5 PE=1 SV=2 - [I3L9N5_PIG]	12.3	7	7	12	504	56.1472	5.32568	1.0412	0.0664059
1244	F1RS76	Uncharacterized protein	RFTN1	Uncharacterized protein OS=Sus scrofa OX=9823 GN=RFTN1 PE=1 SV=3 - [F1RS76_PIG]	18.37	9	9	12	566	61.5388	6.06201	1.04114	0.0742802
1245	A0A287BHT1	Uncharacterized protein	NDUFC1	Uncharacterized protein OS=Sus scrofa OX=9823 GN=NDUFC1 PE=1 SV=1 - [A0A287BHT1_PIG]	9.21	1	1	1	76	8.61066	10.0815	1.04109	0.200619
1246	P67776	Serine/threonine-protein phosphatase 2A catalytic subunit alpha isoform	PPP2CA	Serine/threonine-protein phosphatase 2A catalytic subunit alpha isoform OS=Sus scrofa OX=9823 GN=PPP2CA PE=2 SV=1 - [PP2AA_PIG]	37.22	1	9	21	309	35.5714	5.5415	1.0409	0.366646
1247	A0A288CFY7	NF-kappa-B essential modulator	IKBKG	NF-kappa-B essential modulator OS=Sus scrofa OX=9823 GN=IKBKG PE=4 SV=1 - [A0A288CFY7_PIG]	12.5	4	5	8	416	47.5242	5.96045	1.04086	0.199694
1248	F1S8G6	Uncharacterized protein	SGTA	Uncharacterized protein OS=Sus scrofa OX=9823 GN=SGTA PE=1 SV=1 - [F1S8G6_PIG]	16.93	5	5	10	313	34.1677	4.93213	1.04074	0.182199
1249	A0A287AE62	Uncharacterized protein	TBCE	Uncharacterized protein OS=Sus scrofa OX=9823 GN=TBCE PE=1 SV=1 - [A0A287AE62_PIG]	11.98	6	6	8	459	51.4206	6.03662	1.04069	0.292961
1250	I3LH60	Uncharacterized protein	RAP2C	Uncharacterized protein OS=Sus scrofa OX=9823 GN=RAP2C PE=1 SV=1 - [I3LH60_PIG]	21.86	1	4	7	183	20.7454	4.94482	1.04065	0.42378
1251	K7GPK2	Uncharacterized protein	DNAJA2	Uncharacterized protein OS=Sus scrofa OX=9823 GN=DNAJA2 PE=1 SV=1 - [K7GPK2_PIG]	21.96	9	9	16	378	41.977	7.35693	1.0406	0.159594
1252	A0A287BTD0	LIM and senescent cell antigen-like-containing domain protein	LIMS1	LIM and senescent cell antigen-like-containing domain protein OS=Sus scrofa OX=9823 GN=LIMS1 PE=1 SV=1 - [A0A287BTD0_PIG]	20	6	6	11	325	37.2398	8.04541	1.04057	0.00690864
1253	F1RX17	Uncharacterized protein	USP9X	Uncharacterized protein OS=Sus scrofa OX=9823 GN=USP9X PE=1 SV=4 - [F1RX17_PIG]	6.69	18	18	24	2482	282.772	6.1001	1.04047	0.0607339
1254	A0A0B8RT16	Taxilin alpha	TXLNA	Taxilin alpha OS=Sus scrofa domesticus OX=9825 GN=TXLNA PE=4 SV=1 - [A0A0B8RT16_PIG]	8.78	6	6	6	558	62.7435	6.25244	1.04045	0.202676
1255	A0A287AMU5	40S ribosomal protein S15	RPS15	40S ribosomal protein S15 OS=Sus scrofa OX=9823 GN=RPS15 PE=1 SV=1 - [A0A287AMU5_PIG]	26.9	4	4	10	145	17.0262	10.3892	1.04041	0.0649691
1256	A0A287AED6	Uncharacterized protein	DNAJB12	Uncharacterized protein OS=Sus scrofa OX=9823 GN=DNAJB12 PE=4 SV=1 - [A0A287AED6_PIG]	5.97	2	2	2	352	39.2195	8.1333	1.0404	0.27287
1257	F1RFB9	Sulfhydryl oxidase	GFER	Sulfhydryl oxidase OS=Sus scrofa OX=9823 GN=GFER PE=1 SV=2 - [F1RFB9_PIG]	5.21	2	2	2	365	39.9227	10.4185	1.04028	0.56681
1258	A0A172Q3W6	MHC class II antigen	SLA-DQA	MHC class II antigen OS=Sus scrofa OX=9823 GN=SLA-DQA PE=2 SV=1 - [A0A172Q3W6_PIG]	34.9	1	8	20	255	28.1143	5.89697	1.04027	0.405653
1259	F1RXN8	Uncharacterized protein	ATP6AP2	Uncharacterized protein OS=Sus scrofa OX=9823 GN=ATP6AP2 PE=1 SV=3 - [F1RXN8_PIG]	6.43	2	2	7	311	34.6371	5.50342	1.04026	0.288936
1260	A0A286ZXM4	Uncharacterized protein	LOC100517129	Uncharacterized protein OS=Sus scrofa OX=9823 GN=LOC100517129 PE=4 SV=1 - [A0A286ZXM4_PIG]	13.69	5	5	9	336	38.5158	5.19873	1.04026	0.265021
1261	A0A2C9F3C0	Beta-glucuronidase	GUSB	Beta-glucuronidase OS=Sus scrofa OX=9823 GN=GUSB PE=3 SV=1 - [A0A2C9F3C0_PIG]	9.05	5	5	7	641	73.8572	6.94678	1.04023	0.0270349
1262	A0A0B8RZ91	Protein phosphatase 1, regulatory (Inhibitor) subunit 2	PPP1R2	Protein phosphatase 1, regulatory (Inhibitor) subunit 2 OS=Sus scrofa domesticus OX=9825 GN=PPP1R2 PE=4 SV=1 - [A0A0B8RZ91_PIG]	4.9	1	1	3	204	22.6387	4.729	1.04023	0.108021
1263	A0A286ZN56	Uncharacterized protein	SEC62	Uncharacterized protein OS=Sus scrofa OX=9823 GN=SEC62 PE=1 SV=1 - [A0A286ZN56_PIG]	13.57	7	7	12	398	45.7092	7.51807	1.04021	0.0959606
1264	A0A287ABA7	Uncharacterized protein	SAP30L	Uncharacterized protein OS=Sus scrofa OX=9823 GN=SAP30L PE=4 SV=1 - [A0A287ABA7_PIG]	4.95	1	1	1	182	20.7926	9.36377	1.04015	0.208753
1265	I3LCX3	Uncharacterized protein	DUSP3	Uncharacterized protein OS=Sus scrofa OX=9823 GN=DUSP3 PE=1 SV=1 - [I3LCX3_PIG]	25.95	4	4	4	185	20.5385	8.1626	1.04013	0.347859
1266	A0A287B4R3	40S ribosomal protein S17	RPS17	40S ribosomal protein S17 OS=Sus scrofa OX=9823 GN=RPS17 PE=1 SV=1 - [A0A287B4R3_PIG]	38.52	4	4	17	135	15.5114	9.84717	1.04013	0.0740103
1267	I3LNZ3	Uncharacterized protein	PATL1	Uncharacterized protein OS=Sus scrofa OX=9823 GN=PATL1 PE=1 SV=2 - [I3LNZ3_PIG]	2.78	2	2	2	719	81.1714	6.43018	1.04011	0.0631513
1268	I3LJ79	Uncharacterized protein	ABCD3	Uncharacterized protein OS=Sus scrofa OX=9823 GN=ABCD3 PE=1 SV=2 - [I3LJ79_PIG]	5.4	4	4	4	648	74.5298	9.17334	1.0401	0.149214
1269	A0A286ZP69	Uncharacterized protein	RAB7A	Uncharacterized protein OS=Sus scrofa OX=9823 GN=RAB7A PE=1 SV=1 - [A0A286ZP69_PIG]	76.33	14	14	41	207	23.5249	6.69775	1.04007	0.0029078
1270	I3L7V5	Uncharacterized protein	TTF2	Uncharacterized protein OS=Sus scrofa OX=9823 GN=TTF2 PE=4 SV=2 - [I3L7V5_PIG]	2.7	3	3	3	1111	124.387	8.51416	1.04005	0.354346
1271	A0A287BIK6	Uncharacterized protein	PEAK1	Uncharacterized protein OS=Sus scrofa OX=9823 GN=PEAK1 PE=4 SV=1 - [A0A287BIK6_PIG]	0.46	1	1	1	1517	167.707	7.23975	1.03976	0.21532
1272	Q863I2	Serine/threonine-protein kinase OSR1	OXSR1	Serine/threonine-protein kinase OSR1 OS=Sus scrofa OX=9823 GN=OXSR1 PE=2 SV=1 - [OXSR1_PIG]	20.04	10	10	16	529	58.1962	6.49365	1.03959	0.0823482
1273	F1RTB0	Armadillo repeat-containing protein 1	ARMC1	Armadillo repeat-containing protein 1 OS=Sus scrofa OX=9823 GN=ARMC1 PE=1 SV=3 - [F1RTB0_PIG]	2.84	1	1	2	282	31.2738	5.74463	1.0394	0.0450891
1274	I3LKT8	Histone-binding protein RBBP4	RBBP4	Histone-binding protein RBBP4 OS=Sus scrofa OX=9823 GN=RBBP4 PE=1 SV=2 - [I3LKT8_PIG]	18.12	2	8	22	425	47.6261	4.89404	1.0394	0.323929
1275	F1S4V3	Uncharacterized protein	FAM160B1	Uncharacterized protein OS=Sus scrofa OX=9823 GN=FAM160B1 PE=4 SV=1 - [F1S4V3_PIG]	5.1	4	4	5	765	86.226	5.22412	1.03934	0.0697671
1276	F1RWA6	Uncharacterized protein	STAM	Uncharacterized protein OS=Sus scrofa OX=9823 GN=STAM PE=1 SV=3 - [F1RWA6_PIG]	5.66	3	3	3	495	55.0288	5.24951	1.03932	0.0784506
1277	I3LN61	Non-specific serine/threonine protein kinase	STK38L	Non-specific serine/threonine protein kinase OS=Sus scrofa OX=9823 GN=STK38L PE=2 SV=2 - [I3LN61_PIG]	10.54	4	5	6	465	53.8974	6.96143	1.03922	0.289593
1278	F1SUP2	Uncharacterized protein	SPCS2	Uncharacterized protein OS=Sus scrofa OX=9823 GN=SPCS2 PE=1 SV=3 - [F1SUP2_PIG]	17.48	1	1	2	103	11.9882	8.90967	1.0391	0.297026
1279	I3LP75	Uncharacterized protein	TELO2	Uncharacterized protein OS=Sus scrofa OX=9823 GN=TELO2 PE=4 SV=2 - [I3LP75_PIG]	1.21	1	1	1	824	90.6227	6.31592	1.0391	0.306959
1280	A0A287ADX8	Uncharacterized protein	SZRD1	Uncharacterized protein OS=Sus scrofa OX=9823 GN=SZRD1 PE=4 SV=1 - [A0A287ADX8_PIG]	15.04	2	2	2	133	14.78	11.4731	1.039	0.527138
1281	I3L7H3	Uncharacterized protein	SLC12A7	Uncharacterized protein OS=Sus scrofa OX=9823 GN=SLC12A7 PE=4 SV=2 - [I3L7H3_PIG]	8.97	9	9	14	1015	111.466	7.78174	1.03894	0.0530234
1282	F1SRB3	Uncharacterized protein	ZNF197	Uncharacterized protein OS=Sus scrofa OX=9823 GN=ZNF197 PE=4 SV=3 - [F1SRB3_PIG]	1.36	2	2	2	1032	119.187	8.646	1.03875	0.0719688
1283	A0A287B792	Uncharacterized protein	UAP1	Uncharacterized protein OS=Sus scrofa OX=9823 GN=UAP1 PE=1 SV=1 - [A0A287B792_PIG]	18.3	7	9	12	470	53.137	6.91748	1.03857	0.35515
1284	A0A0M5JKT3	Acyl-coenzyme A binding-domain containing 3 (Fragment)		Acyl-coenzyme A binding-domain containing 3 (Fragment) OS=Sus scrofa OX=9823 PE=2 SV=1 - [A0A0M5JKT3_PIG]	13.7	4	5	5	387	45.5954	5.14795	1.03856	0.375945
1285	A0A287BH45	Phosphorylase b kinase regulatory subunit	PHKB	Phosphorylase b kinase regulatory subunit OS=Sus scrofa OX=9823 GN=PHKB PE=1 SV=1 - [A0A287BH45_PIG]	5.45	5	5	5	917	105.195	7.51807	1.03853	0.0573966
1286	A0A287AXT4	Malic enzyme	ME2	Malic enzyme OS=Sus scrofa OX=9823 GN=ME2 PE=1 SV=1 - [A0A287AXT4_PIG]	26.14	11	12	22	547	61.2936	6.66846	1.03828	0.0235594
1287	I3LS97	Uncharacterized protein	PUDP	Uncharacterized protein OS=Sus scrofa OX=9823 GN=PUDP PE=1 SV=3 - [I3LS97_PIG]	4.33	1	1	2	231	25.3881	5.63037	1.03815	0.314305
1288	I3LK24	AP-2 complex subunit alpha	AP2A1	AP-2 complex subunit alpha OS=Sus scrofa OX=9823 GN=AP2A1 PE=1 SV=2 - [I3LK24_PIG]	32.16	25	31	64	936	103.418	8.1333	1.03789	0.0357005
1289	P61220	Eukaryotic translation initiation factor 1b	EIF1B	Eukaryotic translation initiation factor 1b OS=Sus scrofa OX=9823 GN=EIF1B PE=3 SV=1 - [EIF1B_PIG]	41.59	3	3	8	113	12.8157	7.37158	1.03787	0.623813
1290	I3LNC7	Uncharacterized protein	HIKESHI	Uncharacterized protein OS=Sus scrofa OX=9823 GN=HIKESHI PE=1 SV=2 - [I3LNC7_PIG]	3.55	1	1	1	197	21.5947	5.16064	1.03787	0.307259
1291	F1S2Q4	Uncharacterized protein	NEK9	Uncharacterized protein OS=Sus scrofa OX=9823 GN=NEK9 PE=4 SV=3 - [F1S2Q4_PIG]	11.31	12	12	13	1096	118.703	6.91748	1.03786	0.0858881
1292	A0A287B929	60S ribosomal protein L13a	RPL13A	60S ribosomal protein L13a OS=Sus scrofa OX=9823 GN=RPL13A PE=1 SV=1 - [A0A287B929_PIG]	50	13	13	43	204	23.6944	11.0923	1.03785	0.103074
1293	F1S5K0	Uncharacterized protein	PPM1B	Uncharacterized protein OS=Sus scrofa OX=9823 GN=PPM1B PE=1 SV=3 - [F1S5K0_PIG]	7.14	3	4	5	476	52.3542	5.10986	1.03774	0.123173
1294	P49666	60S ribosomal protein L21	RPL21	60S ribosomal protein L21 OS=Sus scrofa OX=9823 GN=RPL21 PE=1 SV=3 - [RL21_PIG]	31.25	7	7	19	160	18.5531	10.4917	1.03771	0.236248
1295	I3LBP0	Uncharacterized protein	WDFY1	Uncharacterized protein OS=Sus scrofa OX=9823 GN=WDFY1 PE=1 SV=2 - [I3LBP0_PIG]	22.2	7	7	8	410	46.2623	7.32764	1.03771	0.117643
1296	Q0Z8U2	40S ribosomal protein S3	RPS3	40S ribosomal protein S3 OS=Sus scrofa OX=9823 GN=RPS3 PE=1 SV=1 - [RS3_PIG]	62.55	15	15	64	243	26.6714	9.65674	1.03768	0.0331457
1297	F1S409	Uncharacterized protein	SEC23IP	Uncharacterized protein OS=Sus scrofa OX=9823 GN=SEC23IP PE=1 SV=3 - [F1S409_PIG]	10.87	12	13	18	994	111.102	5.5415	1.03763	0.104179
1298	I3LI92	Uncharacterized protein	CPQ	Uncharacterized protein OS=Sus scrofa OX=9823 GN=CPQ PE=1 SV=2 - [I3LI92_PIG]	10.48	4	4	5	420	46.2747	5.99854	1.0375	0.323554
1299	A5GFU6	GNAS complex locus	GNAS	GNAS complex locus OS=Sus scrofa OX=9823 GN=GNAS PE=4 SV=1 - [A5GFU6_PIG]	19	6	7	12	379	44.1513	6.29053	1.03748	0.00984071
1300	F1SPM8	AP2-associated protein kinase 1	AAK1	AP2-associated protein kinase 1 OS=Sus scrofa OX=9823 GN=AAK1 PE=2 SV=2 - [AAK1_PIG]	1.14	1	1	1	968	104.245	6.90283	1.03739	0.456845
1301	F1RVX3	Uncharacterized protein	GGA3	Uncharacterized protein OS=Sus scrofa OX=9823 GN=GGA3 PE=1 SV=3 - [F1RVX3_PIG]	5.01	4	4	4	719	77.4029	5.45264	1.03733	0.273517
1302	P00503	Aspartate aminotransferase, cytoplasmic	GOT1	Aspartate aminotransferase, cytoplasmic OS=Sus scrofa OX=9823 GN=GOT1 PE=1 SV=3 - [AATC_PIG]	28.09	12	12	20	413	46.4456	7.1958	1.03714	0.0451337
1303	A0A287ARF2	Acyl-CoA-binding domain-containing protein 5	ACBD5	Acyl-CoA-binding domain-containing protein 5 OS=Sus scrofa OX=9823 GN=ACBD5 PE=1 SV=1 - [A0A287ARF2_PIG]	6.07	3	3	3	478	53.4677	5.43994	1.03705	0.0522337
1304	Q95342	60S ribosomal protein L18	RPL18	60S ribosomal protein L18 OS=Sus scrofa OX=9823 GN=RPL18 PE=1 SV=4 - [RL18_PIG]	33.33	6	6	18	195	22.2904	11.6929	1.03697	0.0267466
1305	F1SH78	Uncharacterized protein	LEMD3	Uncharacterized protein OS=Sus scrofa OX=9823 GN=LEMD3 PE=1 SV=4 - [F1SH78_PIG]	2.31	2	2	2	866	95.2817	7.53271	1.03693	0.0509329
1306	F1S935	60S ribosomal protein L18a	RPL18A	60S ribosomal protein L18a OS=Sus scrofa OX=9823 GN=RPL18A PE=1 SV=3 - [F1S935_PIG]	44.9	7	7	19	147	17.4662	10.8872	1.03692	0.163109
1307	F1RYJ5	Uncharacterized protein	ZC3H15	Uncharacterized protein OS=Sus scrofa OX=9823 GN=ZC3H15 PE=1 SV=1 - [F1RYJ5_PIG]	8.45	4	4	5	426	48.5155	5.23682	1.03688	0.141205
1308	A0A287B8E5	Uncharacterized protein	DAPK1	Uncharacterized protein OS=Sus scrofa OX=9823 GN=DAPK1 PE=4 SV=1 - [A0A287B8E5_PIG]	5.12	8	8	9	1367	153.1	7.00537	1.03685	0.0331646
1309	A0A286ZZU8	Mediator of RNA polymerase II transcription subunit 20	MED20	Mediator of RNA polymerase II transcription subunit 20 OS=Sus scrofa OX=9823 GN=MED20 PE=3 SV=1 - [A0A286ZZU8_PIG]	8.49	2	2	2	212	23.1804	6.96143	1.0368	0.632661
1310	A0A287BG04	Protein phosphatase 1 regulatory subunit 12A	PPP1R12A	Protein phosphatase 1 regulatory subunit 12A OS=Sus scrofa OX=9823 GN=PPP1R12A PE=1 SV=1 - [A0A287BG04_PIG]	3.28	3	3	3	640	70.4611	5.43994	1.03678	0.237033
1311	I3LHC8	Uncharacterized protein	BDH2	Uncharacterized protein OS=Sus scrofa OX=9823 GN=BDH2 PE=1 SV=1 - [I3LHC8_PIG]	43.27	9	9	16	245	26.6437	6.56592	1.03673	0.0471588
1312	A0A286ZZT7	General transcription factor IIF subunit 2	GTF2F2	General transcription factor IIF subunit 2 OS=Sus scrofa OX=9823 GN=GTF2F2 PE=1 SV=1 - [A0A286ZZT7_PIG]	8.84	3	3	3	249	28.4419	9.21729	1.03664	0.0841375
1313	I3LV52	Uncharacterized protein	DYM	Uncharacterized protein OS=Sus scrofa OX=9823 GN=DYM PE=4 SV=2 - [I3LV52_PIG]	1.64	1	1	1	608	68.6924	5.98584	1.03659	0.22264
1314	F1RWC5	Kinesin-like protein	KIF5B	Kinesin-like protein OS=Sus scrofa OX=9823 GN=KIF5B PE=1 SV=2 - [F1RWC5_PIG]	26.9	27	27	49	963	109.694	6.44287	1.03658	0.131225
1315	P62901	60S ribosomal protein L31	RPL31	60S ribosomal protein L31 OS=Sus scrofa OX=9823 GN=RPL31 PE=1 SV=1 - [RL31_PIG]	52	7	7	16	125	14.4539	10.5356	1.03655	0.216992
1316	I3LCP0	Uncharacterized protein	ACTN2	Uncharacterized protein OS=Sus scrofa OX=9823 GN=ACTN2 PE=4 SV=2 - [I3LCP0_PIG]	12.1	2	11	25	876	101.451	5.37646	1.03655	0.498381
1317	F1SA44	Molybdopterin molybdenumtransferase	GPHN	Molybdopterin molybdenumtransferase OS=Sus scrofa OX=9823 GN=GPHN PE=1 SV=3 - [F1SA44_PIG]	6.79	5	5	5	736	79.698	5.42725	1.03653	0.106826
1318	A0A286ZYS3	Uncharacterized protein	FGFR1OP2	Uncharacterized protein OS=Sus scrofa OX=9823 GN=FGFR1OP2 PE=4 SV=1 - [A0A286ZYS3_PIG]	6.35	1	1	1	189	21.8611	6.53662	1.03639	0.516557
1319	A0A287A6Z8	Uncharacterized protein	LLGL1	Uncharacterized protein OS=Sus scrofa OX=9823 GN=LLGL1 PE=4 SV=1 - [A0A287A6Z8_PIG]	1.16	1	1	1	1033	111.852	8.19189	1.03638	0.252854
1320	A5A8X5	G-protein signalling modulator 3	GPSM3	G-protein signalling modulator 3 OS=Sus scrofa OX=9823 GN=GPSM3 PE=2 SV=1 - [A5A8X5_PIG]	5	1	1	1	160	17.9289	5.36377	1.03632	0.710803
1321	A0A287A293	Uncharacterized protein	CTBP1	Uncharacterized protein OS=Sus scrofa OX=9823 GN=CTBP1 PE=3 SV=1 - [A0A287A293_PIG]	10.03	1	4	12	369	40.4087	6.80029	1.0363	0.20585
1322	K7GLQ8	Uncharacterized protein	FHL1	Uncharacterized protein OS=Sus scrofa OX=9823 GN=FHL1 PE=1 SV=2 - [K7GLQ8_PIG]	32.14	9	9	18	280	31.9768	8.32373	1.03625	0.274898
1323	K9J6K1	Tapasin	TAPBP	Tapasin OS=Sus scrofa OX=9823 GN=TAPBP PE=2 SV=1 - [K9J6K1_PIG]	19.33	5	5	8	450	48.029	6.80029	1.03621	0.298999
1324	F1RY11	Uncharacterized protein	CCDC93	Uncharacterized protein OS=Sus scrofa OX=9823 GN=CCDC93 PE=1 SV=3 - [F1RY11_PIG]	25.04	16	16	27	631	72.9948	7.32764	1.03617	0.0145055
1325	A0A287BKE7	Transcription elongation factor SPT5	SUPT5H	Transcription elongation factor SPT5 OS=Sus scrofa OX=9823 GN=SUPT5H PE=1 SV=1 - [A0A287BKE7_PIG]	10.79	12	12	14	1029	114.437	6.16357	1.03616	0.0533312
1326	I3LLY3	Uncharacterized protein	ACTN1	Uncharacterized protein OS=Sus scrofa OX=9823 GN=ACTN1 PE=1 SV=1 - [I3LLY3_PIG]	33.67	18	31	121	888	102.257	5.63037	1.03609	0.0136142
1327	Q29361	60S ribosomal protein L35	RPL35	60S ribosomal protein L35 OS=Sus scrofa OX=9823 GN=RPL35 PE=1 SV=3 - [RL35_PIG]	26.83	4	4	12	123	14.5406	11.1509	1.03606	0.221962
1328	F1SH07	Uncharacterized protein	PAXBP1	Uncharacterized protein OS=Sus scrofa OX=9823 GN=PAXBP1 PE=4 SV=2 - [F1SH07_PIG]	1.2	1	1	1	916	104.768	5.68115	1.03589	0.421905
1329	F1S3J9	Intercellular adhesion molecule 1	ICAM1	Intercellular adhesion molecule 1 OS=Sus scrofa OX=9823 GN=ICAM1 PE=1 SV=1 - [F1S3J9_PIG]	9.87	5	5	9	537	58.3976	6.65381	1.03585	0.173989
1330	C5MLY4	Putative N-acetyltransferase 1 (Fragment)		Putative N-acetyltransferase 1 (Fragment) OS=Sus scrofa OX=9823 PE=3 SV=1 - [C5MLY4_PIG]	6.27	2	2	4	287	33.8491	5.24951	1.03566	0.235466
1331	Q5ISC6	Heme-binding protein 1	HEBP1	Heme-binding protein 1 OS=Sus scrofa OX=9823 GN=HEBP1 PE=2 SV=1 - [HEBP1_PIG]	39.68	8	8	17	189	21.0565	5.78271	1.03563	0.0331543
1332	F1RTQ8	Uncharacterized protein	CARMIL1	Uncharacterized protein OS=Sus scrofa OX=9823 GN=CARMIL1 PE=4 SV=2 - [F1RTQ8_PIG]	1.72	2	2	2	1341	147.61	7.86963	1.03556	0.0861232
1333	A0A0B8RZP0	Cyclin-dependent kinase 9	CDK9	Cyclin-dependent kinase 9 OS=Sus scrofa domesticus OX=9825 GN=CDK9 PE=3 SV=1 - [A0A0B8RZP0_PIG]	7.53	1	3	3	372	42.7342	8.89502	1.03554	0.252975
1334	I3LU05	Uncharacterized protein	DOCK10	Uncharacterized protein OS=Sus scrofa OX=9823 GN=DOCK10 PE=3 SV=2 - [I3LU05_PIG]	11.85	24	27	36	2177	248.786	7.04932	1.0355	0.00833437
1335	A0A287BL64	Nibrin	NBN	Nibrin OS=Sus scrofa OX=9823 GN=NBN PE=4 SV=1 - [A0A287BL64_PIG]	3.73	3	3	3	671	76.244	7.28369	1.0354	0.299894
1336	A0A287A4J9	Uncharacterized protein	GRIPAP1	Uncharacterized protein OS=Sus scrofa OX=9823 GN=GRIPAP1 PE=1 SV=1 - [A0A287A4J9_PIG]	13.57	12	12	14	796	90.7273	5.16064	1.03536	0.041508
1337	Q06AA6	TRA2A		TRA2A OS=Sus scrofa OX=9823 PE=2 SV=1 - [Q06AA6_PIG]	13.26	3	4	6	279	32.2929	11.2827	1.03532	0.48608
1338	A0A287BQ14	Uncharacterized protein	PDAP1	Uncharacterized protein OS=Sus scrofa OX=9823 GN=PDAP1 PE=1 SV=1 - [A0A287BQ14_PIG]	22.53	7	7	11	182	20.6756	8.17725	1.03526	0.0232857
1339	A0A287AZQ1	Uncharacterized protein	CTNNA3	Uncharacterized protein OS=Sus scrofa OX=9823 GN=CTNNA3 PE=4 SV=1 - [A0A287AZQ1_PIG]	1.88	1	2	3	906	101.253	6.37939	1.03505	0.618789
1340	F1SJR7	Uncharacterized protein	TTLL12	Uncharacterized protein OS=Sus scrofa OX=9823 GN=TTLL12 PE=1 SV=3 - [F1SJR7_PIG]	12.59	6	6	8	580	67.3738	5.66846	1.03504	0.226379
1341	K7GNE6	Uncharacterized protein	ZNF706	Uncharacterized protein OS=Sus scrofa OX=9823 GN=ZNF706 PE=4 SV=1 - [K7GNE6_PIG]	17.11	2	2	5	76	8.49245	10.0083	1.03499	0.567466
1342	F1RMC2	Uncharacterized protein	DOK2	Uncharacterized protein OS=Sus scrofa OX=9823 GN=DOK2 PE=1 SV=3 - [F1RMC2_PIG]	18.54	6	6	11	410	45.633	6.15088	1.03493	0.141215
1343	K7GPU8	Casein kinase II subunit beta	CSNK2B	Casein kinase II subunit beta OS=Sus scrofa OX=9823 GN=CSNK2B PE=1 SV=2 - [K7GPU8_PIG]	33.86	4	5	9	189	21.8032	4.86865	1.03488	0.0526908
1344	F1SM81	Uncharacterized protein	TTC38	Uncharacterized protein OS=Sus scrofa OX=9823 GN=TTC38 PE=1 SV=1 - [F1SM81_PIG]	1.71	1	1	1	469	52.3933	6.01123	1.03479	0.375574
1345	A0A287AIQ8	V-type proton ATPase subunit E 1	ATP6V1E1	V-type proton ATPase subunit E 1 OS=Sus scrofa OX=9823 GN=ATP6V1E1 PE=1 SV=1 - [A0A287AIQ8_PIG]	48.23	12	12	39	226	26.1069	8.44092	1.03477	0.0917493
1346	F1ST28	Uncharacterized protein	CD68	Uncharacterized protein OS=Sus scrofa OX=9823 GN=CD68 PE=1 SV=3 - [F1ST28_PIG]	6.6	2	2	7	318	33.6913	9.20264	1.03474	0.189354
1347	F1SMX7	Uncharacterized protein	SERPINB8	Uncharacterized protein OS=Sus scrofa OX=9823 GN=SERPINB8 PE=3 SV=3 - [F1SMX7_PIG]	21.39	9	9	19	374	42.5355	5.97314	1.03455	0.102192
1348	A0A287B654	Uncharacterized protein	NENF	Uncharacterized protein OS=Sus scrofa OX=9823 GN=NENF PE=1 SV=1 - [A0A287B654_PIG]	5.92	1	1	1	169	18.4044	5.2749	1.03452	0.531389
1349	Q6EEI0	Vimentin (Fragment)		Vimentin (Fragment) OS=Sus scrofa OX=9823 PE=3 SV=1 - [Q6EEI0_PIG]	77.08	1	5	48	48	5.71596	5.2876	1.03447	0.396111
1350	M3V846	V-raf-1 murine leukemia viral oncogene homolog 1	RAF1	V-raf-1 murine leukemia viral oncogene homolog 1 OS=Sus scrofa OX=9823 GN=RAF1 PE=2 SV=1 - [M3V846_PIG]	3.24	1	2	2	648	72.9289	9.20264	1.03444	0.211136
1351	A0A0B8S002	Serrate, RNA effector molecule	SRRT	Serrate, RNA effector molecule OS=Sus scrofa domesticus OX=9825 GN=SRRT PE=4 SV=1 - [A0A0B8S002_PIG]	17.01	16	16	22	876	100.558	6.01123	1.03438	0.000137497
1352	F2Z5Q2	Uncharacterized protein	RPL24	Uncharacterized protein OS=Sus scrofa OX=9823 GN=RPL24 PE=1 SV=3 - [F2Z5Q2_PIG]	39.49	8	8	30	157	17.7679	11.2534	1.03431	0.252501
1353	A0A287A2J9	Uncharacterized protein	CUL3	Uncharacterized protein OS=Sus scrofa OX=9823 GN=CUL3 PE=1 SV=1 - [A0A287A2J9_PIG]	13.28	12	12	14	768	88.9024	8.48486	1.03425	0.103495
1354	F1RNX2	Programmed cell death protein 5	PDCD5	Programmed cell death protein 5 OS=Sus scrofa OX=9823 GN=PDCD5 PE=1 SV=1 - [F1RNX2_PIG]	56.8	7	7	7	125	14.2183	6.03662	1.03422	0.0841664
1355	F8UV46	Far upstream element binding protein 3	FUBP3	Far upstream element binding protein 3 OS=Sus scrofa OX=9823 GN=FUBP3 PE=2 SV=1 - [F8UV46_PIG]	13.5	5	9	14	548	58.3188	8.03076	1.03418	0.173458
1356	A0A287AR56	Sulfhydryl oxidase	QSOX2	Sulfhydryl oxidase OS=Sus scrofa OX=9823 GN=QSOX2 PE=4 SV=1 - [A0A287AR56_PIG]	6.13	4	4	5	701	76.4622	8.20654	1.03409	0.0138391
1357	A5A780	Vacuolar protein sorting 33A homolog	VPS33A	Vacuolar protein sorting 33A homolog OS=Sus scrofa OX=9823 GN=VPS33A PE=1 SV=1 - [A5A780_PIG]	8.72	5	5	5	596	67.5382	6.96143	1.03404	0.299307
1358	F1RM15	Uncharacterized protein	LARS	Uncharacterized protein OS=Sus scrofa OX=9823 GN=LARS PE=1 SV=3 - [F1RM15_PIG]	15.38	17	17	26	1144	130.933	6.59521	1.03402	0.138074
1359	D7RA28	GABA(A) receptor-associated protein	GABARAP	GABA(A) receptor-associated protein OS=Sus scrofa OX=9823 GN=GABARAP PE=2 SV=1 - [D7RA28_PIG]	11.97	2	2	4	117	13.9093	8.79248	1.03399	0.676618
1360	C5H0C6	Ubiquitin thioesterase	OTUB1	Ubiquitin thioesterase OS=Sus scrofa OX=9823 GN=OTUB1 PE=1 SV=1 - [C5H0C6_PIG]	22.88	5	5	13	271	31.2644	4.94482	1.03393	0.276833
1361	A0A286ZLH8	Uncharacterized protein	RPL35A	Uncharacterized protein OS=Sus scrofa OX=9823 GN=RPL35A PE=1 SV=1 - [A0A286ZLH8_PIG]	45.45	6	6	22	110	12.5298	11.063	1.03388	0.243348
1362	M3VH94	3'-phosphoadenosine 5'-phosphosulfate synthase 1	PAPSS1	3'-phosphoadenosine 5'-phosphosulfate synthase 1 OS=Sus scrofa OX=9823 GN=PAPSS1 PE=2 SV=1 - [M3VH94_PIG]	22.92	14	14	26	624	70.8286	6.82959	1.03386	0.0171253
1363	A0A287AT83	Uncharacterized protein		Uncharacterized protein OS=Sus scrofa OX=9823 PE=4 SV=1 - [A0A287AT83_PIG]	13.93	7	8	14	610	68.9233	5.80811	1.03386	0.369107
1364	F1RGG1	40S ribosomal protein S19	RPS19	40S ribosomal protein S19 OS=Sus scrofa OX=9823 GN=RPS19 PE=1 SV=2 - [F1RGG1_PIG]	46.21	7	7	32	145	16.0505	10.3159	1.03384	0.425964
1365	A0A287AL76	Coatomer subunit delta	ARCN1	Coatomer subunit delta OS=Sus scrofa OX=9823 GN=ARCN1 PE=1 SV=1 - [A0A287AL76_PIG]	34.05	17	17	37	511	57.2132	6.21436	1.03377	0.0780783
1366	A0A287A5J6	Uncharacterized protein	DOK3	Uncharacterized protein OS=Sus scrofa OX=9823 GN=DOK3 PE=4 SV=1 - [A0A287A5J6_PIG]	26.65	10	10	25	439	47.7841	6.78564	1.03374	0.0889135
1367	M3TYI1	Phosphoglucomutase 2	PGM2	Phosphoglucomutase 2 OS=Sus scrofa OX=9823 GN=PGM2 PE=2 SV=1 - [M3TYI1_PIG]	46.83	28	29	74	615	68.7384	6.53662	1.03369	0.0582074
1368	P62895	Cytochrome c	CYCS	Cytochrome c OS=Sus scrofa OX=9823 GN=CYCS PE=1 SV=2 - [CYC_PIG]	39.05	5	5	10	105	11.6961	9.49561	1.03368	0.260623
1369	A0A0B8RVS2	Proteasome-associated protein ECM29-like protein	KIAA0368	Proteasome-associated protein ECM29-like protein OS=Sus scrofa domesticus OX=9825 GN=KIAA0368 PE=4 SV=1 - [A0A0B8RVS2_PIG]	3.91	6	6	7	1791	197.626	7.1665	1.03365	0.251971
1370	F1SD63	Uncharacterized protein	CC2D1A	Uncharacterized protein OS=Sus scrofa OX=9823 GN=CC2D1A PE=4 SV=3 - [F1SD63_PIG]	6.96	6	7	8	877	96.7529	9.59814	1.03365	0.210617
1371	F2Z5J6	Uncharacterized protein	GTF2B	Uncharacterized protein OS=Sus scrofa OX=9823 GN=GTF2B PE=1 SV=3 - [F2Z5J6_PIG]	13.92	4	4	4	316	34.8106	8.35303	1.03359	0.208411
1372	F1RZ28	Uncharacterized protein	RPS10	Uncharacterized protein OS=Sus scrofa OX=9823 GN=RPS10 PE=1 SV=2 - [F1RZ28_PIG]	47.27	10	10	41	165	18.9039	10.2134	1.03356	0.085319
1373	F2Z5Q6	40S ribosomal protein S6	RPS6	40S ribosomal protein S6 OS=Sus scrofa OX=9823 GN=RPS6 PE=1 SV=3 - [F2Z5Q6_PIG]	27.06	4	7	30	218	24.953	11.1362	1.03355	0.0210902
1374	F1SJB5	Annexin	ANXA1	Annexin OS=Sus scrofa OX=9823 GN=ANXA1 PE=1 SV=3 - [F1SJB5_PIG]	69.36	24	24	269	346	38.7201	6.81494	1.03355	0.327292
1375	A0A287BPU6	Uncharacterized protein	ADCY3	Uncharacterized protein OS=Sus scrofa OX=9823 GN=ADCY3 PE=1 SV=1 - [A0A287BPU6_PIG]	2.2	3	3	4	1320	148.15	7.59131	1.03353	0.131201
1376	F1SSJ2	Uncharacterized protein	LOC100519177	Uncharacterized protein OS=Sus scrofa OX=9823 GN=LOC100519177 PE=4 SV=2 - [F1SSJ2_PIG]	29.43	9	9	20	299	33.1331	8.5874	1.03353	0.164202
1377	A0A287B0V1	Uncharacterized protein	TRIM14	Uncharacterized protein OS=Sus scrofa OX=9823 GN=TRIM14 PE=4 SV=1 - [A0A287B0V1_PIG]	7.87	3	3	3	445	49.9103	7.84033	1.03351	0.495837
1378	A0A287BG73	Phosphatidylinositol 3-kinase catalytic subunit type 3	PIK3C3	Phosphatidylinositol 3-kinase catalytic subunit type 3 OS=Sus scrofa OX=9823 GN=PIK3C3 PE=3 SV=1 - [A0A287BG73_PIG]	8.41	6	7	8	856	97.4717	6.81494	1.03348	0.0835124
1379	I3LUK0	Uncharacterized protein	SLC12A9	Uncharacterized protein OS=Sus scrofa OX=9823 GN=SLC12A9 PE=4 SV=2 - [I3LUK0_PIG]	2.2	2	2	3	862	91.2117	7.29834	1.0333	0.123215
1380	Q6B339	Acyl coenzyme A synthetase long-chain 1 (Fragment)		Acyl coenzyme A synthetase long-chain 1 (Fragment) OS=Sus scrofa OX=9823 PE=2 SV=1 - [Q6B339_PIG]	21.67	15	15	24	683	75.8882	7.69385	1.03327	0.271409
1381	F1STY9	Uncharacterized protein	CLNS1A	Uncharacterized protein OS=Sus scrofa OX=9823 GN=CLNS1A PE=1 SV=2 - [F1STY9_PIG]	8.44	2	2	3	237	26.228	4.14502	1.03315	0.430273
1382	A0A1B2TT61	DAZ-associated protein 1 isoform 1	DAZAP1	DAZ-associated protein 1 isoform 1 OS=Sus scrofa OX=9823 GN=DAZAP1 PE=2 SV=1 - [A0A1B2TT61_PIG]	11.11	3	3	7	378	40.6979	8.11865	1.03313	0.463344
1383	A0A287AWN1	Uncharacterized protein	MCRIP1	Uncharacterized protein OS=Sus scrofa OX=9823 GN=MCRIP1 PE=4 SV=1 - [A0A287AWN1_PIG]	8.25	1	1	1	97	11.0176	9.40771	1.03307	0.495712
1384	A0A287B2U9	Uncharacterized protein	UBXN7	Uncharacterized protein OS=Sus scrofa OX=9823 GN=UBXN7 PE=1 SV=1 - [A0A287B2U9_PIG]	13.46	6	6	7	416	47.4616	5.24951	1.033	0.0686558
1385	I3LUL8	Uncharacterized protein	DPP9	Uncharacterized protein OS=Sus scrofa OX=9823 GN=DPP9 PE=3 SV=2 - [I3LUL8_PIG]	6.15	6	6	10	813	92.2821	7.04932	1.03291	0.0728492
1386	A0A287BRC0	Cytoplasmic FMR1-interacting protein	CYFIP2	Cytoplasmic FMR1-interacting protein OS=Sus scrofa OX=9823 GN=CYFIP2 PE=1 SV=1 - [A0A287BRC0_PIG]	12.85	7	18	33	1253	145.579	7.04932	1.03283	0.212121
1387	A0A287A7K4	Ribokinase	RBKS	Ribokinase OS=Sus scrofa OX=9823 GN=RBKS PE=1 SV=1 - [A0A287A7K4_PIG]	13.62	4	4	8	323	34.4414	5.14795	1.0328	0.287665
1388	A0A287ARR0	Spliceosome RNA helicase DDX39B	DDX39B	Spliceosome RNA helicase DDX39B OS=Sus scrofa OX=9823 GN=DDX39B PE=4 SV=1 - [A0A287ARR0_PIG]	29.97	13	13	33	397	45.9256	7.03467	1.03274	0.0995159
1389	A0A287APX6	RAP1B, member of RAS oncogene family	RAP1B	RAP1B, member of RAS oncogene family OS=Sus scrofa OX=9823 GN=RAP1B PE=1 SV=1 - [A0A287APX6_PIG]	49.46	4	9	42	184	20.8116	5.78271	1.0327	0.101481
1390	A0A287AKM5	A-kinase anchor protein 10, mitochondrial	AKAP10	A-kinase anchor protein 10, mitochondrial OS=Sus scrofa OX=9823 GN=AKAP10 PE=4 SV=1 - [A0A287AKM5_PIG]	1.62	1	1	1	554	61.1864	5.99854	1.03269	0.397919
1391	F2Z565	Uncharacterized protein	SLC25A5	Uncharacterized protein OS=Sus scrofa OX=9823 GN=SLC25A5 PE=1 SV=1 - [F2Z565_PIG]	41.28	3	13	54	298	32.9342	9.77393	1.03266	0.386997
1392	A0A0B8RW50	Acyl-CoA synthetase long-chain family member 4	ACSL4	Acyl-CoA synthetase long-chain family member 4 OS=Sus scrofa domesticus OX=9825 GN=ACSL4 PE=4 SV=1 - [A0A0B8RW50_PIG]	7.16	3	4	6	670	74.4309	7.92822	1.03258	0.442546
1393	A0A286ZIB0	Uncharacterized protein	COG7	Uncharacterized protein OS=Sus scrofa OX=9823 GN=COG7 PE=4 SV=1 - [A0A286ZIB0_PIG]	1.91	1	1	1	679	75.7437	6.02393	1.03255	0.508042
1394	F1RP01	Uncharacterized protein	RASA1	Uncharacterized protein OS=Sus scrofa OX=9823 GN=RASA1 PE=1 SV=3 - [F1RP01_PIG]	3.25	3	3	3	1014	112.38	6.62451	1.03253	0.553842
1395	A0A287B0H0	Uncharacterized protein	SEC31A	Uncharacterized protein OS=Sus scrofa OX=9823 GN=SEC31A PE=1 SV=1 - [A0A287B0H0_PIG]	18.54	21	21	35	1106	120.891	6.75635	1.03253	0.00753595
1396	F1RQB6	Uncharacterized protein	G3BP1	Uncharacterized protein OS=Sus scrofa OX=9823 GN=G3BP1 PE=1 SV=3 - [F1RQB6_PIG]	11.66	4	4	12	403	45.3265	4.99561	1.03246	0.0800606
1397	F1SPE9	Uncharacterized protein	DNAJC13	Uncharacterized protein OS=Sus scrofa OX=9823 GN=DNAJC13 PE=1 SV=2 - [F1SPE9_PIG]	10.57	24	24	34	2232	253.451	6.96143	1.03232	0.0155497
1398	A0A0B8RZS4	Actin-related protein 3	ACTR3	Actin-related protein 3 OS=Sus scrofa domesticus OX=9825 GN=ACTR3 PE=3 SV=1 - [A0A0B8RZS4_PIG]	43.78	17	17	78	418	47.341	5.88428	1.0323	0.0269914
1399	F1S8S9	Uncharacterized protein	GBF1	Uncharacterized protein OS=Sus scrofa OX=9823 GN=GBF1 PE=1 SV=3 - [F1S8S9_PIG]	2.7	5	5	5	1849	205.008	5.66846	1.03229	0.0626013
1400	F2Z545	Elongin C	ELOC	Elongin C OS=Sus scrofa OX=9823 GN=ELOC PE=1 SV=1 - [F2Z545_PIG]	30.36	2	2	6	112	12.465	4.77979	1.03226	0.49651
1401	A0A287BAR3	Uncharacterized protein	PIGG	Uncharacterized protein OS=Sus scrofa OX=9823 GN=PIGG PE=4 SV=1 - [A0A287BAR3_PIG]	1.88	1	1	1	640	71.3631	7.04932	1.03225	0.105777
1402	A0A287BTI7	Uncharacterized protein	RABL3	Uncharacterized protein OS=Sus scrofa OX=9823 GN=RABL3 PE=4 SV=1 - [A0A287BTI7_PIG]	9.32	2	2	2	236	26.3535	7.10791	1.03213	0.309251
1403	F1RQP0	Peroxiredoxin	PRDX5	Peroxiredoxin OS=Sus scrofa OX=9823 GN=PRDX5 PE=1 SV=2 - [F1RQP0_PIG]	52.47	9	9	26	162	17.2551	6.55127	1.03206	0.0200534
1404	A5A779	Geranylgeranyl transferase type-2 subunit alpha	RABGGTA	Geranylgeranyl transferase type-2 subunit alpha OS=Sus scrofa OX=9823 GN=RABGGTA PE=2 SV=1 - [PGTA_PIG]	7.58	5	5	5	567	64.8603	5.88428	1.03181	0.376904
1405	A0A287A7J3	Uncharacterized protein	CYP1B1	Uncharacterized protein OS=Sus scrofa OX=9823 GN=CYP1B1 PE=3 SV=1 - [A0A287A7J3_PIG]	4.86	2	2	2	453	50.776	6.90283	1.03178	0.663992
1406	I3LKA3	Tyrosine-protein phosphatase non-receptor type	PTPN6	Tyrosine-protein phosphatase non-receptor type OS=Sus scrofa OX=9823 GN=PTPN6 PE=1 SV=1 - [I3LKA3_PIG]	45.04	24	24	66	595	67.3422	8.29443	1.03174	0.0656773
1407	F1RLR4	Uncharacterized protein	ERCC4	Uncharacterized protein OS=Sus scrofa OX=9823 GN=ERCC4 PE=4 SV=2 - [F1RLR4_PIG]	1	1	1	2	901	102.156	6.78564	1.03174	0.653092
1408	M3VH65	Mitochondrial mitofusin 1	MFN1	Mitochondrial mitofusin 1 OS=Sus scrofa OX=9823 GN=MFN1 PE=2 SV=1 - [M3VH65_PIG]	1.35	1	1	1	741	84.123	6.46826	1.03168	0.575276
1409	I3LLV0	Uncharacterized protein	WASHC4	Uncharacterized protein OS=Sus scrofa OX=9823 GN=WASHC4 PE=1 SV=2 - [I3LLV0_PIG]	11.52	14	15	19	1172	136.141	7.41553	1.03162	0.0280784
1410	A0A286ZLQ3	Gamma-tubulin complex component	TUBGCP4	Gamma-tubulin complex component OS=Sus scrofa OX=9823 GN=TUBGCP4 PE=1 SV=1 - [A0A286ZLQ3_PIG]	1.21	1	1	1	663	75.6292	6.65381	1.03155	0.178481
1411	A0A287A8T5	Uncharacterized protein	LOC110258617	Uncharacterized protein OS=Sus scrofa OX=9823 GN=LOC110258617 PE=4 SV=1 - [A0A287A8T5_PIG]	0.68	1	1	2	1030	114.068	7.25439	1.03147	0.360964
1412	F1S7W3	Uncharacterized protein	ARMT1	Uncharacterized protein OS=Sus scrofa OX=9823 GN=ARMT1 PE=1 SV=3 - [F1S7W3_PIG]	12.64	5	5	5	443	51.1551	6.43018	1.03147	0.171975
1413	F1RR89	Uncharacterized protein	RARS	Uncharacterized protein OS=Sus scrofa OX=9823 GN=RARS PE=1 SV=3 - [F1RR89_PIG]	39.24	24	24	35	660	75.2979	7.18115	1.03126	0.113418
1414	A0A287BGS5	Uncharacterized protein	ARHGAP25	Uncharacterized protein OS=Sus scrofa OX=9823 GN=ARHGAP25 PE=4 SV=1 - [A0A287BGS5_PIG]	8.06	5	5	8	558	62.7205	5.63037	1.03107	0.143778
1415	F2Z568	Uncharacterized protein	RPL38	Uncharacterized protein OS=Sus scrofa OX=9823 GN=RPL38 PE=1 SV=1 - [F2Z568_PIG]	24.29	2	2	5	70	8.21273	10.0962	1.03103	0.44778
1416	I3LH24	Uncharacterized protein	VPS35L	Uncharacterized protein OS=Sus scrofa OX=9823 GN=VPS35L PE=1 SV=2 - [I3LH24_PIG]	9.42	11	11	14	1104	124.458	8.26514	1.03096	0.0299907
1417	A0A287ASQ7	Uncharacterized protein	ZBTB8OS	Uncharacterized protein OS=Sus scrofa OX=9823 GN=ZBTB8OS PE=1 SV=1 - [A0A287ASQ7_PIG]	5.39	1	1	3	167	19.5125	4.56396	1.03079	0.444269
1418	F1S399	Uncharacterized protein	FAF2	Uncharacterized protein OS=Sus scrofa OX=9823 GN=FAF2 PE=1 SV=3 - [F1S399_PIG]	11.85	4	4	5	346	41.181	6.12549	1.03067	0.419058
1419	A0A287BNY3	Uncharacterized protein	DOCK4	Uncharacterized protein OS=Sus scrofa OX=9823 GN=DOCK4 PE=1 SV=1 - [A0A287BNY3_PIG]	4.5	9	9	10	1844	212.307	7.38623	1.03061	0.123994
1420	A0A287AN48	Radixin	RDX	Radixin OS=Sus scrofa OX=9823 GN=RDX PE=1 SV=1 - [A0A287AN48_PIG]	35.4	12	26	88	565	66.4564	6.65381	1.03058	0.288204
1421	I3LIN5	Uncharacterized protein	USP14	Uncharacterized protein OS=Sus scrofa OX=9823 GN=USP14 PE=1 SV=2 - [I3LIN5_PIG]	16.23	8	8	14	493	55.8991	5.35107	1.03045	0.241766
1422	F2Z5I5	Uncharacterized protein	CSNK2A1	Uncharacterized protein OS=Sus scrofa OX=9823 GN=CSNK2A1 PE=1 SV=1 - [F2Z5I5_PIG]	17.9	6	6	9	391	45.1148	7.73779	1.03045	0.0594148
1423	K7GSX0	Uncharacterized protein	HCFC1	Uncharacterized protein OS=Sus scrofa OX=9823 GN=HCFC1 PE=1 SV=2 - [K7GSX0_PIG]	6.05	12	12	14	1949	199.103	7.02002	1.03029	0.184823
1424	F1RLL1	Uncharacterized protein	ARHGEF7	Uncharacterized protein OS=Sus scrofa OX=9823 GN=ARHGEF7 PE=1 SV=3 - [F1RLL1_PIG]	15.48	8	9	11	646	72.9631	7.26904	1.03027	0.342714
1425	F1S911	Uncharacterized protein	KXD1	Uncharacterized protein OS=Sus scrofa OX=9823 GN=KXD1 PE=1 SV=1 - [F1S911_PIG]	3.98	1	1	1	176	19.5755	5.05908	1.03027	0.516748
1426	A0A286ZKN7	Uncharacterized protein	CHM	Uncharacterized protein OS=Sus scrofa OX=9823 GN=CHM PE=4 SV=1 - [A0A286ZKN7_PIG]	3.41	1	1	1	264	29.2092	4.71631	1.0301	0.517381
1427	F1SRD2	Anoctamin	ANO10	Anoctamin OS=Sus scrofa OX=9823 GN=ANO10 PE=1 SV=3 - [F1SRD2_PIG]	2.12	1	2	4	660	76.3139	7.10791	1.03008	0.37729
1428	I3LUE6	Uncharacterized protein	CDV3	Uncharacterized protein OS=Sus scrofa OX=9823 GN=CDV3 PE=1 SV=2 - [I3LUE6_PIG]	14.83	4	4	7	263	28.352	8.66064	1.03004	0.217774
1429	A0A287AWK3	Uncharacterized protein	ABCC3	Uncharacterized protein OS=Sus scrofa OX=9823 GN=ABCC3 PE=1 SV=1 - [A0A287AWK3_PIG]	2.44	4	4	4	1476	163.407	7.78174	1.02999	0.0414843
1430	F1S7C4	Cation-transporting ATPase	ATP13A1	Cation-transporting ATPase OS=Sus scrofa OX=9823 GN=ATP13A1 PE=1 SV=2 - [F1S7C4_PIG]	7.42	8	8	14	1172	129.377	8.17725	1.02984	0.240622
1431	F1S614	Uncharacterized protein	STRIP1	Uncharacterized protein OS=Sus scrofa OX=9823 GN=STRIP1 PE=1 SV=2 - [F1S614_PIG]	2.39	2	2	2	837	95.5767	6.22705	1.02972	0.399774
1432	P83884	60S ribosomal protein L36a	RPL36A	60S ribosomal protein L36a OS=Sus scrofa OX=9823 GN=RPL36A PE=1 SV=2 - [RL36A_PIG]	24.53	4	4	18	106	12.4328	10.5796	1.02965	0.124886
1433	F1S031	NADH dehydrogenase [ubiquinone] iron-sulfur protein 6, mitochondrial	NDUFS6	NADH dehydrogenase [ubiquinone] iron-sulfur protein 6, mitochondrial OS=Sus scrofa OX=9823 GN=NDUFS6 PE=1 SV=1 - [F1S031_PIG]	11.38	1	1	1	123	13.3206	8.51416	1.02964	0.707143
1434	I3LPR6	Uncharacterized protein	SMCHD1	Uncharacterized protein OS=Sus scrofa OX=9823 GN=SMCHD1 PE=1 SV=2 - [I3LPR6_PIG]	10.87	17	17	22	1684	191	8.23584	1.02961	0.386618
1435	A0A287AEG8	60S ribosomal protein L10	RPL10	60S ribosomal protein L10 OS=Sus scrofa OX=9823 GN=RPL10 PE=1 SV=1 - [A0A287AEG8_PIG]	27.61	5	5	28	163	18.5787	10.0376	1.02958	0.151187
1436	I3LPS6	Uncharacterized protein	TMEM41A	Uncharacterized protein OS=Sus scrofa OX=9823 GN=TMEM41A PE=4 SV=2 - [I3LPS6_PIG]	4.92	1	1	1	264	29.5087	8.70459	1.02955	0.617088
1437	C3URJ6	Mitochondrial carnitine palmitoyltransferase II	CPT2	Mitochondrial carnitine palmitoyltransferase II OS=Sus scrofa OX=9823 GN=CPT2 PE=2 SV=1 - [C3URJ6_PIG]	5.17	3	3	3	658	74.0242	9.02686	1.02953	0.347285
1438	I3LRG2	Uncharacterized protein	PEX19	Uncharacterized protein OS=Sus scrofa OX=9823 GN=PEX19 PE=1 SV=2 - [I3LRG2_PIG]	26.42	6	6	9	299	32.5206	4.33545	1.0294	0.00602807
1439	A0A287B7R7	Protein transport protein sec16	SEC16A	Protein transport protein sec16 OS=Sus scrofa OX=9823 GN=SEC16A PE=1 SV=1 - [A0A287B7R7_PIG]	4.58	9	9	10	2312	241.629	5.8335	1.02938	0.0378763
1440	A0A287A8T0	Uncharacterized protein	RPL7	Uncharacterized protein OS=Sus scrofa OX=9823 GN=RPL7 PE=1 SV=1 - [A0A287A8T0_PIG]	42.4	12	13	40	250	29.3914	10.7261	1.02928	0.263778
1441	I3LPM5	Eukaryotic translation initiation factor 2B subunit delta	EIF2B4	Eukaryotic translation initiation factor 2B subunit delta OS=Sus scrofa OX=9823 GN=EIF2B4 PE=3 SV=2 - [I3LPM5_PIG]	6.5	3	3	3	492	54.3056	9.29053	1.02915	0.386425
1442	F1S8I4	Uncharacterized protein	MOB3A	Uncharacterized protein OS=Sus scrofa OX=9823 GN=MOB3A PE=4 SV=3 - [F1S8I4_PIG]	12.84	3	3	3	218	25.507	8.6167	1.02907	0.0241379
1443	I3L8U6	Uncharacterized protein	TDRD6	Uncharacterized protein OS=Sus scrofa OX=9823 GN=TDRD6 PE=1 SV=2 - [I3L8U6_PIG]	0.9	1	1	1	2113	236.879	5.35107	1.02904	0.824923
1444	K9IVK7	YY1 transcription factor	YY1	YY1 transcription factor OS=Sus scrofa OX=9823 GN=YY1 PE=2 SV=1 - [K9IVK7_PIG]	3.65	2	2	2	411	44.3336	6.21436	1.02893	0.441976
1445	A0A287AKU9	Uncharacterized protein	APPL1	Uncharacterized protein OS=Sus scrofa OX=9823 GN=APPL1 PE=4 SV=1 - [A0A287AKU9_PIG]	8.85	4	5	7	655	73.3275	5.49072	1.02892	0.418949
1446	A0A287BKZ3	Serine/threonine-protein phosphatase 2A 56 kDa regulatory subunit	PPP2R5C	Serine/threonine-protein phosphatase 2A 56 kDa regulatory subunit OS=Sus scrofa OX=9823 GN=PPP2R5C PE=1 SV=1 - [A0A287BKZ3_PIG]	5.35	2	3	3	449	52.4944	7.18115	1.02889	0.357966
1447	F1REZ6	Ubiquitin carboxyl-terminal hydrolase CYLD isoform 2	CYLD	Ubiquitin carboxyl-terminal hydrolase CYLD isoform 2 OS=Sus scrofa OX=9823 GN=CYLD PE=2 SV=3 - [F1REZ6_PIG]	0.73	1	1	1	953	106.709	5.73193	1.02888	0.733105
1448	A1XQU5	60S ribosomal protein L27	RPL27	60S ribosomal protein L27 OS=Sus scrofa OX=9823 GN=RPL27 PE=1 SV=1 - [RL27_PIG]	33.09	6	6	15	136	15.7877	10.5649	1.02884	0.289398
1449	A0A287APA4	Diacylglycerol kinase	DGKZ	Diacylglycerol kinase OS=Sus scrofa OX=9823 GN=DGKZ PE=3 SV=1 - [A0A287APA4_PIG]	0.92	1	1	1	867	96.3029	8.74854	1.02881	0.555458
[truncated: 2,769 more rows]

## Sheet: Viral  protein
Num	Accession	Gene Name	Score	Coverage	# Proteins	# Unique Peptides	# Peptides	# PSMs
1	E0WM42	CP2475L(pp220)	1972.43	23.38	7	2	55	113
2	P0C9E4	War-45	709.655	52.88	2	5	5	29
3	E0WMI0	A137R	589.714	55.47	3	3	8	28
4	E0WMM0	B646L(p72)	562.464	18.58	72	5	9	29
5	A9JL61	CP312R	508.459	50.16	11	13	13	43
6	E0WM44	CP530R	435.488	25.66	10	11	11	20
7	E0WMI6	K205R	415.532	28.78	8	5	5	22
8	H9EJY2	KP177R	399.971	34.46	11	5	5	13
9	E0WML8	B602L	373.438	21.51	89	12	12	24
10	E0WM91	I215L	338.483	28.77	10	5	5	15
11	A0A1C6ZY67	K145R	309.96	54.48	7	9	9	18
12	A0A2Z5DEV6	PE184L	263.742	26.63	6	6	6	18
13	A0A1L2YXS7	O61R(p12)	242.55	22.95	4	2	2	8
14	E0WM78	E146L	198.178	27.4	7	4	4	9
15	E0WML6	B475L	157.656	14.32	8	7	7	13
16	M4GWR1	CP204L(p30)	152.336	22.16	23	2	5	14
17	P0CA31	H124R	143.205	27.42	5	3	3	4
18	D2WPJ0	B125R	137.617	28.41	4	3	3	7
19	A0A0C5AYY7	NP1450L	132.363	6.9	9	12	12	12
20	A0A0C5AYW2	EP1242L	121.883	7.33	11	9	9	12
21	D4I5T8	NP868R	120.921	5.34	13	4	4	5
22	E0WMC5	MGF110-3L	118.53	23.39	9	2	2	4
23	A9JKY6	F334L	114.545	11.31	9	4	4	6
24	E0WMB9	L60L	113.614	59.62	4	3	3	7
25	E0WM63	H359L	112.025	10.58	8	4	4	6
26	A0A0C5AZD7	F165R	103.813	7.27	7	1	1	3
27	A0A0C5AZJ3	D117L	101.673	13.68	9	1	1	2
28	A0A0C5AWF0	Q706L	98.096	9.92	8	7	7	8
29	A0A0C5BC71	EP84R	95.9713	21.69	6	1	1	2
30	A0A059SQV7	E183L(p54)	92.4643	6.86	102	1	1	3
31	A9JLC8	E111R	91.3258	18.02	7	2	2	3
32	E0WM66	H339R	88.603	14.45	8	6	6	7
33	A9JLC5	E120R(p14.5)	88.15	9.17	7	1	1	2
34	A0A0A1E0Q7	C147L	83.848	5.44	7	1	1	3
35	E0WMK0	C129R	81.9008	29.46	8	4	4	5
36	A0A1C6ZY42	D205R	78.6505	14.63	8	3	3	3
37	A0A3Q9CZ41	F778R	77.0496	7.58	12	7	7	8
38	E0WM64	H171R	72.6849	15.79	5	2	2	4
39	A0A3Q9CZ92	H233R	71.8656	9.44	8	2	2	3
40	E0WM72	QP509L	68.8192	3.73	10	2	2	2
41	P0CAK5	D79L	63.3014	36.71	5	2	2	2
42	A0A1C6ZXY7	M448R	60.4176	8.04	9	4	4	6
43	A0A2X0TC55	A151R	60.0184	18.54	2	2	2	4
44	Q65173	B407L	56.0375	4.91	10	2	2	2
45	E0WM89	I73R	51.7626	26.39	7	2	2	4
46	A0A0C5BC98	G1211R	49.5705	1.84	11	3	3	4
47	E0WMA6	L11L	48.66	8.6	1	1	1	2
48	E0WMH0	A224L	47.7155	10.71	8	2	3	3
49	E0WM41	CP123L	47.6305	23.77	8	3	3	3
50	A9JLE5	DP238L	46.4212	8.4	10	3	3	6
51	P0CAB1	E248R	45.6027	10.48	7	2	2	2
52	A0A0C5BCV8	I226R	39.84	4.42	7	1	1	1
53	A0A2X0THZ4	I177L	37.49	12.99	7	3	3	4
54	D4I5P0	K421R	37.4629	5	11	2	2	3
55	A0A385KML8	CP80R	37.31	26.58	4	2	2	2
56	A0A0C5AWR8	B385R	36.41	3.9	7	2	2	2
57	A0A3S9JJH9	E423R	36.3538	6.15	9	2	2	3
58	P0C9I0	MGF110-6L	34.8811	12.71	6	2	2	2
59	P0CA78	B175L	32.97	14.29	6	2	2	2
60	E0WM59	D345L	32.7459	8.99	8	3	3	3
61	A0A0C5AZJ0	I267L	31.22	4.17	10	1	1	1
62	A0A481U5H9	D1133L	29.2297	2.21	11	3	3	3
63	D4I5N7	K78R	28.46	8.97	4	1	1	2
64	E0WMJ3	EP424R	27.5	7.66	8	3	3	3
65	Q65243	Mal-139	27.24	17.9	5	2	2	2
66	A0A0C5BCT3	S183L	27.12	6.56	6	1	1	1
67	E0WMD4	MGF110-9L	27.04	2.76	2	1	1	1
68	E0WM88	I243L	25.64	7.82	8	2	2	2
69	A0A485PQD1	285L	24.53	7.45	2	1	1	1
70	A0A0C5B2H4	F1055L	22.78	0.57	12	1	1	1
71	D4I5U8	S273R	20.53	7.69	10	2	2	2
72	P0C997	g5R	18.84	6.1	4	1	1	1
73	A9JL25	B962L	18.47	0.94	9	1	1	1
74	A0A0C5AZG0	C962R	16.8	4.47	11	4	4	4
75	P0C9R8	MGF360-19R	16.17	1.93	2	1	1	1
76	A0A385KMH3	F317L	16.05	3.53	5	1	1	1
77	P0CA25	C122R	15.86	9.52	2	1	1	1
78	E0WM77	E301R	15.49	3.32	6	1	1	1
79	A0A3S9JJX3	C84L	15.43	21.43	3	1	1	1
80	A0A0C5AYY0	G1340L	0	0.6	5	1	1	1
81	A9JKR2	L83L	0	12.35	5	1	1	1
82	A0A3Q9CZK5	MGF360-11L	0	1.7	11	1	1	1
83	E0WMH1	ASFV_G_ACD_00600	0	30	1	1	1	1
84	A0A0A1E324	M1107L	0	2.08	15	2	2	2
85	E0WMA3	I9R	0	8.33	1	1	1	1
86	A0A3G1EUY8	EP364R	0	2.2	12	1	1	1
87	A9JLW0	B119L	0	7.56	8	1	1	1
88	A0A2X0S7H2	MGF100-3L	0	8.82	3	1	1	1
