# Supplementary material for: Proteome Analysis in PAM Cells Reveals That African Swine Fever Virus Can Regulate the Level of Intracellular Polyamines to Facilitate Its Own Replication through ARG1
Source: Viruses. 2021 Jun 26;13(7):1236. doi: 10.3390/v13071236 (PMC8310191; doi:10.3390/v13071236)
Supplement: Supplementary file 1 [file viruses-13-01236-s001.zip › supplementray/Table S2 GO characterization of up- and down-regulated proteins by software.xlsx]

## Sheet: Up-regulated BP 
Level	GO_ID	Term	Type	Seqs_Num	Sequences
1	GO:0008150	biological_process	Biological Process	191	I3LVN1,Q95JC8,P02554,F2Z536,A0A287BLE1,A0A287B017,F1RHN8,A0A287AB58,A7VK00,K7GKN2,F1SEX9,A5GFQ0,F1SHE8,I3LJ55,I3LB04,Q29549,A0A287B2K4,F1RVE6,I3LEF1,Q8MJ76,I3L9Z2,A0A1P0REP6,F1S567,A0A287B9T3,I3LUE7,A0A287B807,A0A286ZQC7,O02799,Q8SQC1,A0A286ZFW3,F2Z5H2,F1STV0,Q9GLV6,I3LRN0,A0A287AMT7,A0A287AYL4,A0A287BQ84,Q07717,A0A287BL77,A0A286ZQM9,I3LCB2,F1SSV8,F1SE73,A0A287BRL8,B3STX9,P79263,F1SCY1,F1RPW2,I3L…
2	GO:0009987	cellular process	Biological Process	160	I3LVN1,Q95JC8,P02554,F2Z536,A0A287BLE1,A0A287B017,F1RHN8,A0A287AB58,A7VK00,K7GKN2,F1SEX9,A5GFQ0,F1SHE8,I3LJ55,I3LB04,Q29549,I3LUE7,A0A286ZQC7,O02799,A0A286ZFW3,F2Z5H2,F1STV0,A0A287AMT7,A0A287BQ84,A0A287BL77,A0A286ZQM9,I3LCB2,F1SSV8,F1SE73,A0A287BRL8,F1RS72,F1SGT2,A0A0B8RZN7,K9IVW8,F1SQ67,I3LKS4,A0A287BC02,F1SBG3,F1SSF3,A0A287AAG0,F1SMG8,F1S3U9,P82460,Q8HZQ4,A5J2A9,A0A287BG87,F1RUJ4,P50390,F1S9L3,…
2	GO:0008152	metabolic process	Biological Process	113	Q95JC8,A0A287BLE1,I3LVN1,A0A287B017,F1RHN8,A0A287AB58,F1SEX9,A5GFQ0,F1SHE8,I3LJ55,I3LB04,A0A286ZQC7,O02799,F2Z5H2,F1STV0,A0A287BL77,I3LCB2,F1SSV8,D5FGE4,F1RLI9,A0A286ZQ44,A0A287AAG0,F1SMG8,P82460,F1RUJ4,P50390,F1S9L3,I3LRN0,A0A287A2G8,F1S268,Q1WMM5,A0A287BLV9,A0A287AEE8,M4QCI8,Q0GFA4,F1RVS1,F1RQ02,A0A286ZPJ7,K9IVV5,K7GP53,Q95266,A0A287ACR8,F1SJ20,A1E295,F1SKD5,F4ZS20,F1S870,A0A287A953,A0A287AZC7,…
2	GO:0065007	biological regulation	Biological Process	108	A0A287BLE1,I3LVN1,A0A287B017,I3LJ55,A0A287B807,A0A286ZQC7,O02799,A0A286ZFW3,F2Z5H2,F1STV0,Q9GLV6,I3LRN0,I3LUE7,A0A287BQ84,Q07717,I3L9Z2,A7VK00,F1RPW2,B3STX9,I3LRJ4,F1RQ75,F1RS72,A0A287BC02,F1SBG3,F1SSF3,F1S3U9,P82460,Q8HZQ4,A5J2A9,A0A287BG87,F1S268,Q1WMM5,A0A287BLV9,A0A287AEE8,M4QCI8,Q0GFA4,F1SLF0,P09571,Q9GLE7,P19133,I3LKS4,F1SKD5,B9TRW9,O77553,F1SHE8,A0A287AB58,A0A0B8RSQ9,A0A287B7W8,F1SCY2,A0A0…
3	GO:0071704	organic substance metabolic process	Biological Process	104	Q95JC8,A0A287BLE1,I3LVN1,A0A287B017,F1RHN8,A0A287AB58,F1SEX9,A5GFQ0,F1SHE8,I3LJ55,I3LB04,A0A286ZQC7,O02799,F2Z5H2,F1STV0,A0A287BL77,I3LCB2,F1SSV8,D5FGE4,F1RLI9,A0A286ZQ44,A0A287AAG0,F1SMG8,F1RUJ4,P50390,F1S9L3,I3LRN0,A0A287A2G8,F1S268,Q1WMM5,A0A287BLV9,A0A287AEE8,M4QCI8,Q0GFA4,F1RVS1,F1RQ02,A0A286ZPJ7,K9IVV5,K7GP53,Q95266,A0A287ACR8,F1SJ20,A1E295,F1SKD5,F4ZS20,F1S870,A0A287A953,A0A287AZC7,I3LEI8,…
3	GO:0044237	cellular metabolic process	Biological Process	103	Q95JC8,A0A287BLE1,I3LVN1,A0A287B017,F1RHN8,A0A287AB58,F1SEX9,A5GFQ0,F1SHE8,I3LJ55,I3LB04,A0A286ZQC7,O02799,F2Z5H2,A0A287BL77,I3LCB2,F1SSV8,A0A287AAG0,F1SMG8,F1RUJ4,P50390,F1S9L3,I3LRN0,A0A287A2G8,F1S268,Q1WMM5,A0A287BLV9,A0A287AEE8,M4QCI8,Q0GFA4,F1RVS1,F1RQ02,A0A286ZPJ7,K9IVV5,K7GP53,Q95266,A0A287ACR8,F1SJ20,A1E295,F1SKD5,F4ZS20,F1S870,A0A287A953,A0A287AZC7,I3LEI8,D0G781,Q6RWA7,A0A286ZFW3,F1SLF0,…
2	GO:0050789	regulation of biological process	Biological Process	98	A0A287BLE1,I3LVN1,A0A287B017,A0A287B807,A0A286ZQC7,O02799,A0A286ZFW3,F2Z5H2,F1STV0,Q9GLV6,I3LRN0,I3LUE7,A0A287BQ84,Q07717,A7VK00,F1RS72,A0A287BC02,F1SBG3,F1SSF3,F1S3U9,P82460,Q8HZQ4,A5J2A9,A0A287BG87,F1S268,Q1WMM5,A0A287BLV9,A0A287AEE8,M4QCI8,Q0GFA4,I3LKS4,F1SKD5,B9TRW9,O77553,I3L9Z2,F1SHE8,A0A287AB58,A0A0B8RSQ9,A0A287B7W8,F1SCY2,A0A0B8RZN7,I3LQI5,I3LRJ4,A0A287B4N8,A0A287A6X5,F1RLV7,F1RHN8,Q95266…
2	GO:0050896	response to stimulus	Biological Process	96	A0A287B9T3,I3LUE7,Q29549,F1STV0,Q9GLV6,I3LRN0,A0A287AYL4,A0A287BQ84,Q07717,A0A286ZQC7,O02799,B3STX9,P79263,A0A287AB58,A7VK00,F1SCY1,F1RPW2,I3LRJ4,F1RQ75,F1RS72,A0A287BC02,F1SBG3,F1SSF3,I3LVN1,A0A287B017,I3LJ55,T2HGJ0,G0KXP9,A0A3G5MV14,A0A3G5MTE7,A0A3G5MYR3,A0A3G5MTA1,A0A385XIH5,Q31082,A4ZVH0,A0A0N9E8P0,A0A286ZK05,Q5MX78,D4NVU5,A0A287A9D3,F1SKD5,B9TRW9,O77553,I3L9Z2,A0A287AEE8,F1SHE8,A0A0B8RSQ9,A0…
3	GO:0006807	nitrogen compound metabolic process	Biological Process	94	Q95JC8,A0A287BLE1,I3LVN1,A0A287B017,F1RHN8,A0A287AB58,F1SEX9,A5GFQ0,F1SHE8,I3LJ55,I3LB04,A0A286ZQC7,O02799,F1STV0,A0A287BL77,I3LCB2,F1SSV8,A0A287AAG0,F1SMG8,F1RUJ4,P50390,F1S9L3,I3LRN0,A0A287A2G8,F1S268,Q1WMM5,A0A287BLV9,A0A287AEE8,M4QCI8,Q0GFA4,F1RVS1,F1RQ02,A0A286ZPJ7,K9IVV5,K7GP53,Q95266,A0A287ACR8,F1SJ20,A1E295,F1SKD5,F4ZS20,F1S870,A0A287A953,A0A287AZC7,I3LEI8,F1SLF0,A0A286ZQ44,A0A287ADA9,I3L…
3	GO:0044238	primary metabolic process	Biological Process	92	A0A287BLE1,I3LVN1,A0A287B017,F1RHN8,A0A287AB58,F1SEX9,A5GFQ0,F1SHE8,I3LJ55,I3LB04,A0A286ZQC7,O02799,F1STV0,A0A287BL77,I3LCB2,F1SSV8,D5FGE4,F1RLI9,A0A286ZQ44,A0A287AAG0,F1SMG8,F1RUJ4,P50390,F1S9L3,I3LRN0,A0A287A2G8,F1S268,Q1WMM5,A0A287BLV9,A0A287AEE8,M4QCI8,Q0GFA4,F1RVS1,F1RQ02,A0A286ZPJ7,K9IVV5,K7GP53,Q95266,A0A287ACR8,F1SJ20,A1E295,F1SKD5,F4ZS20,F1S870,A0A287A953,A0A287AZC7,I3LEI8,D0G781,Q6RWA7,…
3	GO:0050794	regulation of cellular process	Biological Process	89	A0A287BLE1,I3LVN1,A0A287B017,A0A286ZQC7,O02799,A0A286ZFW3,F2Z5H2,F1STV0,I3LUE7,A0A287BQ84,A7VK00,F1RS72,A0A287BC02,F1SBG3,F1SSF3,F1S3U9,P82460,Q8HZQ4,A5J2A9,A0A287BG87,F1S268,Q1WMM5,A0A287BLV9,A0A287AEE8,M4QCI8,Q0GFA4,I3LKS4,F1SKD5,B9TRW9,O77553,I3L9Z2,I3LRN0,F1SHE8,A0A287AB58,A0A0B8RSQ9,A0A287B7W8,F1SCY2,A0A0B8RZN7,I3LQI5,I3LRJ4,A0A287B4N8,A0A287A6X5,F1RLV7,F1RHN8,Q8SQC1,Q0PM28,F1SFI6,A0A287AV76…
4	GO:0043170	macromolecule metabolic process	Biological Process	77	A0A287BLE1,I3LVN1,A0A287B017,F1RHN8,A0A287AB58,F1SEX9,A5GFQ0,F1SHE8,I3LJ55,I3LB04,A0A286ZQC7,O02799,F2Z5H2,F1STV0,A0A287BL77,I3LCB2,F1SSV8,I3LRN0,A0A287A2G8,F1S268,Q1WMM5,A0A287BLV9,A0A287AEE8,M4QCI8,Q0GFA4,F1RVS1,F1RQ02,A0A286ZPJ7,K9IVV5,K7GP53,Q95266,A0A287ACR8,F1SJ20,A1E295,F1SKD5,F4ZS20,F1S870,A0A287A953,A0A287AZC7,I3LKS4,A0A286ZFW3,D0G781,F1SQ36,Q0PM28,F1SFI6,A0A287AV76,A0A287ALA0,P04366,A0A…
4	GO:1901564	organonitrogen compound metabolic process	Biological Process	70	Q95JC8,F1RHN8,A0A287AB58,A0A286ZQC7,O02799,I3LVN1,F1STV0,F1SMG8,F1RUJ4,P50390,F1S9L3,K9IVV5,K7GP53,Q95266,A0A287ACR8,F1SJ20,A1E295,F1SKD5,F4ZS20,F1S870,A0A287A953,A0A287AZC7,I3LRN0,I3LEI8,F1SLF0,A0A286ZQ44,A0A287ADA9,I3LKS4,A0A286ZFW3,F1RIF8,F1RLI9,A0A287AM78,F1RPJ7,D0G781,F1S567,A0A286ZNL3,Q8SQC1,Q0PM28,F1SFI6,A0A287AV76,P04366,A0A286ZUW5,F1SGT2,I3L574,F1RK18,F1RUM4,P79263,A0A287BQK2,F1SE73,A0A2…
4	GO:0044260	cellular macromolecule metabolic process	Biological Process	60	A0A287BLE1,I3LVN1,A0A287B017,F1RHN8,A0A287AB58,I3LJ55,I3LB04,A0A286ZQC7,O02799,F2Z5H2,I3LCB2,F1SSV8,I3LRN0,A0A287A2G8,F1S268,Q1WMM5,A0A287BLV9,A0A287AEE8,M4QCI8,Q0GFA4,K9IVV5,K7GP53,Q95266,A0A287ACR8,F1SJ20,A1E295,F1SKD5,F4ZS20,F1S870,A0A287A953,A0A287AZC7,I3LKS4,D0G781,Q0PM28,F1SFI6,A0A287AV76,A0A287ALA0,P04366,A0A286ZUW5,I3L574,F1RK18,F1SE73,A7VK00,K7GKN2,Q29549,A0A286ZJD1,B6E314,F1SQ36,I3LUE7,…
3	GO:0051716	cellular response to stimulus	Biological Process	57	F1STV0,I3LUE7,A0A287BQ84,F1RS72,A0A287BC02,F1SBG3,F1SSF3,I3LVN1,A0A287B017,I3LJ55,I3LRN0,F1SKD5,A0A286ZQC7,B9TRW9,O77553,I3L9Z2,A0A287AEE8,F1SHE8,A0A287AB58,A0A0B8RSQ9,O02799,A0A287B7W8,A0A287A6X5,Q0GFA4,I3LEF1,F1RK18,F1SE73,I3LC26,F1S9L2,F1SCY2,K7GNR1,F1S567,F1RVE6,F1RLI9,B6E314,Q9GLV6,F1SQ36,A0A287BLE1,F1SCY0,F1RLV7,Q95JC8,B8XX91,A0A288CFW7,Q8MJ76,A0A287AZC7,F1RX36,A0A287B807,Q07717,A7VK01,K7GK…
4	GO:1901360	organic cyclic compound metabolic process	Biological Process	56	A0A287BLE1,I3LVN1,A0A287B017,F1SEX9,A5GFQ0,F1SHE8,I3LJ55,I3LB04,A0A287BL77,I3LCB2,F1SSV8,A0A287AAG0,F1SMG8,F1RUJ4,P50390,F1S9L3,I3LRN0,A0A287A2G8,F1S268,Q1WMM5,A0A287BLV9,A0A287AEE8,M4QCI8,Q0GFA4,F1RVS1,F1RQ02,A0A286ZPJ7,K9IVV5,A0A286ZQC7,Q8SQC1,F1SLF0,A0A286ZQ44,F1RIF8,F1RLI9,A0A287AM78,F1RPJ7,I3LCJ3,A0A286ZZ12,A0A286ZNL3,A0A287ALA0,F1SGT2,F1SKD5,F1RHN8,I3LQH7,I3LN42,Q8MJ76,I3LUE7,O02799,I3LC26,…
4	GO:0034641	cellular nitrogen compound metabolic process	Biological Process	55	Q95JC8,A0A287BLE1,I3LVN1,A0A287B017,F1SEX9,A5GFQ0,F1SHE8,I3LJ55,I3LB04,A0A287BL77,I3LCB2,F1SSV8,A0A287AAG0,F1SMG8,F1RUJ4,P50390,F1S9L3,I3LRN0,A0A287A2G8,F1S268,Q1WMM5,A0A287BLV9,A0A287AEE8,M4QCI8,Q0GFA4,F1RVS1,F1RQ02,A0A286ZPJ7,K9IVV5,F1SLF0,A0A286ZQ44,A0A287ADA9,F1RIF8,F1RLI9,A0A287AM78,F1RPJ7,I3LCJ3,A0A286ZZ12,A0A286ZNL3,A0A287ALA0,F1SGT2,F1SKD5,F1RHN8,B6E314,I3LQH7,I3LUE7,Q29549,O02799,I3LC26,…
2	GO:0002376	immune system process	Biological Process	53	I3LUE7,Q29549,Q9GLV6,I3LRN0,A0A287AMT7,A0A287AYL4,A0A287BQ84,Q07717,A0A286ZQC7,T2HGJ0,G0KXP9,A0A3G5MV14,A0A3G5MTE7,A0A3G5MYR3,A0A3G5MTA1,A0A385XIH5,Q31082,A4ZVH0,A0A0N9E8P0,A0A286ZK05,Q5MX78,D4NVU5,A0A287A9D3,A0A287BC02,I3LEF1,A0A0B8RZN7,A0A286ZSJ7,F1S9L2,A0A287AB58,F1RHN8,I3LVN1,B6E314,F1S567,F1RLI9,F1RX36,A7VK00,K7GKN2,I3L9Z2,I3LJ55,Q95JC8,F1SCY1,A7VK01,F1SCY2,K7GNR1,O02799,F1SCY0,Q0GFA4,I3LB04…
2	GO:0071840	cellular component organization or biogenesis	Biological Process	53	I3LVN1,P02554,A7VK00,K7GKN2,A0A287BLE1,A5GFQ0,F1SHE8,I3LJ55,Q29549,F2Z5H2,A0A286ZQM9,A0A287B017,A0A287BRL8,F1RS72,A0A287A6X5,A0A287BRR9,B6E314,M3VK03,A0A287BQ84,A0A286ZZ12,A0A1P0REP6,A0A287B2K4,F1RVE6,A0A287AMU9,I3L9Z2,I3LRN0,A0A286ZQC7,A0A0B8RZN7,F1SM61,A0A286ZUW5,Q2XVP5,D0G781,A0A287ACR8,Q8SQC1,F1SKD5,I3LDA5,A0A287A1K8,A0A287ABK7,Q07717,F1S0L5,A0A286ZQQ5,A0A287B9T3,F1RX36,A0A286ZQ44,A0A286ZJ54,…
4	GO:0006725	cellular aromatic compound metabolic process	Biological Process	52	A0A287BLE1,I3LVN1,A0A287B017,F1SEX9,A5GFQ0,F1SHE8,I3LJ55,I3LB04,A0A287BL77,I3LCB2,F1SSV8,A0A287AAG0,F1SMG8,F1RUJ4,P50390,F1S9L3,I3LRN0,A0A287A2G8,F1S268,Q1WMM5,A0A287BLV9,A0A287AEE8,M4QCI8,Q0GFA4,F1RVS1,F1RQ02,A0A286ZPJ7,K9IVV5,F1SLF0,A0A286ZQ44,F1RIF8,F1RLI9,A0A287AM78,F1RPJ7,I3LCJ3,A0A286ZZ12,A0A286ZNL3,A0A287ALA0,F1SGT2,F1SKD5,F1RHN8,I3LQH7,I3LUE7,O02799,I3LC26,A0A287B807,B6E314,F1RLV7,Q29549,…
4	GO:0046483	heterocycle metabolic process	Biological Process	52	A0A287BLE1,I3LVN1,A0A287B017,F1SEX9,A5GFQ0,F1SHE8,I3LJ55,I3LB04,A0A287BL77,I3LCB2,F1SSV8,A0A287AAG0,F1SMG8,F1RUJ4,P50390,F1S9L3,I3LRN0,A0A287A2G8,F1S268,Q1WMM5,A0A287BLV9,A0A287AEE8,M4QCI8,Q0GFA4,F1RVS1,F1RQ02,A0A286ZPJ7,K9IVV5,F1SLF0,A0A286ZQ44,F1RIF8,F1RLI9,A0A287AM78,F1RPJ7,I3LCJ3,A0A286ZZ12,A0A286ZNL3,A0A287ALA0,F1SGT2,F1SKD5,F1RHN8,I3LQH7,I3LUE7,O02799,I3LC26,A0A287B807,B6E314,F1RLV7,Q29549,…
3	GO:0016043	cellular component organization	Biological Process	51	I3LVN1,P02554,A7VK00,K7GKN2,A0A287BLE1,I3LJ55,Q29549,F2Z5H2,A0A286ZQM9,A0A287B017,A0A287BRL8,F1RS72,A0A287A6X5,A0A287BRR9,B6E314,M3VK03,A0A287BQ84,A0A286ZZ12,A0A1P0REP6,A0A287B2K4,F1RVE6,A0A287AMU9,I3L9Z2,I3LRN0,A0A286ZQC7,A0A0B8RZN7,F1SM61,A0A286ZUW5,Q2XVP5,D0G781,A0A287ACR8,Q8SQC1,F1SKD5,I3LDA5,A0A287A1K8,A0A287ABK7,Q07717,F1S0L5,A0A286ZQQ5,A0A287B9T3,F1RX36,A0A286ZQ44,A0A286ZJ54,A0A287BLV9,F1R…
2	GO:0048518	positive regulation of biological process	Biological Process	50	F2Z5H2,I3LUE7,Q07717,Q9GLV6,I3LKS4,A0A287B4N8,F1RLV7,F1RHN8,Q95266,A0A287A6X5,Q8SQC1,A0A286ZQC7,A0A287AV76,A0A286ZPJ7,I3LEF1,A0A287AB58,B6E314,A0A1P0REP6,A0A287BC02,Q29549,I3LVN1,A0A286ZJD1,I3LC26,I3L9Z2,F1RX36,F1S9L2,F1S567,A0A287B017,F1SQ36,F1SE73,K7GNR1,F1SCY0,A0A287AMU9,I3LRN0,O02799,A0A287B807,F1SI86,A0A287ABK7,Q0PM28,I3LJ55,A0A286ZFW3,A0A287AJI4,B8XX91,A0A288CFW7,A0A287AZC7,Q95JC8,A0A287BLE…
3	GO:0006950	response to stress	Biological Process	50	I3LUE7,Q29549,Q9GLV6,I3LRN0,F1STV0,O02799,B3STX9,P79263,A0A287AB58,F1RPW2,I3LRJ4,F1RQ75,I3LVN1,A0A287B017,I3LJ55,A0A286ZFW3,A0A287A6X5,F1SE73,I3LEF1,F1S9L2,F1RHN8,B6E314,A0A287ATD3,F1RX36,Q95JC8,A7VK00,K7GKN2,F1SCY1,F1RLI9,A0A286ZQC7,A0A287ABK7,A7VK01,A0A385XIH5,F1SCY2,K7GNR1,A0A286ZK05,Q5MX78,F1SCY0,Q0GFA4,I3LB04,A0A287A8K2,A0A286ZPJ7,A0A287AJI4,F1SQ36,B8XX91,A0A288CFW7,A0A287AZC7,A0A287BLE1,Q7M…
4	GO:0006139	nucleobase-containing compound metabolic process	Biological Process	50	A0A287BLE1,I3LVN1,A0A287B017,F1SEX9,A5GFQ0,F1SHE8,I3LJ55,I3LB04,A0A287BL77,I3LCB2,F1SSV8,A0A287AAG0,F1SMG8,F1RUJ4,P50390,F1S9L3,I3LRN0,A0A287A2G8,F1S268,Q1WMM5,A0A287BLV9,A0A287AEE8,M4QCI8,Q0GFA4,F1RVS1,F1RQ02,A0A286ZPJ7,K9IVV5,A0A286ZQ44,F1RIF8,F1RLI9,A0A287AM78,F1RPJ7,I3LCJ3,A0A286ZZ12,A0A286ZNL3,A0A287ALA0,F1SGT2,F1SKD5,F1RHN8,I3LUE7,O02799,I3LC26,A0A287B807,B6E314,F1RLV7,Q29549,A0A286ZK05,F1S…
2	GO:0051179	localization	Biological Process	49	P02554,F2Z5H2,A0A287BQ84,A0A286ZQC7,A0A287A3J9,A0A287ATD3,A0A287B9T3,A0A286ZQQ5,F1RYT3,A0A286ZS14,Q9GLE7,P19133,F1SPU1,A0A1P0REP6,F1SJ20,M3VK03,I3LRN0,A0A286ZFW3,I3LUE7,Q8SQC1,A0A286ZPJ7,A7VK00,K7GKN2,A7VK01,F1S0L5,B6E314,Q29549,A0A287B7W8,F1SE73,Q9GLV6,I3LDA5,F1RLV7,Q07717,F1RVE6,A0A287B017,F1STV0,I3LC26,A0A287ABK7,F1RX36,F1S9L2,F1S567,Q95266,P50390,A0A287AB58,I3LVN1,A0A287BLE1,A0A286ZQM9,Q9XSH0…
4	GO:0019538	protein metabolic process	Biological Process	49	F1RHN8,A0A287AB58,A0A286ZQC7,O02799,I3LVN1,F1STV0,K9IVV5,K7GP53,Q95266,A0A287ACR8,F1SJ20,A1E295,F1SKD5,F4ZS20,F1S870,A0A287A953,A0A287AZC7,I3LRN0,I3LKS4,A0A286ZFW3,D0G781,Q0PM28,F1SFI6,A0A287AV76,P04366,A0A286ZUW5,I3L574,F1RK18,F1SE73,A0A287BLE1,F1RQ75,F1RX36,Q29549,A0A286ZJD1,A0A287BLV9,B6E314,F1SPU1,F1SQ36,I3L9Z2,A0A287B017,A0A287A6X5,F1RQ02,F1SI86,I3LJ55,F1SRP3,I3LUE7,I3LC26,Q07717,Q7M364
2	GO:0032501	multicellular organismal process	Biological Process	47	A0A287B2K4,F1RVE6,I3LEF1,Q8MJ76,I3L9Z2,A0A287B9T3,P02554,A0A287B807,A0A287AMT7,Q07717,Q9GLV6,A0A286ZQC7,F1STV0,F1RPW2,B3STX9,I3LRJ4,F1RQ75,A0A287AEE8,F1SE73,A0A286ZZ12,A0A1P0REP6,A0A286ZFW3,F1SMV2,A0A286ZQQ5,F2Z5H2,A0A287A6X5,Q29290,I3LUE7,Q95266,Q0PM28,A0A0B8RZN7,A0A287BQ84,A0A287AB58,A0A286ZSJ7,Q29549,A0A286ZNL3,Q8SQC1,I3LVN1,F1RX36,F1S9L2,I3LJ55,A1E295,F1S0L5,A0A287AJI4,A0A287ALA0,Q7M364,Q95JC8
3	GO:0042221	response to chemical	Biological Process	47	A0A287B9T3,F1STV0,A0A287BQ84,F1SKD5,A0A287B2K4,F1RVE6,A0A287ABK7,A0A286ZZ12,A0A287B7W8,I3L9Z2,I3LUE7,A0A286ZQC7,O02799,Q0GFA4,F1SE73,Q8SQC1,I3LC26,P79263,A0A287AB58,F1RHN8,A0A287A6X5,A7VK00,F1SCY2,K7GNR1,F1RLI9,A0A287ATD3,Q9GLV6,F1RX36,Q29549,Q95JC8,F1SQ36,B8XX91,A0A288CFW7,Q6RWA7,A0A287B807,A0A287BC02,Q07717,A7VK01,K7GKN2,F1SCY1,I3LVN1,A1E295,P01965,P04246,B6E314,Q9XSH0,F1S567
3	GO:0019222	regulation of metabolic process	Biological Process	46	A0A287BLE1,I3LVN1,A0A287B017,A0A286ZQC7,O02799,F2Z5H2,F1S268,Q1WMM5,A0A287BLV9,A0A287AEE8,M4QCI8,Q0GFA4,I3LKS4,F1RLV7,F1RHN8,F1SQ36,Q8SQC1,Q0PM28,F1SFI6,A0A287AV76,A0A287ALA0,F1SKD5,F1SE73,A0A287AB58,Q29549,A0A286ZJD1,A0A286ZNL3,B6E314,I3L9Z2,F1RYT3,A0A286ZPJ7,I3LC26,I3LJ55,F1RQ02,I3LRN0,A0A287B807,F1SI86,A0A286ZK05,I3LUE7,F1RX36,F1STV0,F1SSF3,F1S870,A0A287A6X5,Q7M364,F1SKH6
2	GO:0023052	signaling	Biological Process	45	F1STV0,I3LUE7,A0A287BQ84,F1RS72,A0A287BC02,F1SBG3,F1SSF3,F1SKD5,A0A286ZQC7,B9TRW9,O77553,I3L9Z2,I3LRN0,A0A287AEE8,F1SHE8,A0A287AB58,A0A0B8RSQ9,O02799,A0A287B7W8,B6E314,A0A287A6X5,I3LVN1,Q0GFA4,I3LEF1,F1RK18,F1SE73,I3LC26,F1S9L2,F1S567,Q9GLV6,F1SQ36,A0A287BLE1,F1SCY0,F1RLV7,F1RVE6,F2Z5H2,Q95JC8,B8XX91,A0A288CFW7,Q8MJ76,A0A287AZC7,F1RX36,Q29549,A0A287B807,F2Z5U6
3	GO:0007154	cell communication	Biological Process	45	F1STV0,I3LUE7,A0A287BQ84,F1RS72,A0A287BC02,F1SBG3,F1SSF3,F1SKD5,A0A286ZQC7,B9TRW9,O77553,I3L9Z2,I3LRN0,A0A287AEE8,F1SHE8,A0A287AB58,A0A0B8RSQ9,O02799,A0A287B7W8,B6E314,A0A287A6X5,I3LVN1,Q0GFA4,I3LEF1,F1RK18,F1SE73,I3LC26,F1S9L2,F1S567,Q9GLV6,F1SQ36,A0A287BLE1,F1SCY0,F1RLV7,F1RVE6,F2Z5H2,Q95JC8,B8XX91,A0A288CFW7,Q8MJ76,A0A287AZC7,F1RX36,Q29549,A0A287B807,F2Z5U6
2	GO:0048519	negative regulation of biological process	Biological Process	44	A0A287BLE1,I3LVN1,A0A287B017,A0A286ZFW3,A0A286ZQC7,F1SCY2,F1RS72,A0A0B8RZN7,I3LQI5,I3LRJ4,F1SQ36,Q0PM28,F1SFI6,A0A287ALA0,A0A287BLV9,A0A286ZSJ7,Q2XVP5,Q29549,F1SE73,A0A287AB58,F1RHN8,B6E314,A0A287BC02,F1RX36,A0A286ZPJ7,A7VK01,K7GKN2,A0A286ZK05,F1S9L2,F1SCY0,I3LB04,I3L9Z2,I3LJ55,Q95JC8,Q07717,I3LRN0,A0A286ZJ54,A0A287AJI4,F2Z5H2,F1SI86,A0A287B807,F1S870,A0A287AV76,A0A287A6X5
3	GO:0007165	signal transduction	Biological Process	44	F1STV0,I3LUE7,F1SBG3,F1SSF3,A0A287BC02,A0A287BQ84,F1SKD5,A0A286ZQC7,B9TRW9,O77553,I3L9Z2,I3LRN0,A0A287AEE8,F1SHE8,A0A287AB58,A0A0B8RSQ9,O02799,A0A287B7W8,A0A287A6X5,I3LVN1,Q0GFA4,I3LEF1,F1RK18,F1SE73,I3LC26,F1S9L2,F1S567,Q9GLV6,F1SQ36,A0A287BLE1,F1SCY0,F1RLV7,F1RVE6,B6E314,Q95JC8,B8XX91,A0A288CFW7,Q8MJ76,A0A287AZC7,F1RX36,Q29549,A0A287B807,F2Z5U6,F1RS72
4	GO:0031323	regulation of cellular metabolic process	Biological Process	44	A0A287BLE1,I3LVN1,A0A287B017,A0A286ZQC7,O02799,F2Z5H2,F1S268,Q1WMM5,A0A287BLV9,A0A287AEE8,M4QCI8,Q0GFA4,I3LKS4,F1RLV7,F1RHN8,Q8SQC1,Q0PM28,F1SFI6,A0A287AV76,A0A287ALA0,F1SKD5,F1SE73,A0A287AB58,Q29549,A0A286ZJD1,B6E314,F1SQ36,I3L9Z2,F1RYT3,A0A286ZPJ7,I3LJ55,F1RQ02,I3LRN0,I3LC26,A0A287B807,F1SI86,A0A286ZK05,I3LUE7,F1RX36,F1STV0,F1SSF3,F1S870,A0A287A6X5,F1SKH6
3	GO:0009058	biosynthetic process	Biological Process	43	Q95JC8,A0A287BLE1,I3LVN1,A0A287B017,I3LCB2,F1SSV8,A0A287AAG0,F1S9L3,F1S268,Q1WMM5,A0A287BLV9,A0A287AEE8,M4QCI8,Q0GFA4,K9IVV5,F1SJ20,D0G781,Q6RWA7,A0A286ZQC7,F1SLF0,A0A287ASX8,A0A287ADA9,A0A0B8RW41,A0A286ZZ12,A0A286ZNL3,F1SMG8,Q8SQC1,A0A287ALA0,F1SGT2,I3LEI8,F1SKD5,F1RHN8,B6E314,I3LUE7,Q29549,I3LRN0,O02799,I3LC26,A0A287B807,A0A286ZPJ7,F1SI86,F1RLV7,I3LJ55
3	GO:0048522	positive regulation of cellular process	Biological Process	43	F2Z5H2,I3LKS4,A0A287B4N8,F1RLV7,F1RHN8,I3LUE7,A0A287A6X5,Q8SQC1,A0A286ZQC7,A0A287AV76,B6E314,A0A1P0REP6,A0A287BC02,Q29549,I3LVN1,A0A286ZJD1,I3LC26,I3L9Z2,F1S9L2,Q9GLV6,F1S567,F1SQ36,F1SE73,K7GNR1,F1SCY0,A0A287AMU9,A0A287AB58,I3LRN0,F1RX36,O02799,A0A287B807,A0A286ZPJ7,F1SI86,Q07717,Q0PM28,I3LJ55,B8XX91,A0A288CFW7,A0A287AZC7,A0A287BLE1,I3LRJ4,F1SSF3,F1SKH6
4	GO:0044249	cellular biosynthetic process	Biological Process	43	Q95JC8,A0A287BLE1,I3LVN1,A0A287B017,I3LCB2,F1SSV8,A0A287AAG0,F1S9L3,F1S268,Q1WMM5,A0A287BLV9,A0A287AEE8,M4QCI8,Q0GFA4,K9IVV5,F1SJ20,D0G781,Q6RWA7,A0A286ZQC7,F1SLF0,A0A287ASX8,A0A287ADA9,A0A0B8RW41,A0A286ZZ12,A0A286ZNL3,F1SMG8,Q8SQC1,A0A287ALA0,F1SGT2,I3LEI8,F1SKD5,F1RHN8,B6E314,I3LUE7,Q29549,I3LRN0,O02799,I3LC26,A0A287B807,A0A286ZPJ7,F1SI86,F1RLV7,I3LJ55
4	GO:1901576	organic substance biosynthetic process	Biological Process	43	Q95JC8,A0A287BLE1,I3LVN1,A0A287B017,I3LCB2,F1SSV8,A0A287AAG0,F1S9L3,F1S268,Q1WMM5,A0A287BLV9,A0A287AEE8,M4QCI8,Q0GFA4,K9IVV5,F1SJ20,D0G781,Q6RWA7,A0A286ZQC7,F1SLF0,A0A287ASX8,A0A287ADA9,A0A0B8RW41,A0A286ZZ12,A0A286ZNL3,F1SMG8,Q8SQC1,A0A287ALA0,F1SGT2,I3LEI8,F1SKD5,F1RHN8,B6E314,I3LUE7,I3LRN0,O02799,I3LC26,A0A287B807,A0A286ZPJ7,F1SI86,F1RLV7,Q29549,I3LJ55
5	GO:0044267	cellular protein metabolic process	Biological Process	43	F1RHN8,A0A287AB58,A0A286ZQC7,O02799,I3LVN1,K9IVV5,K7GP53,Q95266,A0A287ACR8,F1SJ20,A1E295,F1SKD5,F4ZS20,F1S870,A0A287A953,A0A287AZC7,I3LRN0,I3LKS4,D0G781,Q0PM28,F1SFI6,A0A287AV76,P04366,A0A286ZUW5,I3L574,F1RK18,F1SE73,A0A287BLE1,Q29549,A0A286ZJD1,A0A287BLV9,B6E314,F1SQ36,I3L9Z2,A0A287B017,A0A287A6X5,F1RQ02,F1SI86,I3LJ55,F1SRP3,I3LUE7,F1RX36,I3LC26
3	GO:0065008	regulation of biological quality	Biological Process	42	I3LJ55,I3L9Z2,F1STV0,F1RPW2,B3STX9,I3LRJ4,F1RQ75,F1S3U9,P82460,Q8HZQ4,A5J2A9,A0A287BG87,F1SLF0,P09571,Q9GLE7,P19133,I3LUE7,A0A286ZFW3,A0A286ZQC7,Q8SQC1,Q29549,A0A287AV76,I3LVN1,A0A287B7W8,B6E314,F1RHN8,Q07717,Q8MJ76,P50390,F1RX36,A0A286ZPJ7,A0A287AMU9,A0A287ABK7,A0A287AB58,A7VK00,K7GKN2,A0A286ZJ54,A0A287AJI4,A0A287BLE1,F1SI86,F2Z5H2,Q7M364
4	GO:0060255	regulation of macromolecule metabolic process	Biological Process	42	A0A287BLE1,I3LVN1,A0A287B017,A0A286ZQC7,O02799,F2Z5H2,F1S268,Q1WMM5,A0A287BLV9,A0A287AEE8,M4QCI8,Q0GFA4,I3LKS4,F1SQ36,Q0PM28,F1SFI6,A0A287AV76,A0A287ALA0,F1SKD5,F1SE73,A0A287AB58,F1RHN8,Q29549,A0A286ZJD1,A0A286ZNL3,B6E314,I3L9Z2,F1RYT3,A0A286ZPJ7,I3LC26,I3LJ55,F1RQ02,I3LRN0,A0A287B807,F1SI86,F1RLV7,A0A286ZK05,I3LUE7,F1RX36,F1S870,Q7M364,A0A287A6X5
4	GO:0080090	regulation of primary metabolic process	Biological Process	41	A0A287BLE1,I3LVN1,A0A287B017,A0A286ZQC7,O02799,F1S268,Q1WMM5,A0A287BLV9,A0A287AEE8,M4QCI8,Q0GFA4,I3LKS4,Q8SQC1,Q0PM28,F1SFI6,A0A287AV76,A0A287ALA0,F1SKD5,F1SE73,A0A287AB58,F1RHN8,Q29549,A0A286ZJD1,B6E314,F1SQ36,I3L9Z2,F1RYT3,A0A286ZPJ7,I3LJ55,F1RQ02,I3LRN0,I3LC26,A0A287B807,F1SI86,F1RLV7,A0A286ZK05,I3LUE7,F1RX36,F1S870,Q7M364,A0A287A6X5
4	GO:0051171	regulation of nitrogen compound metabolic process	Biological Process	40	A0A287BLE1,I3LVN1,A0A287B017,A0A286ZQC7,O02799,F1S268,Q1WMM5,A0A287BLV9,A0A287AEE8,M4QCI8,Q0GFA4,I3LKS4,Q8SQC1,Q0PM28,F1SFI6,A0A287AV76,A0A287ALA0,F1SKD5,F1SE73,A0A287AB58,F1RHN8,Q29549,A0A286ZJD1,B6E314,F1SQ36,I3L9Z2,A0A286ZPJ7,I3LJ55,F1RQ02,I3LRN0,I3LC26,A0A287B807,F1SI86,F1RLV7,A0A286ZK05,I3LUE7,F1RX36,F1S870,Q7M364,A0A287A6X5
5	GO:0010467	gene expression	Biological Process	40	A0A287BLE1,I3LVN1,A0A287B017,F1SEX9,A5GFQ0,F1SHE8,A0A287BL77,I3LCB2,F1SSV8,F1S268,Q1WMM5,A0A287BLV9,A0A287AEE8,M4QCI8,Q0GFA4,F1RVS1,F1RQ02,A0A286ZPJ7,K9IVV5,A0A287ACR8,D0G781,F1SQ36,A0A287AV76,A0A287ALA0,F1SKD5,F1RQ75,A0A286ZFW3,F1RX36,F1RHN8,A0A286ZNL3,B6E314,I3LUE7,I3LC26,I3LRN0,O02799,A0A287B807,F1SI86,F1RLV7,Q29549,A0A286ZQB1
3	GO:0009605	response to external stimulus	Biological Process	39	Q9GLV6,I3LRN0,A0A287BQ84,A0A287AB58,A7VK00,F1SCY1,Q29549,A0A287B2K4,F1RVE6,I3LUE7,A0A287AMT7,A0A286ZFW3,I3LRJ4,Q8SQC1,I3LVN1,F1RX36,Q95JC8,F1RLI9,A0A286ZQC7,A0A287ABK7,A7VK01,K7GKN2,A0A385XIH5,F1SCY2,K7GNR1,A0A286ZK05,Q5MX78,F1S9L2,O02799,F1SCY0,Q0GFA4,I3LB04,A0A287A8K2,A0A286ZPJ7,A0A287AJI4,A0A287B807,A0A287BC02,F1S567,Q7M364
3	GO:0006955	immune response	Biological Process	36	A0A287AYL4,I3LUE7,Q07717,Q9GLV6,A0A286ZQC7,I3LEF1,F1S9L2,A0A287AB58,F1RHN8,I3LVN1,F1RX36,A7VK00,K7GKN2,I3LJ55,Q95JC8,F1SQ36,O02799,B8XX91,A0A288CFW7,A7VK01,F1SCY1,T2HGJ0,G0KXP9,A0A3G5MV14,A0A3G5MTE7,A0A3G5MYR3,A0A3G5MTA1,A0A385XIH5,Q31082,A4ZVH0,A0A0N9E8P0,A0A286ZK05,Q5MX78,D4NVU5,A0A287A9D3,A0A287BC02
3	GO:0048523	negative regulation of cellular process	Biological Process	36	A0A287BLE1,I3LVN1,A0A287B017,A0A286ZFW3,A0A286ZQC7,F1SCY2,F1RS72,A0A0B8RZN7,I3LQI5,I3LRJ4,Q0PM28,F1SFI6,A0A287ALA0,A0A287BLV9,A0A286ZSJ7,Q2XVP5,Q29549,F1SE73,A0A287AB58,B6E314,A0A287BC02,F1SQ36,I3LJ55,Q95JC8,Q07717,F1S9L2,I3LRN0,A0A286ZJ54,F2Z5H2,F1SI86,F1RHN8,A0A287B807,F1S870,F1RX36,A0A287AV76,A0A287A6X5
3	GO:0048583	regulation of response to stimulus	Biological Process	36	F1STV0,Q9GLV6,I3LRN0,I3LUE7,A0A287BQ84,Q07717,A0A286ZQC7,Q95266,I3L9Z2,I3LVN1,I3LEF1,A0A286ZFW3,I3LRJ4,I3LC26,F1S9L2,F1SQ36,F1RX36,A0A287BLE1,F1SCY0,F1RLV7,F1SE73,I3LJ55,F1SCY1,F1RLI9,A0A287ABK7,A0A287AJI4,Q95JC8,B8XX91,A0A288CFW7,A0A287AZC7,A0A287B807,Q29549,B6E314,Q7M364,F2Z5U6,A0A287A6X5
5	GO:0090304	nucleic acid metabolic process	Biological Process	36	A0A287BLE1,I3LVN1,A0A287B017,F1SEX9,A5GFQ0,F1SHE8,I3LJ55,I3LB04,A0A287BL77,I3LCB2,F1SSV8,I3LRN0,A0A287A2G8,F1S268,Q1WMM5,A0A287BLV9,A0A287AEE8,M4QCI8,Q0GFA4,F1RVS1,F1RQ02,A0A286ZPJ7,K9IVV5,A0A287ALA0,F1SKD5,F1RHN8,I3LUE7,O02799,I3LC26,A0A287B807,B6E314,F1RLV7,Q29549,A0A286ZK05,F1SI86,A0A286ZQB1
5	GO:0043412	macromolecule modification	Biological Process	36	F1RHN8,A0A286ZQC7,O02799,I3LVN1,A0A287BL77,K7GP53,Q95266,A0A287ACR8,F1SJ20,D0G781,I3LRN0,A0A287A953,P04366,A0A286ZUW5,I3L574,F1RK18,I3LJ55,F1SE73,A0A287BLE1,A0A287AB58,F4ZS20,B6E314,F1SKD5,F1SQ36,I3L9Z2,A0A287B017,F1RQ02,A0A287AZC7,F1SRP3,I3LUE7,F1RX36,I3LC26,F1RVS1,A0A286ZQB1,Q29549,A0A287AV76
2	GO:0051704	multi-organism process	Biological Process	35	Q8MJ76,Q9GLV6,I3LRN0,A0A287AB58,A7VK00,F1SCY1,Q29549,F1SE73,F1SFI6,I3LUE7,A0A287AMT7,A1E295,Q8SQC1,F1RHN8,I3L9Z2,I3LVN1,Q95JC8,F1RX36,A7VK01,K7GKN2,A0A286ZK05,F1S9L2,F1SCY0,I3LB04,A0A286ZPJ7,A0A385XIH5,F1SCY2,K7GNR1,Q5MX78,O02799,Q0GFA4,A0A287A8K2,A0A287B807,A0A287BC02,F1RLI9
3	GO:0051234	establishment of localization	Biological Process	35	F2Z5H2,A0A286ZQC7,A0A287A3J9,A0A287ATD3,A0A287B9T3,A0A286ZQQ5,F1RYT3,A0A286ZS14,Q9GLE7,P19133,F1SPU1,A0A1P0REP6,F1SJ20,M3VK03,I3LRN0,Q8SQC1,A0A286ZPJ7,A7VK00,K7GKN2,A7VK01,Q29549,A0A287B7W8,I3LDA5,Q07717,Q9GLV6,A0A287B017,I3LC26,A0A287ABK7,F1RX36,F1S9L2,F1SE73,P50390,A0A287AB58,A0A286ZQM9,Q9XSH0
4	GO:0006952	defense response	Biological Process	35	I3LUE7,Q29549,Q9GLV6,I3LRN0,F1STV0,B3STX9,P79263,A0A287AB58,F1S9L2,F1RHN8,I3LVN1,Q95JC8,F1RX36,A7VK00,K7GKN2,F1SCY1,F1RLI9,A0A286ZQC7,I3LRJ4,A0A287ABK7,A7VK01,A0A385XIH5,F1SCY2,K7GNR1,A0A286ZK05,Q5MX78,O02799,F1SCY0,Q0GFA4,I3LB04,A0A287A8K2,A0A286ZPJ7,F1SQ36,B8XX91,A0A288CFW7
4	GO:0010033	response to organic substance	Biological Process	35	F1STV0,F1SKD5,A0A287B7W8,I3L9Z2,A0A286ZQC7,O02799,Q0GFA4,F1SE73,I3LUE7,Q8SQC1,I3LC26,P79263,A0A287AB58,F1RHN8,A7VK00,F1SCY2,K7GNR1,A0A287A6X5,F1RLI9,Q9GLV6,Q29549,Q95JC8,F1SQ36,B8XX91,A0A288CFW7,Q6RWA7,A0A287B807,A0A287BC02,A7VK01,K7GKN2,F1SCY1,A1E295,B6E314,A0A287ABK7,F1S567
4	GO:0070887	cellular response to chemical stimulus	Biological Process	34	F1STV0,A0A287BQ84,F1SKD5,I3L9Z2,I3LUE7,A0A286ZQC7,O02799,Q0GFA4,F1SE73,I3LC26,A0A287A6X5,F1SCY2,K7GNR1,F1RVE6,F1RLI9,Q95JC8,F1SQ36,B8XX91,A0A288CFW7,A0A287B807,A0A287BC02,Q07717,A7VK01,K7GKN2,F1SCY1,Q9GLV6,I3LVN1,A1E295,P01965,P04246,B6E314,A0A287ABK7,F1S567,Q29549
4	GO:0006810	transport	Biological Process	34	F2Z5H2,A0A286ZQC7,A0A287A3J9,A0A287ATD3,A0A287B9T3,A0A286ZQQ5,F1RYT3,A0A286ZS14,Q9GLE7,P19133,F1SPU1,A0A1P0REP6,F1SJ20,I3LRN0,Q8SQC1,A0A286ZPJ7,A7VK00,K7GKN2,A7VK01,Q29549,A0A287B7W8,I3LDA5,Q07717,Q9GLV6,A0A287B017,M3VK03,A0A287ABK7,F1RX36,F1S9L2,F1SE73,P50390,A0A287AB58,A0A286ZQM9,Q9XSH0
6	GO:0016070	RNA metabolic process	Biological Process	34	A0A287BLE1,I3LVN1,A0A287B017,F1SEX9,A5GFQ0,F1SHE8,A0A287BL77,I3LCB2,F1SSV8,F1S268,Q1WMM5,A0A287BLV9,A0A287AEE8,M4QCI8,Q0GFA4,F1RVS1,F1RQ02,A0A286ZPJ7,I3LB04,K9IVV5,A0A287ALA0,F1SKD5,F1RHN8,I3LUE7,I3LRN0,O02799,I3LC26,A0A287B807,B6E314,F1RLV7,Q29549,A0A286ZK05,F1SI86,A0A286ZQB1
5	GO:0044271	cellular nitrogen compound biosynthetic process	Biological Process	33	Q95JC8,A0A287BLE1,I3LVN1,A0A287B017,I3LCB2,F1SSV8,A0A287AAG0,F1S9L3,F1S268,Q1WMM5,A0A287BLV9,A0A287AEE8,M4QCI8,Q0GFA4,K9IVV5,F1SLF0,A0A287ADA9,A0A286ZZ12,A0A286ZNL3,A0A287ALA0,F1SKD5,F1RHN8,B6E314,I3LUE7,Q29549,I3LRN0,O02799,I3LC26,A0A287B807,A0A286ZPJ7,F1SI86,F1RLV7,I3LJ55
5	GO:0036211	protein modification process	Biological Process	33	F1RHN8,A0A286ZQC7,O02799,I3LVN1,K7GP53,Q95266,A0A287ACR8,F1SJ20,D0G781,I3LRN0,A0A287A953,P04366,A0A286ZUW5,I3L574,F1RK18,F1SE73,A0A287BLE1,A0A287AB58,F4ZS20,B6E314,F1SKD5,F1SQ36,I3L9Z2,A0A287B017,F1RQ02,A0A287AZC7,I3LJ55,F1SRP3,I3LUE7,F1RX36,I3LC26,Q29549,A0A287AV76
6	GO:0006464	cellular protein modification process	Biological Process	33	F1RHN8,A0A286ZQC7,O02799,I3LVN1,Q95266,A0A287ACR8,F1SJ20,D0G781,I3LRN0,A0A287A953,P04366,A0A286ZUW5,I3L574,F1RK18,F1SE73,A0A287BLE1,A0A287AB58,F4ZS20,B6E314,F1SKD5,F1SQ36,I3L9Z2,A0A287B017,F1RQ02,A0A287AZC7,I3LJ55,F1SRP3,I3LUE7,F1RX36,I3LC26,Q29549,A0A287AV76,K7GP53
2	GO:0032502	developmental process	Biological Process	32	Q29549,A0A287B2K4,F1RVE6,I3LEF1,Q8MJ76,I3L9Z2,P02554,A0A287AMT7,A0A286ZQM9,A0A287AEE8,A0A286ZZ12,A0A1P0REP6,A0A286ZFW3,Q0PM28,A0A0B8RZN7,A0A286ZQC7,A0A287BQ84,A0A287AB58,A0A286ZSJ7,A1E295,A0A287A6X5,Q07717,F1S9L2,A0A286ZPJ7,I3LUE7,I3LJ55,F1S0L5,F1STV0,A0A286ZQQ5,A0A287ALA0,O02799,I3LRJ4
3	GO:0048856	anatomical structure development	Biological Process	31	Q29549,A0A287B2K4,F1RVE6,I3LEF1,Q8MJ76,I3L9Z2,P02554,A0A287AMT7,A0A286ZQM9,A0A287AEE8,A0A286ZZ12,A0A1P0REP6,A0A286ZFW3,Q0PM28,A0A0B8RZN7,A0A286ZQC7,A0A287BQ84,A0A287AB58,A0A286ZSJ7,A1E295,A0A287A6X5,F1S9L2,I3LUE7,I3LJ55,F1S0L5,F1STV0,A0A286ZQQ5,A0A287ALA0,O02799,I3LRJ4,Q07717
5	GO:1901362	organic cyclic compound biosynthetic process	Biological Process	31	A0A287BLE1,I3LVN1,A0A287B017,I3LCB2,F1SSV8,A0A287AAG0,F1S9L3,F1S268,Q1WMM5,A0A287BLV9,A0A287AEE8,M4QCI8,Q0GFA4,A0A286ZQC7,F1SLF0,A0A286ZZ12,A0A286ZNL3,F1SMG8,A0A287ALA0,F1SKD5,F1RHN8,I3LUE7,I3LRN0,O02799,I3LC26,A0A287B807,B6E314,A0A286ZPJ7,F1RLV7,Q29549,I3LJ55
3	GO:0009056	catabolic process	Biological Process	30	A0A287AB58,A0A287BLE1,I3LB04,A0A287A2G8,A1E295,F1SKD5,F4ZS20,F1S870,A0A287A953,A0A287AZC7,I3LRN0,Q8SQC1,A0A287A3J9,A0A286ZZ12,F1RLV7,F1RHN8,Q95JC8,I3LVN1,Q29549,A0A286ZJD1,I3LQH7,P01965,P04246,F1RYT3,A0A286ZPJ7,A0A287A6X5,F1RIF8,F1SI86,A0A287AV76,F1SKH6
3	GO:0044281	small molecule metabolic process	Biological Process	30	Q95JC8,A0A286ZQ44,A0A287AAG0,F1SMG8,F1RUJ4,P50390,F1S9L3,K9IVV5,I3LEI8,D0G781,Q6RWA7,P82460,A0A286ZQC7,Q8SQC1,F1SLF0,A0A287ASX8,F1RIF8,F1RLI9,A0A287AM78,F1RPJ7,I3LCJ3,A0A286ZZ12,A0A286ZNL3,A0A286ZUW5,F1SGT2,F1RUM4,P79263,A0A287BQK2,I3LN42,Q8MJ76
4	GO:0044248	cellular catabolic process	Biological Process	30	A0A287AB58,A0A287BLE1,I3LB04,A0A287A2G8,A1E295,F1SKD5,F4ZS20,F1S870,A0A287A953,A0A287AZC7,I3LRN0,A0A287A3J9,A0A286ZZ12,F1RLV7,F1RHN8,Q8SQC1,Q95JC8,I3LVN1,Q29549,A0A286ZJD1,I3LQH7,P01965,P04246,F1RYT3,A0A286ZPJ7,A0A287A6X5,F1RIF8,F1SI86,A0A287AV76,F1SKH6
3	GO:0007275	multicellular organism development	Biological Process	29	A0A287B2K4,F1RVE6,I3LEF1,Q8MJ76,I3L9Z2,P02554,A0A287AMT7,A0A286ZZ12,A0A1P0REP6,A0A286ZFW3,Q0PM28,A0A0B8RZN7,A0A286ZQC7,A0A287BQ84,A0A287AB58,A0A286ZSJ7,A0A287A6X5,Q29549,F1S9L2,I3LUE7,I3LJ55,A1E295,F1S0L5,F1STV0,A0A286ZQQ5,A0A287ALA0,I3LRJ4,Q07717,A0A287AEE8
3	GO:0009607	response to biotic stimulus	Biological Process	29	Q9GLV6,I3LRN0,A0A287AB58,A7VK00,F1SCY1,Q29549,I3LUE7,A0A287AMT7,Q8SQC1,I3LVN1,Q95JC8,F1RX36,A7VK01,K7GKN2,A0A385XIH5,F1SCY2,K7GNR1,A0A286ZK05,Q5MX78,F1S9L2,O02799,F1SCY0,Q0GFA4,I3LB04,A0A287A8K2,A0A286ZPJ7,A0A287B807,A0A287BC02,F1RLI9
3	GO:0051707	response to other organism	Biological Process	29	Q9GLV6,I3LRN0,A0A287AB58,A7VK00,F1SCY1,Q29549,I3LUE7,A0A287AMT7,Q8SQC1,I3LVN1,Q95JC8,F1RX36,A7VK01,K7GKN2,A0A385XIH5,F1SCY2,K7GNR1,A0A286ZK05,Q5MX78,F1S9L2,O02799,F1SCY0,Q0GFA4,I3LB04,A0A287A8K2,A0A286ZPJ7,A0A287B807,A0A287BC02,F1RLI9
4	GO:0006996	organelle organization	Biological Process	29	I3LVN1,P02554,A7VK00,K7GKN2,A0A287BLE1,I3LJ55,A0A287B017,A0A287BRL8,F1RS72,A0A287A6X5,B6E314,M3VK03,A0A287AMU9,I3LRN0,Q2XVP5,A0A1P0REP6,A0A287BRR9,D0G781,I3L9Z2,A0A287ACR8,F1SKD5,A0A286ZQC7,A0A286ZJ54,A0A287BLV9,I3LC26,A0A286ZQQ5,O02799,A0A287BQ84,F1SKH6
4	GO:0043207	response to external biotic stimulus	Biological Process	29	Q9GLV6,I3LRN0,A0A287AB58,A7VK00,F1SCY1,Q29549,I3LUE7,A0A287AMT7,Q8SQC1,I3LVN1,Q95JC8,F1RX36,A7VK01,K7GKN2,A0A385XIH5,F1SCY2,K7GNR1,A0A286ZK05,Q5MX78,F1S9L2,O02799,F1SCY0,Q0GFA4,I3LB04,A0A287A8K2,A0A286ZPJ7,A0A287B807,A0A287BC02,F1RLI9
5	GO:0018130	heterocycle biosynthetic process	Biological Process	29	A0A287BLE1,I3LVN1,A0A287B017,I3LCB2,F1SSV8,A0A287AAG0,F1S9L3,F1S268,Q1WMM5,A0A287BLV9,A0A287AEE8,M4QCI8,Q0GFA4,F1SLF0,A0A286ZZ12,A0A286ZNL3,A0A287ALA0,F1SKD5,F1RHN8,I3LUE7,I3LRN0,O02799,I3LC26,A0A287B807,B6E314,A0A286ZPJ7,F1RLV7,Q29549,I3LJ55
5	GO:0019438	aromatic compound biosynthetic process	Biological Process	29	A0A287BLE1,I3LVN1,A0A287B017,I3LCB2,F1SSV8,A0A287AAG0,F1S9L3,F1S268,Q1WMM5,A0A287BLV9,A0A287AEE8,M4QCI8,Q0GFA4,F1SLF0,A0A286ZZ12,A0A286ZNL3,A0A287ALA0,F1SKD5,F1RHN8,I3LUE7,I3LRN0,O02799,I3LC26,A0A287B807,B6E314,A0A286ZPJ7,F1RLV7,Q29549,I3LJ55
5	GO:0034645	cellular macromolecule biosynthetic process	Biological Process	28	A0A287BLE1,I3LVN1,A0A287B017,I3LCB2,F1SSV8,F1S268,Q1WMM5,A0A287BLV9,A0A287AEE8,M4QCI8,Q0GFA4,K9IVV5,F1SJ20,A0A287ALA0,F1SKD5,F1RHN8,B6E314,A0A286ZQC7,I3LUE7,I3LRN0,O02799,I3LC26,A0A287B807,A0A286ZPJ7,F1SI86,F1RLV7,Q29549,I3LJ55
5	GO:0009059	macromolecule biosynthetic process	Biological Process	28	A0A287BLE1,I3LVN1,A0A287B017,I3LCB2,F1SSV8,F1S268,Q1WMM5,A0A287BLV9,A0A287AEE8,M4QCI8,Q0GFA4,K9IVV5,F1SJ20,A0A287ALA0,F1SKD5,F1RHN8,B6E314,A0A286ZQC7,I3LUE7,I3LRN0,O02799,I3LC26,A0A287B807,A0A286ZPJ7,F1SI86,F1RLV7,Q29549,I3LJ55
5	GO:0034654	nucleobase-containing compound biosynthetic process	Biological Process	28	A0A287BLE1,I3LVN1,A0A287B017,I3LCB2,F1SSV8,A0A287AAG0,F1S9L3,F1S268,Q1WMM5,A0A287BLV9,A0A287AEE8,M4QCI8,Q0GFA4,A0A286ZZ12,A0A286ZNL3,A0A287ALA0,F1SKD5,F1RHN8,I3LUE7,I3LRN0,O02799,I3LC26,A0A287B807,B6E314,A0A286ZPJ7,F1RLV7,Q29549,I3LJ55
4	GO:0006793	phosphorus metabolic process	Biological Process	27	A0A286ZQC7,O02799,I3LVN1,A0A287AAG0,F1SMG8,F1RUJ4,F1S9L3,Q95266,A0A286ZQ44,F1SUE3,A0A0B8RW41,F1RIF8,F1RLI9,I3LCJ3,A0A286ZZ12,A0A286ZNL3,Q8SQC1,F1RK18,B6E314,F1SQ36,I3L9Z2,F1SE73,F1RQ02,F1SKD5,I3LUE7,F1RX36,Q29549
4	GO:0048731	system development	Biological Process	27	A0A287B2K4,F1RVE6,I3LEF1,Q8MJ76,I3L9Z2,P02554,A0A287AMT7,A0A286ZZ12,A0A1P0REP6,A0A286ZFW3,Q0PM28,A0A0B8RZN7,A0A286ZQC7,A0A287BQ84,A0A287AB58,A0A286ZSJ7,A0A287A6X5,Q29549,F1S9L2,I3LUE7,I3LJ55,A1E295,F1S0L5,F1STV0,A0A286ZQQ5,A0A287ALA0,Q07717
5	GO:0071310	cellular response to organic substance	Biological Process	27	F1STV0,F1SKD5,I3L9Z2,A0A286ZQC7,O02799,Q0GFA4,F1SE73,I3LC26,F1SCY2,K7GNR1,A0A287A6X5,F1RLI9,Q95JC8,F1SQ36,B8XX91,A0A288CFW7,A0A287B807,A0A287BC02,A7VK01,K7GKN2,F1SCY1,Q9GLV6,A1E295,B6E314,A0A287ABK7,F1S567,Q29549
5	GO:0006796	phosphate-containing compound metabolic process	Biological Process	26	A0A286ZQC7,O02799,I3LVN1,F1SMG8,F1RUJ4,F1S9L3,Q95266,A0A286ZQ44,A0A0B8RW41,F1RIF8,F1RLI9,I3LCJ3,A0A286ZZ12,A0A286ZNL3,Q8SQC1,F1RK18,B6E314,F1SQ36,I3L9Z2,F1SE73,F1RQ02,F1SKD5,I3LUE7,F1RX36,Q29549,F1SUE3
3	GO:0002252	immune effector process	Biological Process	25	Q9GLV6,I3LRN0,Q29549,Q07717,A0A286ZQC7,I3LVN1,I3LJ55,F1SCY1,A7VK00,A7VK01,K7GKN2,A0A385XIH5,F1SCY2,K7GNR1,A0A286ZK05,Q5MX78,A0A287AB58,F1S9L2,O02799,F1SCY0,Q0GFA4,I3LB04,A0A287A8K2,A0A286ZPJ7,Q95JC8
3	GO:0048584	positive regulation of response to stimulus	Biological Process	25	I3LUE7,Q07717,Q9GLV6,I3LEF1,I3LC26,I3L9Z2,F1S9L2,A0A286ZQC7,I3LVN1,F1SQ36,F1SCY0,F1RLV7,A0A287ABK7,A0A286ZFW3,A0A287AJI4,B8XX91,A0A288CFW7,A0A287AZC7,F1RX36,Q95JC8,B6E314,I3LJ55,I3LRN0,A0A287A6X5,Q29549
3	GO:0065009	regulation of molecular function	Biological Process	25	I3LKS4,I3L9Z2,Q0PM28,F1SFI6,F1RHN8,K7GNR1,A0A287AV76,I3LRN0,P82460,F1SE73,F1RQ02,A1E295,Q8SQC1,A0A286ZFW3,F1RLV7,Q29549,A0A286ZQC7,A0A286ZK05,Q07717,I3LUE7,F1RYT3,I3LJ55,F2Z5U6,F2Z536,A0A287A6X5
5	GO:0051246	regulation of protein metabolic process	Biological Process	25	A0A286ZQC7,O02799,I3LVN1,I3LKS4,Q0PM28,F1SFI6,A0A287AV76,F1SE73,A0A287BLE1,A0A287AB58,Q29549,A0A286ZJD1,B6E314,F1SQ36,I3L9Z2,F1RQ02,F1SI86,I3LRN0,I3LUE7,F1RX36,I3LC26,F1RHN8,F1S870,Q7M364,A0A287A6X5
3	GO:0048869	cellular developmental process	Biological Process	24	Q29549,P02554,A0A287AMT7,A0A286ZQM9,A0A286ZZ12,A0A1P0REP6,A0A287B2K4,F1RVE6,I3LEF1,A0A287AEE8,A0A286ZSJ7,A1E295,I3L9Z2,F1S9L2,A0A286ZPJ7,A0A287AB58,I3LUE7,A0A287A6X5,F1S0L5,Q0PM28,A0A287ALA0,A0A286ZQC7,I3LRJ4,Q07717
3	GO:0023051	regulation of signaling	Biological Process	24	F1STV0,A0A287BQ84,I3L9Z2,A0A286ZQC7,I3LVN1,I3LC26,F1S9L2,F1SQ36,A0A287BLE1,F1SCY0,F1RLV7,F1SE73,F2Z5H2,Q95JC8,B8XX91,A0A288CFW7,A0A287AZC7,I3LUE7,F1RX36,A0A287B807,Q29549,B6E314,F2Z5U6,A0A287A6X5
3	GO:0051239	regulation of multicellular organismal process	Biological Process	24	A0A287B807,Q07717,Q9GLV6,A0A286ZQC7,I3LUE7,A0A286ZFW3,Q95266,Q0PM28,I3LRJ4,A0A287BQ84,A0A287AB58,A0A286ZSJ7,Q29549,I3LVN1,A0A287A6X5,F1RX36,F1STV0,I3L9Z2,I3LJ55,F1S0L5,A0A287AJI4,Q7M364,Q95JC8,F1S9L2
3	GO:0033036	macromolecule localization	Biological Process	24	A0A286ZQC7,A0A287ATD3,A0A287B9T3,A0A286ZQQ5,F1RYT3,F1SPU1,Q8SQC1,Q29549,A0A287B7W8,F1RLV7,Q9GLV6,A0A287B017,I3LC26,A0A287ABK7,F1S9L2,F1RX36,F1SE73,M3VK03,A0A287AB58,I3LRN0,I3LVN1,A0A287BLE1,A0A286ZQM9,I3LJ55
3	GO:0044085	cellular component biogenesis	Biological Process	24	I3LVN1,A5GFQ0,F1SHE8,A0A287BRL8,Q29549,A0A287BQ84,A0A0B8RZN7,B6E314,Q2XVP5,D0G781,A0A1P0REP6,A0A286ZQC7,I3LDA5,A0A287A1K8,A0A287AMU9,F1RX36,Q07717,A0A286ZQ44,A0A286ZJ54,A0A287BLV9,F1RLV7,F1RHN8,A0A287A6X5,F1SKH6
4	GO:0010646	regulation of cell communication	Biological Process	24	F1STV0,A0A287BQ84,I3L9Z2,A0A286ZQC7,I3LVN1,I3LC26,F1S9L2,F1SQ36,A0A287BLE1,F1SCY0,F1RLV7,F1SE73,F2Z5H2,Q95JC8,B8XX91,A0A288CFW7,A0A287AZC7,I3LUE7,F1RX36,A0A287B807,Q29549,B6E314,F2Z5U6,A0A287A6X5
4	GO:0043933	protein-containing complex subunit organization	Biological Process	24	I3LVN1,A0A287B017,Q29549,A0A287BQ84,A0A286ZQC7,A0A286ZUW5,B6E314,Q2XVP5,A0A1P0REP6,D0G781,Q8SQC1,I3L9Z2,I3LDA5,A0A287BRL8,A0A287A1K8,A0A287AMU9,F1RX36,Q07717,A0A286ZQ44,A0A286ZJ54,A0A287BLV9,F1RLV7,F1RHN8,A0A287A6X5
4	GO:0030154	cell differentiation	Biological Process	24	P02554,A0A287AMT7,A0A286ZQM9,A0A286ZZ12,A0A1P0REP6,A0A287B2K4,F1RVE6,I3LEF1,A0A286ZSJ7,A1E295,I3L9Z2,Q29549,F1S9L2,A0A286ZPJ7,A0A287AB58,I3LUE7,A0A287A6X5,F1S0L5,Q0PM28,A0A287ALA0,A0A286ZQC7,I3LRJ4,Q07717,A0A287AEE8
5	GO:0032268	regulation of cellular protein metabolic process	Biological Process	24	A0A286ZQC7,O02799,I3LVN1,I3LKS4,Q0PM28,F1SFI6,A0A287AV76,F1SE73,A0A287BLE1,A0A287AB58,Q29549,A0A286ZJD1,B6E314,F1SQ36,I3L9Z2,F1RQ02,F1SI86,I3LRN0,I3LUE7,F1RX36,I3LC26,F1RHN8,F1S870,A0A287A6X5
5	GO:0010468	regulation of gene expression	Biological Process	24	A0A287BLE1,I3LVN1,A0A287B017,F1S268,Q1WMM5,A0A287BLV9,A0A287AEE8,M4QCI8,Q0GFA4,F1SQ36,A0A287AV76,A0A287ALA0,F1SKD5,F1RHN8,A0A286ZNL3,B6E314,A0A286ZPJ7,I3LC26,I3LRN0,O02799,A0A287B807,F1SI86,F1RLV7,Q29549
3	GO:0009893	positive regulation of metabolic process	Biological Process	23	F2Z5H2,I3LKS4,F1RLV7,F1RHN8,Q8SQC1,A0A286ZQC7,A0A287AV76,Q29549,I3LVN1,A0A286ZJD1,B6E314,F1SQ36,I3LC26,I3LRN0,O02799,A0A287B807,A0A286ZPJ7,F1SI86,I3LJ55,I3LUE7,F1RX36,F1SKH6,A0A287A6X5
4	GO:1901575	organic substance catabolic process	Biological Process	23	A0A287AB58,I3LB04,A0A287A2G8,A1E295,F1SKD5,F4ZS20,F1S870,A0A287A953,A0A287AZC7,I3LRN0,Q8SQC1,A0A286ZZ12,Q95JC8,I3LVN1,Q29549,A0A286ZJD1,I3LQH7,F1RYT3,A0A286ZPJ7,A0A287A6X5,F1RIF8,F1SI86,A0A287AV76
4	GO:0009889	regulation of biosynthetic process	Biological Process	23	A0A287BLE1,I3LVN1,A0A287B017,F1S268,Q1WMM5,A0A287BLV9,A0A287AEE8,M4QCI8,Q0GFA4,Q8SQC1,A0A287ALA0,F1SKD5,F1RHN8,B6E314,Q29549,I3LRN0,O02799,I3LC26,A0A287B807,A0A286ZPJ7,F1SI86,F1RLV7,I3LJ55
4	GO:0031325	positive regulation of cellular metabolic process	Biological Process	23	F2Z5H2,I3LKS4,F1RLV7,F1RHN8,Q8SQC1,A0A286ZQC7,A0A287AV76,Q29549,I3LVN1,A0A286ZJD1,B6E314,F1SQ36,I3LRN0,O02799,I3LC26,A0A287B807,A0A286ZPJ7,F1SI86,I3LJ55,I3LUE7,F1RX36,F1SKH6,A0A287A6X5
4	GO:0007166	cell surface receptor signaling pathway	Biological Process	23	I3LUE7,F1SBG3,F1SKD5,I3LRN0,A0A287AEE8,F1SHE8,A0A286ZQC7,A0A287AB58,A0A0B8RSQ9,I3L9Z2,O02799,Q0GFA4,I3LEF1,F1RVE6,B6E314,Q95JC8,F1SQ36,B8XX91,A0A288CFW7,Q8MJ76,F1RX36,A0A287A6X5,A0A287BC02
4	GO:0009966	regulation of signal transduction	Biological Process	23	F1STV0,A0A287BQ84,I3L9Z2,A0A286ZQC7,I3LVN1,I3LC26,F1S9L2,F1SQ36,A0A287BLE1,F1SCY0,F1RLV7,F1SE73,Q95JC8,B8XX91,A0A288CFW7,A0A287AZC7,I3LUE7,F1RX36,A0A287B807,Q29549,B6E314,F2Z5U6,A0A287A6X5
4	GO:0080134	regulation of response to stress	Biological Process	23	Q9GLV6,I3LRN0,A0A286ZFW3,I3LRJ4,F1S9L2,I3LVN1,F1RX36,F1SE73,F1SCY1,F1RLI9,A0A286ZQC7,A0A287ABK7,A0A287AJI4,Q95JC8,F1SQ36,B8XX91,A0A288CFW7,A0A287AZC7,Q29549,B6E314,Q7M364,Q07717,I3LJ55
4	GO:0098542	defense response to other organism	Biological Process	23	Q9GLV6,I3LRN0,A0A287AB58,I3LUE7,I3LVN1,Q95JC8,F1RX36,F1SCY1,A7VK00,A7VK01,K7GKN2,A0A385XIH5,F1SCY2,K7GNR1,A0A286ZK05,Q5MX78,F1S9L2,O02799,F1SCY0,Q0GFA4,I3LB04,A0A287A8K2,A0A286ZPJ7
5	GO:0019219	regulation of nucleobase-containing compound metabolic process	Biological Process	23	A0A287BLE1,I3LVN1,A0A287B017,F1S268,Q1WMM5,A0A287BLV9,A0A287AEE8,M4QCI8,Q0GFA4,A0A287ALA0,F1SKD5,F1RHN8,A0A286ZPJ7,I3LJ55,I3LRN0,O02799,I3LC26,A0A287B807,B6E314,F1RLV7,Q29549,A0A286ZK05,F1SI86
5	GO:0031326	regulation of cellular biosynthetic process	Biological Process	23	A0A287BLE1,I3LVN1,A0A287B017,F1S268,Q1WMM5,A0A287BLV9,A0A287AEE8,M4QCI8,Q0GFA4,Q8SQC1,A0A287ALA0,F1SKD5,F1RHN8,B6E314,Q29549,I3LRN0,O02799,I3LC26,A0A287B807,A0A286ZPJ7,F1SI86,F1RLV7,I3LJ55
6	GO:0006351	transcription, DNA-templated	Biological Process	23	A0A287BLE1,I3LVN1,A0A287B017,I3LCB2,F1SSV8,F1S268,Q1WMM5,A0A287BLV9,A0A287AEE8,M4QCI8,Q0GFA4,A0A287ALA0,F1SKD5,F1RHN8,I3LUE7,I3LRN0,O02799,I3LC26,A0A287B807,B6E314,A0A286ZPJ7,F1RLV7,Q29549
6	GO:0032774	RNA biosynthetic process	Biological Process	23	A0A287BLE1,I3LVN1,A0A287B017,I3LCB2,F1SSV8,F1S268,Q1WMM5,A0A287BLV9,A0A287AEE8,M4QCI8,Q0GFA4,A0A287ALA0,F1SKD5,F1RHN8,I3LUE7,I3LRN0,O02799,I3LC26,A0A287B807,B6E314,A0A286ZPJ7,F1RLV7,Q29549
7	GO:0097659	nucleic acid-templated transcription	Biological Process	23	A0A287BLE1,I3LVN1,A0A287B017,I3LCB2,F1SSV8,F1S268,Q1WMM5,A0A287BLV9,A0A287AEE8,M4QCI8,Q0GFA4,A0A287ALA0,F1SKD5,F1RHN8,I3LUE7,I3LRN0,O02799,I3LC26,A0A287B807,B6E314,A0A286ZPJ7,F1RLV7,Q29549
3	GO:0002682	regulation of immune system process	Biological Process	22	Q9GLV6,I3LRN0,I3LUE7,A0A287BQ84,Q07717,A0A286ZQC7,I3LEF1,A0A286ZSJ7,A0A287BC02,F1S9L2,I3LVN1,B6E314,F1S567,F1RLI9,A0A287AB58,I3L9Z2,I3LJ55,Q95JC8,F1SCY1,F1SQ36,B8XX91,A0A288CFW7
3	GO:0032879	regulation of localization	Biological Process	22	F2Z5H2,A0A287BQ84,A0A286ZQC7,A0A286ZFW3,I3LUE7,Q8SQC1,A0A286ZPJ7,Q9GLV6,F1RLV7,Q07717,A0A287B017,F1STV0,F1RX36,A7VK00,Q29549,F1S9L2,F1SE73,Q95266,I3LRN0,A7VK01,K7GKN2,A0A287BLE1
4	GO:0022607	cellular component assembly	Biological Process	22	I3LVN1,A0A287BRL8,Q29549,A0A287BQ84,A0A0B8RZN7,B6E314,Q2XVP5,D0G781,A0A1P0REP6,A0A286ZQC7,I3LDA5,A0A287A1K8,A0A287AMU9,F1RX36,Q07717,A0A286ZQ44,A0A286ZJ54,A0A287BLV9,F1RLV7,F1RHN8,A0A287A6X5,F1SKH6
5	GO:0010556	regulation of macromolecule biosynthetic process	Biological Process	22	A0A287BLE1,I3LVN1,A0A287B017,F1S268,Q1WMM5,A0A287BLV9,A0A287AEE8,M4QCI8,Q0GFA4,A0A287ALA0,F1SKD5,F1RHN8,B6E314,I3LRN0,O02799,I3LC26,A0A287B807,A0A286ZPJ7,F1SI86,F1RLV7,Q29549,I3LJ55
5	GO:0051252	regulation of RNA metabolic process	Biological Process	22	A0A287BLE1,I3LVN1,A0A287B017,F1S268,Q1WMM5,A0A287BLV9,A0A287AEE8,M4QCI8,Q0GFA4,A0A287ALA0,F1SKD5,F1RHN8,A0A286ZPJ7,I3LRN0,O02799,I3LC26,A0A287B807,B6E314,F1RLV7,Q29549,A0A286ZK05,F1SI86
6	GO:2000112	regulation of cellular macromolecule biosynthetic process	Biological Process	22	A0A287BLE1,I3LVN1,A0A287B017,F1S268,Q1WMM5,A0A287BLV9,A0A287AEE8,M4QCI8,Q0GFA4,A0A287ALA0,F1SKD5,F1RHN8,B6E314,I3LRN0,O02799,I3LC26,A0A287B807,A0A286ZPJ7,F1SI86,F1RLV7,Q29549,I3LJ55
4	GO:0035556	intracellular signal transduction	Biological Process	21	I3L9Z2,O02799,A0A287B7W8,A0A287A6X5,I3LVN1,A0A286ZQC7,F1S567,Q9GLV6,F1SQ36,A0A287BLE1,F1SCY0,F1RLV7,F1SE73,A0A287AZC7,I3LUE7,F1RX36,Q29549,A0A287B807,B6E314,F1SSF3,F1SBG3
4	GO:0008104	protein localization	Biological Process	21	A0A286ZQC7,A0A287ATD3,A0A287B9T3,A0A286ZQQ5,F1RYT3,Q29549,A0A287B7W8,F1RLV7,Q9GLV6,A0A287B017,I3LC26,F1S9L2,F1RX36,F1SE73,M3VK03,A0A287AB58,I3LRN0,I3LVN1,A0A287BLE1,A0A286ZQM9,I3LJ55
4	GO:0009615	response to virus	Biological Process	21	Q9GLV6,I3LRN0,I3LVN1,F1SCY1,A7VK00,A7VK01,K7GKN2,A0A385XIH5,F1SCY2,K7GNR1,A0A286ZK05,Q5MX78,A0A287AB58,F1S9L2,O02799,F1SCY0,Q0GFA4,I3LB04,A0A287A8K2,A0A286ZPJ7,Q29549
5	GO:0006508	proteolysis	Biological Process	21	A0A287AB58,A1E295,F1SKD5,F4ZS20,F1S870,A0A287A953,A0A287AZC7,I3LRN0,I3LKS4,Q0PM28,F1SFI6,A0A287AV76,F1RQ75,A0A286ZFW3,F1RX36,I3LVN1,Q29549,A0A286ZJD1,F1RHN8,A0A287A6X5,F1STV0
3	GO:0009892	negative regulation of metabolic process	Biological Process	20	A0A287BLE1,I3LVN1,A0A287B017,F1SQ36,Q0PM28,F1SFI6,A0A287ALA0,A0A287BLV9,F1SE73,A0A287AB58,B6E314,A0A286ZPJ7,I3LJ55,I3LRN0,F1SI86,F1RHN8,F1S870,Q29549,A0A287AV76,A0A287A6X5
3	GO:0051641	cellular localization	Biological Process	20	A0A287ATD3,A0A287B9T3,A0A286ZQQ5,F1RYT3,P19133,A0A1P0REP6,M3VK03,I3LRN0,A7VK00,K7GKN2,A7VK01,I3LDA5,A0A287B017,Q95266,F1SE73,F2Z5H2,I3LVN1,A0A287BLE1,A0A286ZQM9,I3LJ55
4	GO:0051607	defense response to virus	Biological Process	20	Q9GLV6,I3LRN0,I3LVN1,F1SCY1,A7VK00,A7VK01,K7GKN2,A0A385XIH5,F1SCY2,K7GNR1,A0A286ZK05,Q5MX78,A0A287AB58,F1S9L2,O02799,F1SCY0,Q0GFA4,I3LB04,A0A287A8K2,A0A286ZPJ7
5	GO:0065003	protein-containing complex assembly	Biological Process	20	I3LVN1,Q29549,A0A287BQ84,B6E314,Q2XVP5,D0G781,A0A1P0REP6,A0A286ZQC7,I3LDA5,A0A287BRL8,A0A287A1K8,A0A287AMU9,F1RX36,Q07717,A0A286ZQ44,A0A286ZJ54,A0A287BLV9,F1RLV7,F1RHN8,A0A287A6X5
6	GO:2001141	regulation of RNA biosynthetic process	Biological Process	20	A0A287BLE1,I3LVN1,A0A287B017,F1S268,Q1WMM5,A0A287BLV9,A0A287AEE8,M4QCI8,Q0GFA4,A0A287ALA0,F1SKD5,F1RHN8,I3LRN0,O02799,I3LC26,A0A287B807,B6E314,A0A286ZPJ7,F1RLV7,Q29549
6	GO:0006355	regulation of transcription, DNA-templated	Biological Process	20	A0A287BLE1,I3LVN1,A0A287B017,Q0GFA4,A0A287ALA0,A0A287BLV9,F1SKD5,F1RHN8,I3LRN0,O02799,I3LC26,A0A287B807,B6E314,A0A286ZPJ7,F1RLV7,Q29549,F1S268,Q1WMM5,A0A287AEE8,M4QCI8
7	GO:1903506	regulation of nucleic acid-templated transcription	Biological Process	20	A0A287BLE1,I3LVN1,A0A287B017,F1S268,Q1WMM5,A0A287BLV9,A0A287AEE8,M4QCI8,Q0GFA4,A0A287ALA0,F1SKD5,F1RHN8,I3LRN0,O02799,I3LC26,A0A287B807,B6E314,A0A286ZPJ7,F1RLV7,Q29549
4	GO:0010605	negative regulation of macromolecule metabolic process	Biological Process	19	A0A287BLE1,I3LVN1,A0A287B017,F1SQ36,Q0PM28,F1SFI6,A0A287ALA0,A0A287BLV9,F1SE73,A0A287AB58,B6E314,A0A286ZPJ7,I3LJ55,I3LRN0,F1SI86,F1RHN8,F1S870,Q29549,A0A287AV76
4	GO:0031324	negative regulation of cellular metabolic process	Biological Process	19	A0A287BLE1,I3LVN1,A0A287B017,Q0PM28,F1SFI6,A0A287ALA0,A0A287BLV9,F1SE73,A0A287AB58,B6E314,F1SQ36,I3LJ55,I3LRN0,F1SI86,F1RHN8,F1S870,Q29549,A0A287AV76,A0A287A6X5
4	GO:0051128	regulation of cellular component organization	Biological Process	19	F2Z5H2,A0A287A6X5,A0A286ZQC7,B6E314,Q2XVP5,A0A1P0REP6,Q29549,I3LVN1,A0A287BRR9,I3L9Z2,A0A287AMU9,Q07717,F1S0L5,A0A286ZJ54,I3LJ55,I3LC26,O02799,A0A287BQ84,F1SKH6
4	GO:0050790	regulation of catalytic activity	Biological Process	19	I3LKS4,I3L9Z2,Q0PM28,F1SFI6,F1SE73,F1RQ02,Q8SQC1,A0A286ZFW3,A0A286ZQC7,I3LRN0,A0A286ZK05,I3LUE7,Q29549,A0A287AV76,F1RYT3,I3LJ55,F2Z536,A0A287A6X5,A1E295
5	GO:0034097	response to cytokine	Biological Process	19	A0A286ZQC7,O02799,Q0GFA4,A0A287AB58,F1RHN8,A7VK00,F1SCY2,K7GNR1,A0A287A6X5,F1RLI9,Q95JC8,F1SQ36,B8XX91,A0A288CFW7,Q9GLV6,A7VK01,K7GKN2,F1SCY1,P79263
5	GO:0071702	organic substance transport	Biological Process	19	A0A286ZQC7,A0A287ATD3,A0A287B9T3,A0A286ZQQ5,F1RYT3,F1SPU1,Q8SQC1,A0A286ZPJ7,Q29549,A0A287B7W8,Q9GLV6,A0A287B017,A0A287ABK7,F1S9L2,F1RX36,F1SE73,A0A287AB58,A0A286ZQM9,Q9XSH0
3	GO:0008219	cell death	Biological Process	18	F1SGT2,A0A0B8RZN7,K9IVW8,F1SQ67,I3LKS4,F1SCY2,F1RS72,I3LQI5,I3LRJ4,A0A287A6X5,I3LVN1,A0A286ZFW3,F1SE73,K7GNR1,Q29549,F1RX36,B6E314,F1SSF3
4	GO:0051172	negative regulation of nitrogen compound metabolic process	Biological Process	18	A0A287BLE1,I3LVN1,A0A287B017,Q0PM28,F1SFI6,A0A287ALA0,A0A287BLV9,F1SE73,A0A287AB58,B6E314,F1SQ36,I3LJ55,I3LRN0,F1SI86,F1RHN8,F1S870,Q29549,A0A287AV76
4	GO:0010604	positive regulation of macromolecule metabolic process	Biological Process	18	F2Z5H2,I3LKS4,A0A287AV76,Q29549,I3LVN1,A0A286ZJD1,B6E314,F1SQ36,I3LC26,I3LRN0,O02799,A0A287B807,A0A286ZPJ7,F1SI86,I3LJ55,I3LUE7,F1RX36,A0A287A6X5
4	GO:0012501	programmed cell death	Biological Process	18	F1SGT2,A0A0B8RZN7,K9IVW8,F1SQ67,I3LKS4,F1SCY2,F1RS72,I3LQI5,I3LRJ4,A0A287A6X5,I3LVN1,A0A286ZFW3,F1SE73,K7GNR1,Q29549,F1RX36,B6E314,F1SSF3
5	GO:0006915	apoptotic process	Biological Process	18	I3LKS4,F1SCY2,F1RS72,A0A0B8RZN7,I3LQI5,I3LRJ4,A0A287A6X5,F1SQ67,I3LVN1,A0A286ZFW3,F1SE73,K7GNR1,Q29549,F1RX36,B6E314,F1SSF3,F1SGT2,K9IVW8
2	GO:0008283	cell proliferation	Biological Process	17	A0A286ZQC7,Q8SQC1,A0A286ZFW3,A0A287B4N8,F1SCY2,B6E314,A0A287BC02,F1S567,O02799,A0A287BQ84,Q29549,Q95JC8,I3LUE7,Q07717,I3L9Z2,Q0PM28,F1SHE8
4	GO:0051173	positive regulation of nitrogen compound metabolic process	Biological Process	17	I3LKS4,A0A287AV76,Q29549,I3LVN1,A0A286ZJD1,B6E314,F1SQ36,I3LRN0,O02799,I3LC26,A0A287B807,A0A286ZPJ7,F1SI86,I3LJ55,I3LUE7,F1RX36,A0A287A6X5
4	GO:0048513	animal organ development	Biological Process	17	I3LEF1,Q8MJ76,I3L9Z2,A0A287AMT7,F1RVE6,A0A0B8RZN7,A0A286ZQC7,A0A287BQ84,A0A287AB58,A0A286ZSJ7,A0A287A6X5,F1S9L2,A1E295,Q0PM28,A0A286ZQQ5,A0A287ALA0,Q07717
5	GO:0044265	cellular macromolecule catabolic process	Biological Process	17	A0A287AB58,I3LB04,A0A287A2G8,A1E295,F1SKD5,F4ZS20,F1S870,A0A287A953,A0A287AZC7,I3LRN0,I3LVN1,Q29549,A0A286ZJD1,A0A286ZPJ7,A0A287A6X5,F1SI86,A0A287AV76
5	GO:0009057	macromolecule catabolic process	Biological Process	17	A0A287AB58,I3LB04,A0A287A2G8,A1E295,F1SKD5,F4ZS20,F1S870,A0A287A953,A0A287AZC7,I3LRN0,I3LVN1,Q29549,A0A286ZJD1,A0A286ZPJ7,A0A287A6X5,F1SI86,A0A287AV76
6	GO:0031399	regulation of protein modification process	Biological Process	17	A0A286ZQC7,O02799,I3LVN1,F1SE73,A0A287BLE1,A0A287AB58,B6E314,F1SQ36,I3L9Z2,F1RQ02,I3LRN0,I3LUE7,F1RX36,I3LC26,F1RHN8,Q29549,A0A287AV76
3	GO:0006928	movement of cell or subcellular component	Biological Process	16	P02554,A0A287BQ84,A0A287AAM0,F1ST22,A0A287B2K4,F1RVE6,A0A286ZFW3,I3LUE7,F1S0L5,B6E314,F1SE73,Q9GLV6,A0A286ZQC7,Q8SQC1,F1STV0,F1S567
3	GO:0023056	positive regulation of signaling	Biological Process	16	I3LC26,I3L9Z2,F1S9L2,A0A286ZQC7,F1SQ36,F1SCY0,F1RLV7,B8XX91,A0A288CFW7,A0A287AZC7,I3LUE7,F1RX36,A0A287BLE1,B6E314,A0A287A6X5,Q29549
4	GO:0010647	positive regulation of cell communication	Biological Process	16	I3LC26,I3L9Z2,F1S9L2,A0A286ZQC7,F1SQ36,F1SCY0,F1RLV7,B8XX91,A0A288CFW7,A0A287AZC7,I3LUE7,F1RX36,A0A287BLE1,B6E314,A0A287A6X5,Q29549
4	GO:0010941	regulation of cell death	Biological Process	16	I3LKS4,F1SCY2,F1RS72,A0A0B8RZN7,I3LQI5,I3LRJ4,F1SQ67,I3LVN1,A0A286ZFW3,F1SE73,K7GNR1,Q29549,F1RX36,B6E314,F1SSF3,A0A287A6X5
5	GO:1901565	organonitrogen compound catabolic process	Biological Process	16	A0A287AB58,A1E295,F1SKD5,F4ZS20,F1S870,A0A287A953,A0A287AZC7,I3LRN0,Q8SQC1,Q95JC8,I3LVN1,Q29549,A0A286ZJD1,I3LQH7,A0A287A6X5,A0A287AV76
5	GO:0043067	regulation of programmed cell death	Biological Process	16	I3LKS4,F1SCY2,F1RS72,A0A0B8RZN7,I3LQI5,I3LRJ4,F1SQ67,I3LVN1,A0A286ZFW3,F1SE73,K7GNR1,Q29549,F1RX36,B6E314,F1SSF3,A0A287A6X5
5	GO:0016192	vesicle-mediated transport	Biological Process	16	F2Z5H2,A0A1P0REP6,F1SJ20,F1RYT3,I3LRN0,A7VK00,K7GKN2,A7VK01,Q8SQC1,I3LDA5,M3VK03,F1RX36,Q07717,Q29549,A0A286ZQC7,A0A287A3J9
5	GO:0071705	nitrogen compound transport	Biological Process	16	A0A286ZQC7,A0A287ATD3,A0A287B9T3,A0A286ZQQ5,F1RYT3,Q29549,A0A287B7W8,Q9GLV6,A0A287B017,F1S9L2,F1RX36,F1SE73,A0A287AB58,A0A287ABK7,A0A286ZQM9,Q9XSH0
6	GO:0042981	regulation of apoptotic process	Biological Process	16	I3LKS4,F1SCY2,F1RS72,A0A0B8RZN7,I3LQI5,I3LRJ4,A0A286ZFW3,F1SE73,K7GNR1,Q29549,F1RX36,B6E314,F1SSF3,A0A287A6X5,F1SQ67,I3LVN1
2	GO:0040011	locomotion	Biological Process	15	P02554,A0A287BQ84,A0A287B2K4,F1RVE6,A0A286ZFW3,I3LUE7,F1S0L5,B6E314,F1SE73,Q9GLV6,A0A286ZQC7,Q8SQC1,F1STV0,F1S567,F1RHN8
3	GO:0050793	regulation of developmental process	Biological Process	15	A0A286ZFW3,Q0PM28,A0A287BQ84,A0A287AB58,A0A286ZSJ7,A0A286ZQC7,A0A287A6X5,I3L9Z2,I3LUE7,I3LJ55,F1S0L5,O02799,I3LRJ4,Q07717,A0A287AEE8
4	GO:0009967	positive regulation of signal transduction	Biological Process	15	I3LC26,I3L9Z2,F1S9L2,A0A286ZQC7,F1SQ36,F1SCY0,F1RLV7,B8XX91,A0A288CFW7,A0A287AZC7,I3LUE7,F1RX36,B6E314,A0A287A6X5,Q29549
4	GO:0048468	cell development	Biological Process	15	A0A286ZQM9,A0A286ZZ12,A0A1P0REP6,A0A287B2K4,F1RVE6,I3LEF1,I3L9Z2,Q29549,I3LUE7,A0A287A6X5,F1S0L5,Q0PM28,A0A286ZQC7,I3LRJ4,Q07717
4	GO:0032101	regulation of response to external stimulus	Biological Process	15	Q9GLV6,I3LRN0,A0A287BQ84,I3LUE7,A0A286ZFW3,I3LRJ4,I3LVN1,F1RX36,F1SCY1,F1RLI9,A0A286ZQC7,A0A287ABK7,A0A287AJI4,Q95JC8,Q7M364
4	GO:0045184	establishment of protein localization	Biological Process	15	A0A286ZQC7,A0A287ATD3,A0A287B9T3,A0A286ZQQ5,F1RYT3,Q29549,A0A287B7W8,Q9GLV6,A0A287B017,F1S9L2,F1RX36,F1SE73,A0A287AB58,A0A286ZQM9,I3LC26
4	GO:0042592	homeostatic process	Biological Process	15	I3LJ55,F1S3U9,P82460,Q8HZQ4,A5J2A9,A0A287BG87,P09571,Q9GLE7,P19133,I3LUE7,I3L9Z2,F1STV0,A0A286ZQC7,Q8SQC1,A0A287AB58
6	GO:0016310	phosphorylation	Biological Process	15	A0A286ZQC7,O02799,I3LVN1,Q95266,F1RK18,B6E314,F1SQ36,I3L9Z2,F1SE73,F1RQ02,F1SKD5,I3LUE7,F1RX36,Q29549,F1RLI9
6	GO:0042886	amide transport	Biological Process	15	A0A286ZQC7,A0A287ATD3,A0A287B9T3,A0A286ZQQ5,F1RYT3,Q29549,A0A287B7W8,Q9GLV6,A0A287B017,F1S9L2,F1RX36,F1SE73,A0A287AB58,A0A286ZQM9,Q9XSH0
3	GO:0009653	anatomical structure morphogenesis	Biological Process	14	Q29549,A0A287B2K4,F1RVE6,A0A286ZQM9,A0A286ZZ12,A0A1P0REP6,A0A286ZFW3,Q0PM28,A0A286ZQC7,A0A287BQ84,I3LUE7,F1S0L5,F1STV0,O02799
3	GO:0043900	regulation of multi-organism process	Biological Process	14	Q9GLV6,I3LRN0,F1RHN8,I3LVN1,A7VK01,K7GKN2,A0A286ZK05,A0A287AB58,F1S9L2,F1SCY0,I3LB04,A0A286ZPJ7,F1SCY1,Q95JC8
4	GO:0009894	regulation of catabolic process	Biological Process	14	F1RLV7,F1RHN8,Q8SQC1,I3LVN1,Q29549,A0A286ZJD1,F1RYT3,A0A286ZPJ7,F1SI86,F1S870,A0A287AV76,A0A287A6X5,I3LRN0,F1SKH6
4	GO:0055086	nucleobase-containing small molecule metabolic process	Biological Process	14	A0A287AAG0,F1SMG8,F1RUJ4,P50390,F1S9L3,A0A286ZQ44,F1RIF8,F1RLI9,A0A287AM78,F1RPJ7,I3LCJ3,A0A286ZZ12,A0A286ZNL3,F1SGT2
4	GO:0045087	innate immune response	Biological Process	14	F1S9L2,A0A287AB58,F1RHN8,Q9GLV6,I3LVN1,Q95JC8,F1SQ36,O02799,B8XX91,A0A288CFW7,A7VK01,K7GKN2,F1SCY1,A7VK00
4	GO:1901700	response to oxygen-containing compound	Biological Process	14	A0A287B7W8,I3LUE7,Q8SQC1,I3LC26,A0A287ATD3,O02799,Q6RWA7,A0A287B807,A0A287BC02,F1RLI9,A0A287A6X5,A0A287ABK7,F1S567,Q29549
4	GO:0051649	establishment of localization in cell	Biological Process	14	A0A287ATD3,A0A287B9T3,A0A286ZQQ5,F1RYT3,A0A1P0REP6,M3VK03,I3LRN0,A7VK00,K7GKN2,A7VK01,I3LDA5,A0A287B017,F2Z5H2,A0A286ZQM9
5	GO:0031329	regulation of cellular catabolic process	Biological Process	14	F1RLV7,F1RHN8,Q8SQC1,I3LVN1,Q29549,A0A286ZJD1,F1RYT3,A0A286ZPJ7,F1SI86,F1S870,A0A287AV76,A0A287A6X5,I3LRN0,F1SKH6
5	GO:1902531	regulation of intracellular signal transduction	Biological Process	14	I3LVN1,A0A286ZQC7,F1SQ36,A0A287BLE1,F1SCY0,F1RLV7,I3L9Z2,F1SE73,A0A287AZC7,I3LUE7,F1RX36,A0A287B807,Q29549,B6E314
5	GO:0033043	regulation of organelle organization	Biological Process	14	A0A287A6X5,B6E314,Q2XVP5,A0A1P0REP6,A0A287BRR9,I3L9Z2,A0A287AMU9,A0A286ZQC7,A0A286ZJ54,I3LJ55,I3LC26,O02799,A0A287BQ84,F1SKH6
5	GO:0015031	protein transport	Biological Process	14	A0A286ZQC7,A0A287ATD3,A0A287B9T3,A0A286ZQQ5,F1RYT3,Q29549,A0A287B7W8,Q9GLV6,A0A287B017,F1S9L2,F1RX36,F1SE73,A0A287AB58,A0A286ZQM9
6	GO:0071345	cellular response to cytokine stimulus	Biological Process	14	A0A286ZQC7,O02799,Q0GFA4,F1SCY2,K7GNR1,A0A287A6X5,F1RLI9,Q95JC8,F1SQ36,B8XX91,A0A288CFW7,A7VK01,K7GKN2,F1SCY1
6	GO:0015833	peptide transport	Biological Process	14	A0A286ZQC7,A0A287ATD3,A0A287B9T3,A0A286ZQQ5,F1RYT3,Q29549,A0A287B7W8,Q9GLV6,A0A287B017,F1S9L2,F1RX36,F1SE73,A0A287AB58,A0A286ZQM9
7	GO:0006468	protein phosphorylation	Biological Process	14	A0A286ZQC7,O02799,I3LVN1,F1RK18,B6E314,F1SQ36,I3L9Z2,F1SE73,F1RQ02,F1SKD5,I3LUE7,F1RX36,Q29549,Q95266
3	GO:0002684	positive regulation of immune system process	Biological Process	13	I3LUE7,Q07717,Q9GLV6,I3LEF1,A0A287BC02,F1S9L2,I3LVN1,B6E314,F1S567,A0A287AB58,B8XX91,A0A288CFW7,Q95JC8
3	GO:0042127	regulation of cell proliferation	Biological Process	13	A0A286ZFW3,A0A287B4N8,F1SCY2,B6E314,A0A287BC02,F1S567,Q95JC8,I3LUE7,Q07717,Q0PM28,O02799,A0A287BQ84,Q29549
3	GO:0003008	system process	Biological Process	13	A0A287B9T3,I3L9Z2,F1STV0,F1SMV2,A0A286ZQQ5,Q07717,F2Z5H2,F1RPW2,Q95266,A0A286ZQC7,F1RX36,I3LUE7,Q8SQC1
3	GO:0048870	cell motility	Biological Process	13	P02554,A0A287BQ84,A0A286ZFW3,I3LUE7,F1S0L5,B6E314,F1SE73,Q9GLV6,F1RVE6,A0A286ZQC7,Q8SQC1,F1STV0,F1S567
3	GO:0048585	negative regulation of response to stimulus	Biological Process	13	A0A286ZQC7,I3LVN1,A0A286ZFW3,I3LRJ4,F1SQ36,F1RX36,F1SE73,I3LJ55,A0A287AJI4,Q95JC8,A0A287B807,Q29549,B6E314
3	GO:0051674	localization of cell	Biological Process	13	P02554,A0A287BQ84,A0A286ZFW3,I3LUE7,F1S0L5,B6E314,F1SE73,Q9GLV6,F1RVE6,A0A286ZQC7,Q8SQC1,F1STV0,F1S567
4	GO:0051186	cofactor metabolic process	Biological Process	13	F1SMG8,F1SLF0,A0A286ZQ44,A0A287ASX8,A0A287ADA9,F1RIF8,F1RLI9,A0A286ZNL3,A0A0B8RZN7,F1SGT2,I3LQH7,P01965,P04246
4	GO:0051049	regulation of transport	Biological Process	13	F2Z5H2,A0A286ZQC7,A0A286ZPJ7,Q07717,Q9GLV6,A0A287B017,F1RX36,A7VK00,Q29549,F1S9L2,F1SE73,A7VK01,K7GKN2
4	GO:0046907	intracellular transport	Biological Process	13	A0A287ATD3,A0A287B9T3,A0A286ZQQ5,F1RYT3,A0A1P0REP6,I3LRN0,A7VK00,K7GKN2,A7VK01,I3LDA5,A0A287B017,M3VK03,A0A286ZQM9
5	GO:0051248	negative regulation of protein metabolic process	Biological Process	13	Q0PM28,F1SFI6,F1SE73,A0A287BLE1,A0A287AB58,I3LVN1,B6E314,F1SQ36,I3LRN0,F1RHN8,F1S870,Q29549,A0A287AV76
5	GO:1901566	organonitrogen compound biosynthetic process	Biological Process	13	Q95JC8,F1S9L3,K9IVV5,F1SJ20,A0A286ZQC7,F1SLF0,A0A287ADA9,A0A286ZNL3,F1SGT2,I3LEI8,A0A287BLV9,B6E314,F1SI86
5	GO:0030163	protein catabolic process	Biological Process	13	A0A287AB58,A1E295,F1SKD5,F4ZS20,F1S870,A0A287A953,A0A287AZC7,I3LRN0,I3LVN1,Q29549,A0A286ZJD1,A0A287A6X5,A0A287AV76
5	GO:0022008	neurogenesis	Biological Process	13	P02554,A0A286ZZ12,A0A1P0REP6,A0A287B2K4,F1RVE6,I3LEF1,I3L9Z2,Q29549,I3LUE7,A0A287A6X5,F1S0L5,Q0PM28,Q07717
5	GO:0007399	nervous system development	Biological Process	13	P02554,A0A286ZZ12,A0A1P0REP6,A0A287B2K4,F1RVE6,I3LEF1,A0A287A6X5,I3L9Z2,Q29549,I3LUE7,F1S0L5,Q0PM28,Q07717
5	GO:0031347	regulation of defense response	Biological Process	13	Q9GLV6,I3LRN0,F1S9L2,I3LVN1,F1SCY1,F1RLI9,A0A286ZQC7,I3LRJ4,A0A287ABK7,Q95JC8,F1SQ36,B8XX91,A0A288CFW7
6	GO:0044257	cellular protein catabolic process	Biological Process	13	A0A287AB58,A1E295,F1SKD5,F4ZS20,F1S870,A0A287A953,A0A287AZC7,I3LRN0,I3LVN1,Q29549,A0A286ZJD1,A0A287AV76,A0A287A6X5
7	GO:0006366	transcription by RNA polymerase II	Biological Process	13	A0A287BLE1,I3LVN1,A0A287B017,Q0GFA4,F1SKD5,I3LUE7,O02799,I3LC26,A0A287B807,B6E314,A0A286ZPJ7,I3LCB2,F1SSV8
3	GO:0019882	antigen processing and presentation	Biological Process	12	A0A287AYL4,Q07717,T2HGJ0,G0KXP9,A0A3G5MV14,A0A3G5MTE7,A0A3G5MYR3,A0A3G5MTA1,Q31082,A4ZVH0,A0A0N9E8P0,D4NVU5
3	GO:0051240	positive regulation of multicellular organismal process	Biological Process	12	Q07717,Q9GLV6,I3LUE7,Q95266,A0A287AB58,Q29549,I3LVN1,F1RX36,Q0PM28,A0A286ZFW3,A0A287AJI4,F1S9L2
3	GO:0044419	interspecies interaction between organisms	Biological Process	12	A1E295,F1RHN8,Q8SQC1,A7VK01,K7GKN2,A0A286ZK05,A0A287AB58,F1S9L2,F1SCY0,I3LB04,A0A286ZPJ7,Q95JC8
4	GO:0019637	organophosphate metabolic process	Biological Process	12	F1SMG8,F1RUJ4,F1S9L3,A0A286ZQC7,A0A286ZQ44,A0A0B8RW41,F1RIF8,F1RLI9,I3LCJ3,A0A286ZZ12,A0A286ZNL3,Q8SQC1
4	GO:1901135	carbohydrate derivative metabolic process	Biological Process	12	A0A287AAG0,F1SMG8,F1S9L3,F1SJ20,F1RIF8,F1RLI9,A0A287AM78,F1RPJ7,F1SGT2,F1RUM4,P79263,A0A287BQK2
4	GO:0050776	regulation of immune response	Biological Process	12	I3LUE7,Q07717,Q9GLV6,A0A286ZQC7,I3LEF1,F1S9L2,I3LVN1,I3LJ55,Q95JC8,F1SQ36,B8XX91,A0A288CFW7
4	GO:0033554	cellular response to stress	Biological Process	12	I3LVN1,A0A287B017,I3LJ55,I3LRN0,A0A287A6X5,I3LEF1,B6E314,F1SE73,A0A287AZC7,A0A287BLE1,Q29549,Q07717
4	GO:2000026	regulation of multicellular organismal development	Biological Process	12	A0A286ZFW3,Q0PM28,A0A287BQ84,A0A287AB58,A0A286ZSJ7,A0A286ZQC7,I3L9Z2,I3LUE7,I3LJ55,F1S0L5,I3LRJ4,Q07717
4	GO:0016477	cell migration	Biological Process	12	P02554,A0A287BQ84,A0A286ZFW3,I3LUE7,Q9GLV6,F1RVE6,A0A286ZQC7,Q8SQC1,F1STV0,F1S567,F1S0L5,B6E314
4	GO:0070727	cellular macromolecule localization	Biological Process	12	A0A287ATD3,A0A287B9T3,A0A286ZQQ5,F1RYT3,A0A287B017,F1SE73,M3VK03,I3LRN0,I3LVN1,A0A287BLE1,A0A286ZQM9,I3LJ55
4	GO:0044403	symbiont process	Biological Process	12	A1E295,F1RHN8,Q8SQC1,A7VK01,K7GKN2,A0A286ZK05,A0A287AB58,F1S9L2,F1SCY0,I3LB04,A0A286ZPJ7,Q95JC8
4	GO:0044093	positive regulation of molecular function	Biological Process	12	I3LKS4,I3LRN0,P82460,Q8SQC1,A0A286ZFW3,F1RHN8,F1RLV7,Q29549,A0A286ZQC7,Q07717,F2Z536,A0A287A6X5
5	GO:0051247	positive regulation of protein metabolic process	Biological Process	12	I3LKS4,A0A287AV76,Q29549,I3LVN1,A0A286ZJD1,B6E314,F1SQ36,F1SI86,I3LUE7,F1RX36,I3LC26,A0A287A6X5
5	GO:0032269	negative regulation of cellular protein metabolic process	Biological Process	12	Q0PM28,F1SFI6,F1SE73,A0A287BLE1,A0A287AB58,I3LVN1,B6E314,F1SQ36,I3LRN0,F1RHN8,F1S870,A0A287AV76
5	GO:0032270	positive regulation of cellular protein metabolic process	Biological Process	12	I3LKS4,A0A287AV76,Q29549,I3LVN1,A0A286ZJD1,B6E314,F1SQ36,F1SI86,I3LUE7,F1RX36,I3LC26,A0A287A6X5
5	GO:0051174	regulation of phosphorus metabolic process	Biological Process	12	A0A286ZQC7,O02799,I3LVN1,Q8SQC1,B6E314,F1SQ36,I3L9Z2,F1SE73,F1RQ02,I3LUE7,F1RX36,Q29549
5	GO:0007010	cytoskeleton organization	Biological Process	12	P02554,A0A287BRL8,B6E314,A0A287AMU9,Q2XVP5,A0A1P0REP6,A0A287BRR9,A0A286ZQC7,A0A286ZJ54,I3LJ55,A0A287BQ84,F1RS72
5	GO:0034613	cellular protein localization	Biological Process	12	A0A287ATD3,A0A287B9T3,A0A286ZQQ5,F1RYT3,A0A287B017,F1SE73,M3VK03,I3LRN0,I3LVN1,A0A287BLE1,A0A286ZQM9,I3LJ55
6	GO:0019220	regulation of phosphate metabolic process	Biological Process	12	A0A286ZQC7,O02799,I3LVN1,Q8SQC1,B6E314,F1SQ36,I3L9Z2,F1SE73,F1RQ02,I3LUE7,F1RX36,Q29549
6	GO:0051603	proteolysis involved in cellular protein catabolic process	Biological Process	12	A0A287AB58,F1SKD5,F4ZS20,F1S870,A0A287A953,A0A287AZC7,I3LRN0,I3LVN1,Q29549,A0A286ZJD1,A0A287AV76,A1E295
2	GO:0022610	biological adhesion	Biological Process	11	F1S567,A0A0B8RSQ9,I3LG90,F1RX36,A0A287BQ84,A0A287BC02,A0A286ZQC7,B6E314,Q8SQC1,Q95JC8,F1RSK4
3	GO:0051241	negative regulation of multicellular organismal process	Biological Process	11	A0A286ZQC7,A0A286ZFW3,Q0PM28,I3LRJ4,A0A286ZSJ7,F1RX36,I3L9Z2,I3LJ55,A0A287AJI4,Q95JC8,Q07717
4	GO:0006082	organic acid metabolic process	Biological Process	11	K9IVV5,I3LEI8,D0G781,Q6RWA7,A0A286ZUW5,F1SGT2,Q95JC8,F1RUM4,P79263,A0A287BQK2,F1RIF8
4	GO:0044092	negative regulation of molecular function	Biological Process	11	Q0PM28,F1SFI6,F1RHN8,K7GNR1,A0A287AV76,F1SE73,A0A286ZQC7,I3LRN0,Q07717,I3LJ55,F2Z5U6
5	GO:0043436	oxoacid metabolic process	Biological Process	11	K9IVV5,I3LEI8,D0G781,Q6RWA7,A0A286ZUW5,F1SGT2,Q95JC8,F1RUM4,P79263,A0A287BQK2,F1RIF8
6	GO:0019752	carboxylic acid metabolic process	Biological Process	11	K9IVV5,I3LEI8,D0G781,Q6RWA7,A0A286ZUW5,F1SGT2,Q95JC8,F1RUM4,P79263,A0A287BQK2,F1RIF8
6	GO:0034622	cellular protein-containing complex assembly	Biological Process	11	I3LVN1,Q29549,A0A287BQ84,B6E314,Q2XVP5,D0G781,A0A287A1K8,A0A287AMU9,F1RX36,A0A286ZJ54,A0A287BLV9
7	GO:0001932	regulation of protein phosphorylation	Biological Process	11	B6E314,F1SQ36,I3L9Z2,F1SE73,F1RQ02,I3LUE7,F1RX36,Q29549,A0A286ZQC7,O02799,I3LVN1
7	GO:0042325	regulation of phosphorylation	Biological Process	11	A0A286ZQC7,O02799,I3LVN1,B6E314,F1SQ36,I3L9Z2,F1SE73,F1RQ02,I3LUE7,F1RX36,Q29549
7	GO:0070647	protein modification by small protein conjugation or removal	Biological Process	11	F1RHN8,I3LRN0,A0A287A953,I3L574,F1SE73,A0A287BLE1,A0A287AB58,F1SKD5,A0A287AZC7,I3LVN1,A0A287AV76
3	GO:0001775	cell activation	Biological Process	10	I3LUE7,Q29549,A0A287BC02,B6E314,F1S567,F1RLI9,F1S9L2,I3LJ55,Q95JC8,F1RX36
3	GO:0019725	cellular homeostasis	Biological Process	10	F1S3U9,P82460,Q8HZQ4,A5J2A9,A0A287BG87,P09571,Q9GLE7,P19133,I3LUE7,I3L9Z2
3	GO:0007155	cell adhesion	Biological Process	10	F1S567,F1RX36,A0A287BQ84,A0A287BC02,A0A286ZQC7,B6E314,Q95JC8,F1RSK4,A0A0B8RSQ9,I3LG90
3	GO:0023057	negative regulation of signaling	Biological Process	10	A0A286ZQC7,I3LVN1,F1SQ36,F1SE73,F2Z5H2,Q95JC8,A0A287B807,F1RX36,Q29549,B6E314
3	GO:0001816	cytokine production	Biological Process	10	A0A287B807,Q07717,Q9GLV6,A0A286ZQC7,I3LUE7,A0A287AB58,Q29549,I3LVN1,Q95JC8,F1S9L2
4	GO:0006629	lipid metabolic process	Biological Process	10	D0G781,Q6RWA7,A0A286ZFW3,A0A286ZQC7,Q8SQC1,A0A0B8RW41,F1SMG8,I3LN42,Q8MJ76,P50390
4	GO:0010648	negative regulation of cell communication	Biological Process	10	A0A286ZQC7,I3LVN1,F1SQ36,F1SE73,F2Z5H2,Q95JC8,A0A287B807,F1RX36,Q29549,B6E314
4	GO:0051130	positive regulation of cellular component organization	Biological Process	10	F2Z5H2,A0A287A6X5,B6E314,A0A1P0REP6,Q29549,A0A287AMU9,Q07717,A0A286ZQC7,I3LC26,F1SKH6
4	GO:0097435	supramolecular fiber organization	Biological Process	10	A0A287BRL8,B6E314,A0A287AMU9,A0A286ZUW5,Q2XVP5,A0A1P0REP6,A0A286ZQC7,A0A286ZJ54,Q29549,Q07717
4	GO:0001817	regulation of cytokine production	Biological Process	10	Q07717,Q9GLV6,A0A286ZQC7,I3LUE7,A0A287AB58,Q29549,I3LVN1,Q95JC8,F1S9L2,A0A287B807
4	GO:0043903	regulation of symbiosis, encompassing mutualism through parasitism	Biological Process	10	F1RHN8,A7VK01,K7GKN2,A0A286ZK05,A0A287AB58,F1S9L2,F1SCY0,I3LB04,A0A286ZPJ7,Q95JC8
5	GO:0033993	response to lipid	Biological Process	10	F1SE73,Q8SQC1,I3LC26,I3L9Z2,Q6RWA7,A0A287B807,A0A287BC02,F1RLI9,A0A287A6X5,Q29549
5	GO:0016032	viral process	Biological Process	10	A1E295,F1RHN8,A7VK01,K7GKN2,A0A286ZK05,A0A287AB58,F1S9L2,F1SCY0,I3LB04,A0A286ZPJ7
6	GO:0030162	regulation of proteolysis	Biological Process	10	I3LKS4,Q0PM28,F1SFI6,A0A287AV76,I3LVN1,Q29549,A0A286ZJD1,F1RHN8,F1S870,A0A287A6X5
6	GO:0043632	modification-dependent macromolecule catabolic process	Biological Process	10	A0A287AB58,F1SKD5,F4ZS20,F1S870,A0A287A953,A0A287AZC7,I3LRN0,I3LVN1,Q29549,A0A286ZJD1
6	GO:0051259	protein complex oligomerization	Biological Process	10	Q29549,A0A1P0REP6,I3LDA5,A0A287BRL8,Q07717,A0A287AMU9,A0A286ZQ44,F1RLV7,F1RHN8,A0A287A6X5
6	GO:0048699	generation of neurons	Biological Process	10	P02554,A0A286ZZ12,A0A1P0REP6,A0A287B2K4,F1RVE6,I3L9Z2,A0A287A6X5,F1S0L5,Q0PM28,Q07717
6	GO:0019058	viral life cycle	Biological Process	10	A1E295,A7VK01,K7GKN2,A0A286ZK05,A0A287AB58,F1S9L2,F1SCY0,I3LB04,A0A286ZPJ7,F1RHN8
7	GO:0019941	modification-dependent protein catabolic process	Biological Process	10	F1SKD5,F4ZS20,F1S870,A0A287A953,A0A287AZC7,I3LRN0,I3LVN1,Q29549,A0A286ZJD1,A0A287AB58
7	GO:0006357	regulation of transcription by RNA polymerase II	Biological Process	10	A0A287BLE1,I3LVN1,A0A287B017,F1SKD5,O02799,I3LC26,A0A287B807,B6E314,A0A286ZPJ7,Q0GFA4
3	GO:0045321	leukocyte activation	Biological Process	9	I3LUE7,Q29549,A0A287BC02,B6E314,F1S567,F1RLI9,F1S9L2,I3LJ55,Q95JC8
3	GO:0043901	negative regulation of multi-organism process	Biological Process	9	F1RHN8,A7VK01,K7GKN2,A0A286ZK05,A0A287AB58,F1S9L2,F1SCY0,I3LB04,A0A286ZPJ7
3	GO:0009719	response to endogenous stimulus	Biological Process	9	F1STV0,F1SKD5,I3L9Z2,F1SE73,I3LC26,O02799,A1E295,A0A287ABK7,F1S567
4	GO:0009891	positive regulation of biosynthetic process	Biological Process	9	Q8SQC1,B6E314,Q29549,I3LRN0,O02799,I3LC26,A0A287B807,A0A286ZPJ7,F1SI86
4	GO:0002697	regulation of immune effector process	Biological Process	9	Q9GLV6,I3LRN0,Q07717,A0A286ZQC7,I3LVN1,I3LJ55,F1SCY1,Q95JC8,F1S9L2
4	GO:0009968	negative regulation of signal transduction	Biological Process	9	A0A286ZQC7,I3LVN1,F1SQ36,F1SE73,Q95JC8,A0A287B807,F1RX36,Q29549,B6E314
4	GO:0060548	negative regulation of cell death	Biological Process	9	F1SCY2,F1RS72,A0A0B8RZN7,I3LQI5,I3LRJ4,A0A286ZFW3,F1RX36,Q29549,F1SE73
4	GO:0061024	membrane organization	Biological Process	9	A0A287BRR9,A7VK00,K7GKN2,M3VK03,Q29549,A0A287ABK7,A0A287B9T3,A0A286ZQQ5,A0A286ZQM9
4	GO:0048525	negative regulation of viral process	Biological Process	9	F1RHN8,A7VK01,K7GKN2,A0A286ZK05,A0A287AB58,F1S9L2,F1SCY0,I3LB04,A0A286ZPJ7
4	GO:0032880	regulation of protein localization	Biological Process	9	A0A286ZQC7,Q9GLV6,A0A287B017,F1S9L2,F1RX36,F1SE73,I3LRN0,A0A287BLE1,F1RLV7
4	GO:0009611	response to wounding	Biological Process	9	F1RPW2,B3STX9,I3LRJ4,F1RQ75,A0A286ZFW3,F1RX36,A0A287AJI4,F1STV0,Q7M364
5	GO:0031328	positive regulation of cellular biosynthetic process	Biological Process	9	Q8SQC1,B6E314,Q29549,I3LRN0,O02799,I3LC26,A0A287B807,A0A286ZPJ7,F1SI86
5	GO:0010629	negative regulation of gene expression	Biological Process	9	A0A287BLE1,I3LVN1,A0A287B017,A0A287ALA0,A0A287BLV9,A0A286ZPJ7,F1SI86,B6E314,F1SQ36
5	GO:0006753	nucleoside phosphate metabolic process	Biological Process	9	F1SMG8,F1RUJ4,F1S9L3,A0A286ZQ44,F1RIF8,F1RLI9,I3LCJ3,A0A286ZZ12,A0A286ZNL3
5	GO:1902533	positive regulation of intracellular signal transduction	Biological Process	9	A0A286ZQC7,F1SQ36,F1SCY0,F1RLV7,A0A287AZC7,I3LUE7,F1RX36,B6E314,Q29549
5	GO:0043069	negative regulation of programmed cell death	Biological Process	9	F1SCY2,F1RS72,A0A0B8RZN7,I3LQI5,I3LRJ4,A0A286ZFW3,F1RX36,Q29549,F1SE73
5	GO:1903901	negative regulation of viral life cycle	Biological Process	9	A7VK01,K7GKN2,A0A286ZK05,A0A287AB58,F1S9L2,F1SCY0,I3LB04,A0A286ZPJ7,F1RHN8
5	GO:0050792	regulation of viral process	Biological Process	9	F1RHN8,A7VK01,K7GKN2,A0A286ZK05,A0A287AB58,F1S9L2,F1SCY0,I3LB04,A0A286ZPJ7
5	GO:0006954	inflammatory response	Biological Process	9	I3LUE7,Q29549,F1STV0,B3STX9,P79263,F1RLI9,A0A286ZQC7,I3LRJ4,A0A287ABK7
5	GO:0042060	wound healing	Biological Process	9	F1RPW2,B3STX9,I3LRJ4,F1RQ75,A0A286ZFW3,F1RX36,A0A287AJI4,F1STV0,Q7M364
5	GO:0006811	ion transport	Biological Process	9	A0A286ZS14,Q9GLE7,P19133,Q8SQC1,F1RYT3,A0A286ZQC7,Q07717,A0A287ABK7,Q9XSH0
5	GO:0098657	import into cell	Biological Process	9	F2Z5H2,F1RYT3,A7VK00,K7GKN2,Q8SQC1,Q07717,Q29549,A0A286ZQC7,Q9XSH0
5	GO:0051336	regulation of hydrolase activity	Biological Process	9	I3LKS4,Q0PM28,F1SFI6,A0A286ZFW3,A0A286ZQC7,A0A286ZK05,F1RYT3,F2Z536,A0A287A6X5
6	GO:0009117	nucleotide metabolic process	Biological Process	9	F1SMG8,F1RUJ4,F1S9L3,A0A286ZQ44,F1RIF8,F1RLI9,A0A286ZZ12,A0A286ZNL3,I3LCJ3
6	GO:0006396	RNA processing	Biological Process	9	F1SEX9,A5GFQ0,F1SHE8,A0A287BL77,I3LVN1,F1RVS1,F1RQ02,A0A286ZPJ7,A0A286ZQB1
6	GO:0043066	negative regulation of apoptotic process	Biological Process	9	A0A286ZFW3,F1RX36,Q29549,F1SE73,F1SCY2,F1RS72,A0A0B8RZN7,I3LQI5,I3LRJ4
6	GO:0051493	regulation of cytoskeleton organization	Biological Process	9	B6E314,Q2XVP5,A0A1P0REP6,A0A287BRR9,A0A287AMU9,A0A286ZQC7,A0A286ZJ54,I3LJ55,A0A287BQ84
6	GO:1903900	regulation of viral life cycle	Biological Process	9	A7VK01,K7GKN2,A0A286ZK05,A0A287AB58,F1S9L2,F1SCY0,I3LB04,A0A286ZPJ7,F1RHN8
6	GO:0033365	protein localization to organelle	Biological Process	9	A0A287ATD3,A0A286ZQQ5,F1RYT3,A0A287B017,F1SE73,M3VK03,I3LRN0,I3LVN1,I3LJ55
8	GO:0006511	ubiquitin-dependent protein catabolic process	Biological Process	9	I3LVN1,Q29549,A0A286ZJD1,F1SKD5,F4ZS20,F1S870,A0A287A953,A0A287AZC7,I3LRN0
3	GO:0007049	cell cycle	Biological Process	8	P02554,A7VK00,M3VK03,I3LVN1,A0A1P0REP6,A0A287ACR8,F1RHN8,I3LJ55
3	GO:0050817	coagulation	Biological Process	8	F1RPW2,B3STX9,I3LRJ4,F1RQ75,A0A286ZFW3,F1RX36,A0A287AJI4,Q7M364
3	GO:0051050	positive regulation of transport	Biological Process	8	F2Z5H2,A0A286ZQC7,A0A286ZPJ7,Q9GLV6,A0A287B017,F1RX36,Q07717,Q29549
3	GO:0044087	regulation of cellular component biogenesis	Biological Process	8	B6E314,Q2XVP5,Q29549,I3LVN1,A0A287AMU9,A0A286ZQC7,A0A286ZJ54,F1SKH6
4	GO:0009896	positive regulation of catabolic process	Biological Process	8	F1RLV7,F1RHN8,Q29549,I3LVN1,A0A286ZJD1,A0A287AV76,I3LRN0,F1SKH6
4	GO:0044283	small molecule biosynthetic process	Biological Process	8	D0G781,Q6RWA7,A0A286ZQC7,F1SLF0,A0A287ASX8,A0A286ZZ12,F1SGT2,I3LEI8
4	GO:0017144	drug metabolic process	Biological Process	8	F1SLF0,F1SGT2,I3LEI8,Q8MJ76,P01965,P04246,Q29549,I3L9Z2
4	GO:0044255	cellular lipid metabolic process	Biological Process	8	D0G781,Q6RWA7,A0A286ZFW3,A0A286ZQC7,A0A0B8RW41,F1SMG8,Q8SQC1,P50390
4	GO:0050778	positive regulation of immune response	Biological Process	8	I3LUE7,Q07717,Q9GLV6,I3LEF1,F1S9L2,I3LVN1,B8XX91,A0A288CFW7
4	GO:0032989	cellular component morphogenesis	Biological Process	8	Q29549,A0A286ZQM9,A0A286ZZ12,A0A1P0REP6,A0A287B2K4,F1RVE6,F1S0L5,A0A286ZQC7
4	GO:0045595	regulation of cell differentiation	Biological Process	8	A0A286ZSJ7,A0A287AB58,I3L9Z2,F1S0L5,Q0PM28,A0A286ZQC7,I3LRJ4,Q07717
4	GO:0035295	tube development	Biological Process	8	A0A287B2K4,F1RVE6,A0A286ZFW3,Q0PM28,A0A287BQ84,I3LUE7,F1STV0,A0A286ZQQ5
4	GO:0007596	blood coagulation	Biological Process	8	A0A286ZFW3,I3LRJ4,F1RX36,A0A287AJI4,Q7M364,F1RPW2,B3STX9,F1RQ75
4	GO:0009888	tissue development	Biological Process	8	A0A286ZQM9,A0A287BQ84,A0A287AB58,A1E295,I3L9Z2,A0A286ZQQ5,A0A287ALA0,I3LRJ4
4	GO:0071495	cellular response to endogenous stimulus	Biological Process	8	F1STV0,F1SKD5,I3L9Z2,F1SE73,I3LC26,A1E295,A0A287ABK7,F1S567
4	GO:0009617	response to bacterium	Biological Process	8	A0A287AB58,I3LUE7,Q8SQC1,F1RX36,A0A287B807,A0A287BC02,F1RLI9,A0A287AMT7
4	GO:0050878	regulation of body fluid levels	Biological Process	8	F1RPW2,B3STX9,I3LRJ4,F1RQ75,A0A286ZFW3,F1RX36,A0A287AJI4,Q7M364
5	GO:0043603	cellular amide metabolic process	Biological Process	8	Q95JC8,F1SMG8,K9IVV5,A0A287ADA9,A0A287BLV9,B6E314,F1SI86,Q29549
5	GO:0045934	negative regulation of nucleobase-containing compound metabolic process	Biological Process	8	A0A287BLE1,I3LVN1,A0A287B017,A0A287ALA0,A0A287BLV9,I3LJ55,F1SI86,B6E314
5	GO:0031331	positive regulation of cellular catabolic process	Biological Process	8	F1RLV7,F1RHN8,Q29549,I3LVN1,A0A286ZJD1,A0A287AV76,I3LRN0,F1SKH6
5	GO:0010628	positive regulation of gene expression	Biological Process	8	A0A287AV76,B6E314,I3LC26,I3LRN0,O02799,A0A287B807,A0A286ZPJ7,F1SI86
5	GO:0006732	coenzyme metabolic process	Biological Process	8	F1SMG8,F1SLF0,A0A286ZQ44,A0A287ASX8,F1RIF8,F1RLI9,A0A286ZNL3,F1SGT2
5	GO:0051276	chromosome organization	Biological Process	8	I3LJ55,A0A287B017,M3VK03,I3LRN0,I3L9Z2,A0A287ACR8,F1SKD5,I3LC26
5	GO:0000902	cell morphogenesis	Biological Process	8	A0A286ZQM9,A0A286ZZ12,A0A1P0REP6,A0A287B2K4,F1RVE6,F1S0L5,A0A286ZQC7,Q29549
5	GO:0030182	neuron differentiation	Biological Process	8	A0A286ZZ12,A0A1P0REP6,A0A287B2K4,F1RVE6,I3L9Z2,A0A287A6X5,F1S0L5,Q07717
5	GO:0048878	chemical homeostasis	Biological Process	8	P09571,Q9GLE7,P19133,I3LUE7,I3L9Z2,F1STV0,A0A286ZQC7,Q8SQC1
5	GO:0007599	hemostasis	Biological Process	8	F1RPW2,B3STX9,I3LRJ4,F1RQ75,A0A286ZFW3,F1RX36,A0A287AJI4,Q7M364
5	GO:0043085	positive regulation of catalytic activity	Biological Process	8	I3LKS4,Q8SQC1,A0A286ZFW3,A0A286ZQC7,I3LRN0,Q29549,F2Z536,A0A287A6X5
6	GO:0031400	negative regulation of protein modification process	Biological Process	8	F1SE73,A0A287BLE1,A0A287AB58,B6E314,F1SQ36,I3LRN0,F1RHN8,A0A287AV76
6	GO:0071396	cellular response to lipid	Biological Process	8	F1SE73,I3LC26,I3L9Z2,A0A287B807,A0A287BC02,F1RLI9,A0A287A6X5,Q29549
6	GO:0045071	negative regulation of viral genome replication	Biological Process	8	A7VK01,K7GKN2,A0A286ZK05,A0A287AB58,F1S9L2,F1SCY0,I3LB04,A0A286ZPJ7
6	GO:0006897	endocytosis	Biological Process	8	F2Z5H2,F1RYT3,A7VK00,K7GKN2,Q8SQC1,Q07717,Q29549,A0A286ZQC7
6	GO:0019079	viral genome replication	Biological Process	8	A7VK01,K7GKN2,A0A286ZK05,A0A287AB58,F1S9L2,F1SCY0,I3LB04,A0A286ZPJ7
7	GO:0045069	regulation of viral genome replication	Biological Process	8	A7VK01,K7GKN2,A0A286ZK05,A0A287AB58,F1S9L2,F1SCY0,I3LB04,A0A286ZPJ7
8	GO:0032446	protein modification by small protein conjugation	Biological Process	8	F1RHN8,I3LRN0,I3L574,F1SE73,A0A287BLE1,A0A287AB58,A0A287AZC7,A0A287AV76
2	GO:0000003	reproduction	Biological Process	7	I3LEF1,Q8MJ76,I3L9Z2,F1SE73,F1SFI6,A1E295,Q0PM28
2	GO:0022414	reproductive process	Biological Process	7	I3LEF1,Q8MJ76,I3L9Z2,F1SE73,F1SFI6,A1E295,Q0PM28
3	GO:0002520	immune system development	Biological Process	7	A0A287AMT7,A0A0B8RZN7,A0A286ZSJ7,F1S9L2,A0A287AB58,I3L9Z2,I3LJ55
3	GO:0050673	epithelial cell proliferation	Biological Process	7	A0A286ZQC7,Q8SQC1,A0A286ZFW3,I3LUE7,Q07717,I3L9Z2,Q0PM28
3	GO:0007017	microtubule-based process	Biological Process	7	P02554,A0A287AAM0,F1ST22,Q2XVP5,A0A1P0REP6,I3LJ55,F2Z536
3	GO:0030029	actin filament-based process	Biological Process	7	A0A287BRL8,B6E314,A0A287AMU9,A0A287BRR9,A0A286ZQC7,A0A286ZJ54,A0A287BQ84
3	GO:0048646	anatomical structure formation involved in morphogenesis	Biological Process	7	A0A287B2K4,F1RVE6,A0A286ZFW3,Q0PM28,A0A287BQ84,I3LUE7,F1STV0
3	GO:0030155	regulation of cell adhesion	Biological Process	7	A0A287BC02,A0A286ZQC7,F1RX36,B6E314,F1S567,Q95JC8,A0A287BQ84
4	GO:0009890	negative regulation of biosynthetic process	Biological Process	7	A0A287BLE1,I3LVN1,A0A287B017,A0A287ALA0,A0A287BLV9,I3LJ55,B6E314
4	GO:0010942	positive regulation of cell death	Biological Process	7	I3LKS4,F1SE73,K7GNR1,Q29549,B6E314,F1SSF3,A0A287A6X5
4	GO:0030030	cell projection organization	Biological Process	7	A0A286ZZ12,A0A1P0REP6,A0A287B2K4,F1RVE6,B6E314,I3L9Z2,F1S0L5
4	GO:0030036	actin cytoskeleton organization	Biological Process	7	A0A287BRL8,B6E314,A0A287AMU9,A0A287BRR9,A0A286ZQC7,A0A286ZJ54,A0A287BQ84
4	GO:0080135	regulation of cellular response to stress	Biological Process	7	F1SE73,A0A287AZC7,Q29549,B6E314,Q07717,I3LJ55,I3LRN0
4	GO:0098609	cell-cell adhesion	Biological Process	7	F1S567,A0A287BC02,A0A286ZQC7,F1RX36,B6E314,Q95JC8,F1RSK4
4	GO:0022603	regulation of anatomical structure morphogenesis	Biological Process	7	A0A286ZFW3,Q0PM28,A0A286ZQC7,A0A287BQ84,I3LUE7,F1S0L5,O02799
4	GO:0035239	tube morphogenesis	Biological Process	7	A0A287B2K4,F1RVE6,A0A286ZFW3,Q0PM28,A0A287BQ84,I3LUE7,F1STV0
4	GO:0001525	angiogenesis	Biological Process	7	A0A286ZFW3,Q0PM28,A0A287BQ84,I3LUE7,F1STV0,A0A287B2K4,F1RVE6
4	GO:0001568	blood vessel development	Biological Process	7	A0A287B2K4,F1RVE6,A0A286ZFW3,Q0PM28,A0A287BQ84,I3LUE7,F1STV0
4	GO:0031349	positive regulation of defense response	Biological Process	7	F1S9L2,Q9GLV6,I3LVN1,A0A287ABK7,B8XX91,A0A288CFW7,Q95JC8
4	GO:0060341	regulation of cellular localization	Biological Process	7	A0A287B017,A7VK00,F2Z5H2,I3LRN0,A0A287BLE1,F1SE73,Q95266
5	GO:0045935	positive regulation of nucleobase-containing compound metabolic process	Biological Process	7	I3LRN0,O02799,I3LC26,A0A287B807,B6E314,A0A286ZPJ7,I3LJ55
5	GO:1901361	organic cyclic compound catabolic process	Biological Process	7	I3LB04,A0A287A2G8,Q8SQC1,A0A286ZZ12,I3LQH7,A0A286ZPJ7,F1SI86
5	GO:0010558	negative regulation of macromolecule biosynthetic process	Biological Process	7	A0A287BLE1,I3LVN1,A0A287B017,A0A287ALA0,A0A287BLV9,I3LJ55,B6E314
5	GO:0031327	negative regulation of cellular biosynthetic process	Biological Process	7	A0A287BLE1,I3LVN1,A0A287B017,A0A287ALA0,A0A287BLV9,I3LJ55,B6E314
5	GO:0010557	positive regulation of macromolecule biosynthetic process	Biological Process	7	B6E314,I3LRN0,O02799,I3LC26,A0A287B807,A0A286ZPJ7,F1SI86
5	GO:0051253	negative regulation of RNA metabolic process	Biological Process	7	A0A287BLE1,I3LVN1,A0A287B017,A0A287ALA0,A0A287BLV9,F1SI86,B6E314
5	GO:0045088	regulation of innate immune response	Biological Process	7	F1S9L2,Q9GLV6,I3LVN1,Q95JC8,F1SQ36,B8XX91,A0A288CFW7
5	GO:0034340	response to type I interferon	Biological Process	7	O02799,B8XX91,A0A288CFW7,A7VK01,K7GKN2,F1SCY1,A0A287AB58
5	GO:0019221	cytokine-mediated signaling pathway	Biological Process	7	A0A286ZQC7,Q95JC8,F1SQ36,O02799,B8XX91,A0A288CFW7,Q0GFA4
5	GO:0043068	positive regulation of programmed cell death	Biological Process	7	I3LKS4,F1SE73,K7GNR1,Q29549,B6E314,F1SSF3,A0A287A6X5
5	GO:0010638	positive regulation of organelle organization	Biological Process	7	A0A287A6X5,B6E314,A0A1P0REP6,A0A287AMU9,A0A286ZQC7,I3LC26,F1SKH6
5	GO:0120036	plasma membrane bounded cell projection organization	Biological Process	7	A0A286ZZ12,A0A1P0REP6,A0A287B2K4,F1RVE6,B6E314,I3L9Z2,F1S0L5
5	GO:1902903	regulation of supramolecular fiber organization	Biological Process	7	B6E314,Q2XVP5,A0A1P0REP6,A0A287AMU9,A0A286ZQC7,A0A286ZJ54,Q29549
5	GO:0000904	cell morphogenesis involved in differentiation	Biological Process	7	A0A286ZQM9,A0A286ZZ12,A0A1P0REP6,A0A287B2K4,F1RVE6,F1S0L5,A0A286ZQC7
5	GO:0048666	neuron development	Biological Process	7	A0A286ZZ12,A0A1P0REP6,A0A287B2K4,F1RVE6,I3L9Z2,F1S0L5,A0A287A6X5
5	GO:1901701	cellular response to oxygen-containing compound	Biological Process	7	A0A287B807,A0A287BC02,F1RLI9,A0A287A6X5,A0A287ABK7,F1S567,Q29549
5	GO:0001944	vasculature development	Biological Process	7	A0A287B2K4,F1RVE6,A0A286ZFW3,Q0PM28,A0A287BQ84,I3LUE7,F1STV0
5	GO:0072358	cardiovascular system development	Biological Process	7	A0A287B2K4,F1RVE6,A0A286ZFW3,Q0PM28,A0A287BQ84,I3LUE7,F1STV0
5	GO:0072359	circulatory system development	Biological Process	7	A0A287B2K4,F1RVE6,A0A286ZFW3,Q0PM28,A0A287BQ84,I3LUE7,F1STV0
5	GO:0048514	blood vessel morphogenesis	Biological Process	7	A0A287B2K4,F1RVE6,A0A286ZFW3,Q0PM28,A0A287BQ84,I3LUE7,F1STV0
5	GO:0043086	negative regulation of catalytic activity	Biological Process	7	Q0PM28,F1SFI6,F1SE73,A0A286ZQC7,I3LRN0,A0A287AV76,I3LJ55
5	GO:0051338	regulation of transferase activity	Biological Process	7	F1SE73,F1RQ02,I3LRN0,I3LUE7,Q29549,A0A287AV76,I3LJ55
6	GO:2000113	negative regulation of cellular macromolecule biosynthetic process	Biological Process	7	A0A287BLE1,I3LVN1,A0A287B017,A0A287ALA0,A0A287BLV9,I3LJ55,B6E314
6	GO:0043065	positive regulation of apoptotic process	Biological Process	7	I3LKS4,B6E314,F1SSF3,A0A287A6X5,Q29549,F1SE73,K7GNR1
7	GO:1903320	regulation of protein modification by small protein conjugation or removal	Biological Process	7	F1SE73,A0A287BLE1,A0A287AB58,I3LRN0,F1RHN8,I3LVN1,A0A287AV76
7	GO:0018193	peptidyl-amino acid modification	Biological Process	7	D0G781,A0A286ZQC7,A0A286ZUW5,B6E314,F1SQ36,A0A287B017,I3LC26
7	GO:0034660	ncRNA metabolic process	Biological Process	7	A5GFQ0,F1SHE8,A0A287BL77,I3LVN1,F1RQ02,K9IVV5,A0A286ZQB1
7	GO:0051260	protein homooligomerization	Biological Process	7	Q29549,Q07717,A0A287AMU9,A0A286ZQ44,A0A287A6X5,I3LDA5,A0A287BRL8
9	GO:0016567	protein ubiquitination	Biological Process	7	F1RHN8,I3LRN0,F1SE73,A0A287BLE1,A0A287AB58,A0A287AZC7,A0A287AV76
2	GO:0007610	behavior	Biological Process	6	Q07717,F2Z5H2,I3L9Z2,A0A287A6X5,Q29290,A0A286ZZ12
3	GO:0002440	production of molecular mediator of immune response	Biological Process	6	Q07717,Q9GLV6,A0A286ZQC7,I3LJ55,Q95JC8,F1S9L2
3	GO:0002683	negative regulation of immune system process	Biological Process	6	A0A286ZQC7,A0A286ZSJ7,A0A287BC02,I3LJ55,Q95JC8,F1SQ36
3	GO:0008285	negative regulation of cell proliferation	Biological Process	6	A0A286ZFW3,A0A287BC02,Q95JC8,Q07717,Q0PM28,F1SCY2
3	GO:0032940	secretion by cell	Biological Process	6	A0A286ZQC7,A0A287B7W8,Q9GLV6,F1RX36,F1S9L2,A0A287AB58
3	GO:0061919	process utilizing autophagic mechanism	Biological Process	6	A0A287BLE1,A0A287A3J9,F1RLV7,F1RHN8,A0A287A6X5,F1SKH6
3	GO:0051094	positive regulation of developmental process	Biological Process	6	A0A287AB58,I3LUE7,Q0PM28,A0A286ZQC7,I3LRJ4,Q07717
3	GO:0040012	regulation of locomotion	Biological Process	6	A0A287BQ84,A0A286ZFW3,I3LUE7,Q9GLV6,F1STV0,F1RHN8
4	GO:0072593	reactive oxygen species metabolic process	Biological Process	6	F1SLF0,P01965,P04246,Q29549,F1STV0,F1SSF3
4	GO:1901615	organic hydroxy compound metabolic process	Biological Process	6	A0A286ZQC7,Q8SQC1,F1SLF0,F1SMG8,I3LN42,P50390
4	GO:0002700	regulation of production of molecular mediator of immune response	Biological Process	6	Q07717,Q9GLV6,A0A286ZQC7,I3LJ55,Q95JC8,F1S9L2
4	GO:0048534	hematopoietic or lymphoid organ development	Biological Process	6	A0A287AMT7,A0A0B8RZN7,A0A286ZSJ7,F1S9L2,A0A287AB58,I3L9Z2
4	GO:0002694	regulation of leukocyte activation	Biological Process	6	A0A287BC02,B6E314,F1S567,F1RLI9,I3LJ55,Q95JC8
4	GO:0046649	lymphocyte activation	Biological Process	6	A0A287BC02,B6E314,F1S567,F1S9L2,I3LJ55,Q95JC8
4	GO:0050865	regulation of cell activation	Biological Process	6	A0A287BC02,B6E314,F1S567,F1RLI9,I3LJ55,Q95JC8
4	GO:0030522	intracellular receptor signaling pathway	Biological Process	6	F1STV0,F1SE73,I3LC26,I3L9Z2,Q9GLV6,I3LVN1
4	GO:0051129	negative regulation of cellular component organization	Biological Process	6	A0A286ZQC7,Q2XVP5,Q29549,I3LVN1,A0A286ZJ54,A0A287A6X5
4	GO:0032970	regulation of actin filament-based process	Biological Process	6	B6E314,A0A287BRR9,A0A287AMU9,A0A286ZQC7,A0A286ZJ54,A0A287BQ84
4	GO:0009306	protein secretion	Biological Process	6	A0A286ZQC7,A0A287B7W8,Q9GLV6,F1S9L2,F1RX36,A0A287AB58
4	GO:0006914	autophagy	Biological Process	6	A0A287BLE1,F1RLV7,F1RHN8,A0A287A6X5,F1SKH6,A0A287A3J9
4	GO:0001819	positive regulation of cytokine production	Biological Process	6	Q07717,Q9GLV6,I3LUE7,Q29549,I3LVN1,F1S9L2
4	GO:0050877	nervous system process	Biological Process	6	A0A287B9T3,F1SMV2,A0A286ZQQ5,Q07717,F2Z5H2,I3LUE7
4	GO:0022407	regulation of cell-cell adhesion	Biological Process	6	A0A287BC02,A0A286ZQC7,F1RX36,B6E314,F1S567,Q95JC8
4	GO:0043254	regulation of protein complex assembly	Biological Process	6	B6E314,Q2XVP5,Q29549,I3LVN1,A0A287AMU9,A0A286ZJ54
4	GO:0060759	regulation of response to cytokine stimulus	Biological Process	6	A0A286ZQC7,Q95JC8,F1SQ36,B8XX91,A0A288CFW7,Q9GLV6
4	GO:0009725	response to hormone	Biological Process	6	F1STV0,I3L9Z2,F1SE73,I3LC26,O02799,A1E295
4	GO:1901698	response to nitrogen compound	Biological Process	6	I3LUE7,Q9GLV6,O02799,F1SCY1,A0A287ABK7,F1S567
4	GO:0010817	regulation of hormone levels	Biological Process	6	A0A286ZQC7,A0A287B7W8,Q8MJ76,P50390,I3L9Z2,F1RX36
5	GO:0044270	cellular nitrogen compound catabolic process	Biological Process	6	I3LB04,A0A287A2G8,A0A286ZZ12,I3LQH7,A0A286ZPJ7,F1SI86
5	GO:0006518	peptide metabolic process	Biological Process	6	K9IVV5,A0A287ADA9,A0A287BLV9,B6E314,F1SI86,Q29549
5	GO:0019439	aromatic compound catabolic process	Biological Process	6	I3LB04,A0A287A2G8,A0A286ZZ12,I3LQH7,A0A286ZPJ7,F1SI86
5	GO:0046700	heterocycle catabolic process	Biological Process	6	I3LB04,A0A287A2G8,A0A286ZZ12,I3LQH7,A0A286ZPJ7,F1SI86
5	GO:0008610	lipid biosynthetic process	Biological Process	6	D0G781,Q6RWA7,A0A286ZQC7,A0A0B8RW41,F1SMG8,Q8SQC1
5	GO:0051254	positive regulation of RNA metabolic process	Biological Process	6	I3LRN0,O02799,I3LC26,A0A287B807,B6E314,A0A286ZPJ7
5	GO:0006259	DNA metabolic process	Biological Process	6	I3LJ55,I3LB04,I3LVN1,A0A287B017,I3LRN0,A0A287A2G8
5	GO:0051604	protein maturation	Biological Process	6	A0A287ACR8,D0G781,A0A287AV76,F1RQ75,A0A286ZFW3,F1RX36
5	GO:0030097	hemopoiesis	Biological Process	6	A0A287AMT7,A0A286ZSJ7,F1S9L2,A0A287AB58,I3L9Z2,A0A0B8RZN7
5	GO:0007167	enzyme linked receptor protein signaling pathway	Biological Process	6	F1SBG3,F1SKD5,I3L9Z2,F1RVE6,B6E314,Q8MJ76
5	GO:0007005	mitochondrion organization	Biological Process	6	A7VK00,K7GKN2,A0A287BLE1,A0A287A6X5,D0G781,O02799
5	GO:0032956	regulation of actin cytoskeleton organization	Biological Process	6	B6E314,A0A287AMU9,A0A286ZQC7,A0A286ZJ54,A0A287BQ84,A0A287BRR9
5	GO:0006974	cellular response to DNA damage stimulus	Biological Process	6	I3LVN1,A0A287B017,I3LJ55,I3LRN0,A0A287A6X5,Q29549
5	GO:0007417	central nervous system development	Biological Process	6	I3LEF1,A0A287A6X5,Q29549,I3LUE7,A0A286ZZ12,Q07717
5	GO:0060429	epithelium development	Biological Process	6	A0A286ZQM9,A1E295,I3L9Z2,A0A286ZQQ5,A0A287ALA0,I3LRJ4
5	GO:0070201	regulation of establishment of protein localization	Biological Process	6	A0A286ZQC7,Q9GLV6,A0A287B017,F1S9L2,F1RX36,F1SE73
5	GO:0090087	regulation of peptide transport	Biological Process	6	A0A286ZQC7,Q9GLV6,A0A287B017,F1S9L2,F1RX36,F1SE73
5	GO:0014070	response to organic cyclic compound	Biological Process	6	F1SE73,I3LC26,I3L9Z2,Q9GLV6,F1SCY1,Q29549
5	GO:0046903	secretion	Biological Process	6	A0A286ZQC7,A0A287B7W8,Q9GLV6,F1RX36,F1S9L2,A0A287AB58
5	GO:0006886	intracellular protein transport	Biological Process	6	A0A287ATD3,A0A287B9T3,A0A286ZQQ5,F1RYT3,A0A287B017,A0A286ZQM9
6	GO:0043604	amide biosynthetic process	Biological Process	6	Q95JC8,K9IVV5,A0A287ADA9,A0A287BLV9,B6E314,F1SI86
6	GO:1902679	negative regulation of RNA biosynthetic process	Biological Process	6	A0A287BLE1,I3LVN1,A0A287B017,A0A287ALA0,A0A287BLV9,B6E314
6	GO:1902680	positive regulation of RNA biosynthetic process	Biological Process	6	I3LRN0,O02799,I3LC26,A0A287B807,B6E314,A0A286ZPJ7
6	GO:0045892	negative regulation of transcription, DNA-templated	Biological Process	6	A0A287BLE1,I3LVN1,A0A287B017,B6E314,A0A287ALA0,A0A287BLV9
6	GO:0045893	positive regulation of transcription, DNA-templated	Biological Process	6	O02799,I3LC26,A0A287B807,B6E314,A0A286ZPJ7,I3LRN0
6	GO:0031401	positive regulation of protein modification process	Biological Process	6	F1SQ36,I3LUE7,F1RX36,I3LC26,Q29549,I3LVN1
6	GO:0045862	positive regulation of proteolysis	Biological Process	6	I3LKS4,A0A287AV76,Q29549,I3LVN1,A0A286ZJD1,A0A287A6X5
6	GO:0071357	cellular response to type I interferon	Biological Process	6	O02799,B8XX91,A0A288CFW7,A7VK01,K7GKN2,F1SCY1
6	GO:0031175	neuron projection development	Biological Process	6	A0A286ZZ12,A0A1P0REP6,A0A287B2K4,F1RVE6,F1S0L5,I3L9Z2
6	GO:0071407	cellular response to organic cyclic compound	Biological Process	6	F1SE73,I3LC26,I3L9Z2,Q9GLV6,F1SCY1,Q29549
6	GO:0051223	regulation of protein transport	Biological Process	6	A0A286ZQC7,Q9GLV6,A0A287B017,F1S9L2,F1RX36,F1SE73
6	GO:0002790	peptide secretion	Biological Process	6	A0A286ZQC7,A0A287B7W8,Q9GLV6,F1S9L2,F1RX36,A0A287AB58
7	GO:1903507	negative regulation of nucleic acid-templated transcription	Biological Process	6	A0A287BLE1,I3LVN1,A0A287B017,A0A287ALA0,A0A287BLV9,B6E314
7	GO:1903508	positive regulation of nucleic acid-templated transcription	Biological Process	6	I3LRN0,O02799,I3LC26,A0A287B807,B6E314,A0A286ZPJ7
7	GO:1903321	negative regulation of protein modification by small protein conjugation or removal	Biological Process	6	F1SE73,A0A287BLE1,A0A287AB58,I3LRN0,F1RHN8,A0A287AV76
7	GO:0034470	ncRNA processing	Biological Process	6	A5GFQ0,F1SHE8,A0A287BL77,I3LVN1,F1RQ02,A0A286ZQB1
7	GO:0006898	receptor-mediated endocytosis	Biological Process	6	F2Z5H2,A7VK00,K7GKN2,Q07717,Q29549,F1RYT3
3	GO:0002253	activation of immune response	Biological Process	5	I3LUE7,I3LEF1,F1S9L2,Q9GLV6,I3LVN1
3	GO:0008284	positive regulation of cell proliferation	Biological Process	5	B6E314,A0A287BC02,F1S567,I3LUE7,A0A287B4N8
3	GO:0070661	leukocyte proliferation	Biological Process	5	B6E314,A0A287BC02,F1S567,Q95JC8,Q29549
3	GO:0022402	cell cycle process	Biological Process	5	M3VK03,I3LVN1,A0A1P0REP6,A0A287ACR8,I3LJ55
3	GO:0003006	developmental process involved in reproduction	Biological Process	5	I3LEF1,Q8MJ76,I3L9Z2,A1E295,Q0PM28
3	GO:0044703	multi-organism reproductive process	Biological Process	5	Q8MJ76,F1SE73,F1SFI6,I3L9Z2,A1E295
3	GO:0007267	cell-cell signaling	Biological Process	5	B6E314,A0A287B7W8,F2Z5H2,F1RX36,A0A287BLE1
3	GO:0090130	tissue migration	Biological Process	5	A0A286ZFW3,F1RVE6,A0A286ZQC7,Q8SQC1,F1STV0
3	GO:0051093	negative regulation of developmental process	Biological Process	5	A0A286ZFW3,Q0PM28,A0A286ZSJ7,I3LJ55,Q07717
3	GO:0044089	positive regulation of cellular component biogenesis	Biological Process	5	B6E314,Q29549,A0A287AMU9,A0A286ZQC7,F1SKH6
3	GO:0045785	positive regulation of cell adhesion	Biological Process	5	A0A287BC02,F1RX36,B6E314,F1S567,A0A286ZQC7
3	GO:1900046	regulation of hemostasis	Biological Process	5	A0A286ZFW3,I3LRJ4,F1RX36,A0A287AJI4,Q7M364
3	GO:0009628	response to abiotic stimulus	Biological Process	5	P82460,F1SE73,I3LEF1,A0A287A6X5,I3LVN1
4	GO:0006790	sulfur compound metabolic process	Biological Process	5	F1SMG8,I3LEI8,A0A287ADA9,A0A0B8RZN7,F1SGT2
4	GO:0005975	carbohydrate metabolic process	Biological Process	5	A0A286ZQ44,F1RYT3,F1RIF8,D5FGE4,F1RLI9
4	GO:0006520	cellular amino acid metabolic process	Biological Process	5	K9IVV5,I3LEI8,A0A286ZUW5,F1SGT2,Q95JC8
4	GO:0002443	leukocyte mediated immunity	Biological Process	5	Q07717,Q9GLV6,I3LJ55,Q95JC8,F1S9L2
4	GO:0002757	immune response-activating signal transduction	Biological Process	5	I3LUE7,I3LEF1,F1S9L2,Q9GLV6,I3LVN1
4	GO:0002367	cytokine production involved in immune response	Biological Process	5	Q07717,Q9GLV6,A0A286ZQC7,Q95JC8,F1S9L2
4	GO:0002250	adaptive immune response	Biological Process	5	Q07717,I3LJ55,Q95JC8,F1S9L2,A0A287AYL4
4	GO:0002764	immune response-regulating signaling pathway	Biological Process	5	I3LUE7,I3LEF1,F1S9L2,Q9GLV6,I3LVN1
4	GO:0007186	G protein-coupled receptor signaling pathway	Biological Process	5	I3L9Z2,I3LUE7,A0A286ZQC7,B9TRW9,O77553
4	GO:0023014	signal transduction by protein phosphorylation	Biological Process	5	I3L9Z2,F1SE73,I3LUE7,F1RX36,F1RK18
4	GO:0097190	apoptotic signaling pathway	Biological Process	5	A0A287A6X5,Q29549,F1RX36,B6E314,F1SE73
4	GO:0051270	regulation of cellular component movement	Biological Process	5	A0A287BQ84,A0A286ZFW3,I3LUE7,Q9GLV6,F1STV0
4	GO:0000278	mitotic cell cycle	Biological Process	5	M3VK03,I3LVN1,A0A287ACR8,I3LJ55,P02554
4	GO:0006325	chromatin organization	Biological Process	5	A0A287B017,I3LRN0,I3L9Z2,F1SKD5,I3LC26
4	GO:0010256	endomembrane system organization	Biological Process	5	A0A287BRR9,A0A287BLE1,M3VK03,Q29549,A0A286ZQQ5
4	GO:0022411	cellular component disassembly	Biological Process	5	A0A287BLE1,A0A1P0REP6,A0A286ZJ54,A0A286ZSJ7,A0A287A6X5
4	GO:0043062	extracellular structure organization	Biological Process	5	A0A286ZQC7,F1SM61,A0A286ZUW5,Q8SQC1,I3L9Z2
4	GO:0045454	cell redox homeostasis	Biological Process	5	F1S3U9,P82460,Q8HZQ4,A5J2A9,A0A287BG87
4	GO:0055082	cellular chemical homeostasis	Biological Process	5	P09571,Q9GLE7,P19133,I3LUE7,I3L9Z2
4	GO:0060627	regulation of vesicle-mediated transport	Biological Process	5	F2Z5H2,F1RX36,Q07717,Q29549,A0A286ZQC7
4	GO:0048608	reproductive structure development	Biological Process	5	I3LEF1,Q8MJ76,I3L9Z2,A1E295,Q0PM28
4	GO:0050818	regulation of coagulation	Biological Process	5	A0A286ZFW3,I3LRJ4,F1RX36,A0A287AJI4,Q7M364
4	GO:0090132	epithelium migration	Biological Process	5	A0A286ZFW3,F1RVE6,A0A286ZQC7,Q8SQC1,F1STV0
4	GO:2000145	regulation of cell motility	Biological Process	5	A0A287BQ84,A0A286ZFW3,I3LUE7,Q9GLV6,F1STV0
4	GO:0032103	positive regulation of response to external stimulus	Biological Process	5	I3LUE7,A0A287ABK7,A0A286ZFW3,A0A287AJI4,Q95JC8
4	GO:0032102	negative regulation of response to external stimulus	Biological Process	5	A0A286ZFW3,I3LRJ4,F1RX36,A0A286ZQC7,A0A287AJI4
4	GO:0002831	regulation of response to biotic stimulus	Biological Process	5	Q9GLV6,I3LRN0,I3LVN1,F1SCY1,Q95JC8
4	GO:0030193	regulation of blood coagulation	Biological Process	5	A0A286ZFW3,I3LRJ4,F1RX36,A0A287AJI4,Q7M364
4	GO:0042493	response to drug	Biological Process	5	I3LC26,A0A287ATD3,Q07717,Q9XSH0,A0A287ABK7
4	GO:0009636	response to toxic substance	Biological Process	5	A0A287ATD3,Q07717,P01965,P04246,A0A286ZZ12
4	GO:0010876	lipid localization	Biological Process	5	F1SPU1,A0A286ZQC7,Q8SQC1,F1RYT3,A0A287ABK7
4	GO:0031647	regulation of protein stability	Biological Process	5	A0A286ZQC7,Q29549,A0A287AV76,I3LVN1,F1RHN8
4	GO:0090066	regulation of anatomical structure size	Biological Process	5	I3L9Z2,B6E314,A0A287AMU9,F1RX36,A0A286ZJ54
4	GO:0051098	regulation of binding	Biological Process	5	K7GNR1,A0A287AV76,I3LRN0,P82460,Q07717
5	GO:0042176	regulation of protein catabolic process	Biological Process	5	I3LVN1,Q29549,A0A286ZJD1,F1S870,A0A287AV76
5	GO:0090407	organophosphate biosynthetic process	Biological Process	5	F1S9L3,A0A286ZQC7,A0A0B8RW41,A0A286ZNL3,F1SMG8
5	GO:0034655	nucleobase-containing compound catabolic process	Biological Process	5	I3LB04,A0A287A2G8,A0A286ZZ12,A0A286ZPJ7,F1SI86
5	GO:0008202	steroid metabolic process	Biological Process	5	A0A286ZQC7,Q8SQC1,F1SMG8,I3LN42,Q8MJ76
5	GO:0002703	regulation of leukocyte mediated immunity	Biological Process	5	Q07717,Q9GLV6,I3LJ55,Q95JC8,F1S9L2
5	GO:0002718	regulation of cytokine production involved in immune response	Biological Process	5	Q07717,Q9GLV6,A0A286ZQC7,Q95JC8,F1S9L2
5	GO:0051249	regulation of lymphocyte activation	Biological Process	5	A0A287BC02,B6E314,F1S567,I3LJ55,Q95JC8
5	GO:0045089	positive regulation of innate immune response	Biological Process	5	F1S9L2,Q9GLV6,I3LVN1,B8XX91,A0A288CFW7
5	GO:0042110	T cell activation	Biological Process	5	A0A287BC02,B6E314,F1S567,F1S9L2,Q95JC8
5	GO:1902532	negative regulation of intracellular signal transduction	Biological Process	5	I3LVN1,F1SQ36,F1SE73,A0A287B807,Q29549
5	GO:0001959	regulation of cytokine-mediated signaling pathway	Biological Process	5	A0A286ZQC7,Q95JC8,F1SQ36,B8XX91,A0A288CFW7
5	GO:2001233	regulation of apoptotic signaling pathway	Biological Process	5	F1RX36,Q29549,B6E314,F1SE73,A0A287A6X5
5	GO:0048285	organelle fission	Biological Process	5	A7VK00,K7GKN2,M3VK03,A0A287ACR8,O02799
5	GO:0048858	cell projection morphogenesis	Biological Process	5	A0A286ZZ12,A0A1P0REP6,A0A287B2K4,F1RVE6,F1S0L5
5	GO:0032990	cell part morphogenesis	Biological Process	5	A0A286ZZ12,A0A1P0REP6,A0A287B2K4,F1RVE6,F1S0L5
5	GO:0007015	actin filament organization	Biological Process	5	A0A287BRL8,A0A287AMU9,B6E314,A0A286ZQC7,A0A286ZJ54
5	GO:0030855	epithelial cell differentiation	Biological Process	5	A0A286ZQM9,I3L9Z2,A0A287ALA0,I3LRJ4,A1E295
5	GO:0060284	regulation of cell development	Biological Process	5	F1S0L5,Q0PM28,A0A286ZQC7,I3LRJ4,Q07717
5	GO:0061458	reproductive system development	Biological Process	5	I3LEF1,Q8MJ76,I3L9Z2,A1E295,Q0PM28
5	GO:0010631	epithelial cell migration	Biological Process	5	A0A286ZFW3,F1RVE6,A0A286ZQC7,Q8SQC1,F1STV0
5	GO:0030334	regulation of cell migration	Biological Process	5	A0A287BQ84,A0A286ZFW3,I3LUE7,F1STV0,Q9GLV6
5	GO:0001667	ameboidal-type cell migration	Biological Process	5	A0A286ZFW3,F1RVE6,A0A286ZQC7,Q8SQC1,F1STV0
5	GO:1903034	regulation of response to wounding	Biological Process	5	A0A286ZFW3,I3LRJ4,F1RX36,A0A287AJI4,Q7M364
5	GO:0002237	response to molecule of bacterial origin	Biological Process	5	I3LUE7,Q8SQC1,A0A287B807,A0A287BC02,F1RLI9
5	GO:0032870	cellular response to hormone stimulus	Biological Process	5	F1STV0,I3L9Z2,F1SE73,I3LC26,A1E295
5	GO:0006869	lipid transport	Biological Process	5	A0A286ZQC7,Q8SQC1,F1RYT3,A0A287ABK7,F1SPU1
5	GO:0072594	establishment of protein localization to organelle	Biological Process	5	A0A287ATD3,A0A286ZQQ5,F1RYT3,A0A287B017,F1SE73
6	GO:0043043	peptide biosynthetic process	Biological Process	5	K9IVV5,A0A287ADA9,A0A287BLV9,B6E314,F1SI86
6	GO:1903362	regulation of cellular protein catabolic process	Biological Process	5	I3LVN1,Q29549,A0A286ZJD1,F1S870,A0A287AV76
6	GO:0045861	negative regulation of proteolysis	Biological Process	5	Q0PM28,F1SFI6,I3LVN1,F1RHN8,F1S870
6	GO:0006733	oxidoreduction coenzyme metabolic process	Biological Process	5	A0A286ZQ44,A0A287ASX8,F1RIF8,F1RLI9,A0A286ZNL3
6	GO:0010498	proteasomal protein catabolic process	Biological Process	5	I3LVN1,Q29549,A0A286ZJD1,F1S870,A0A287AV76
6	GO:0120039	plasma membrane bounded cell projection morphogenesis	Biological Process	5	A0A286ZZ12,A0A1P0REP6,A0A287B2K4,F1RVE6,F1S0L5
6	GO:0048667	cell morphogenesis involved in neuron differentiation	Biological Process	5	A0A286ZZ12,A0A1P0REP6,A0A287B2K4,F1RVE6,F1S0L5
6	GO:0043542	endothelial cell migration	Biological Process	5	A0A286ZFW3,F1RVE6,A0A286ZQC7,Q8SQC1,F1STV0
6	GO:0061041	regulation of wound healing	Biological Process	5	A0A286ZFW3,I3LRJ4,F1RX36,A0A287AJI4,Q7M364
6	GO:0006820	anion transport	Biological Process	5	Q8SQC1,F1RYT3,A0A286ZQC7,A0A287ABK7,Q9XSH0
6	GO:0015711	organic anion transport	Biological Process	5	Q8SQC1,F1RYT3,A0A286ZQC7,A0A287ABK7,Q9XSH0
6	GO:0050801	ion homeostasis	Biological Process	5	P09571,Q9GLE7,P19133,I3LUE7,A0A286ZQC7
6	GO:0051345	positive regulation of hydrolase activity	Biological Process	5	I3LKS4,A0A286ZFW3,F2Z536,A0A287A6X5,A0A286ZQC7
7	GO:1903050	regulation of proteolysis involved in cellular protein catabolic process	Biological Process	5	I3LVN1,Q29549,A0A286ZJD1,F1S870,A0A287AV76
7	GO:0045944	positive regulation of transcription by RNA polymerase II	Biological Process	5	O02799,I3LC26,A0A287B807,B6E314,A0A286ZPJ7
7	GO:0016071	mRNA metabolic process	Biological Process	5	F1SEX9,F1RVS1,A0A286ZPJ7,I3LUE7,F1SI86
7	GO:0061136	regulation of proteasomal protein catabolic process	Biological Process	5	I3LVN1,Q29549,A0A286ZJD1,F1S870,A0A287AV76
7	GO:0051258	protein polymerization	Biological Process	5	B6E314,Q2XVP5,A0A287AMU9,A0A286ZJ54,F1RX36
7	GO:0048812	neuron projection morphogenesis	Biological Process	5	A0A286ZZ12,A0A1P0REP6,A0A287B2K4,F1RVE6,F1S0L5
8	GO:0031397	negative regulation of protein ubiquitination	Biological Process	5	I3LRN0,A0A287AV76,F1SE73,A0A287BLE1,A0A287AB58
8	GO:0031396	regulation of protein ubiquitination	Biological Process	5	F1SE73,A0A287BLE1,A0A287AB58,I3LRN0,A0A287AV76
3	GO:0019953	sexual reproduction	Biological Process	4	Q8MJ76,F1SE73,F1SFI6,I3L9Z2
3	GO:0032504	multicellular organism reproduction	Biological Process	4	Q8MJ76,I3L9Z2,F1SE73,A1E295
3	GO:0042445	hormone metabolic process	Biological Process	4	A0A286ZQC7,Q8MJ76,P50390,I3L9Z2
3	GO:0007626	locomotory behavior	Biological Process	4	A0A287A6X5,Q29290,A0A286ZZ12,I3L9Z2
3	GO:0048609	multicellular organismal reproductive process	Biological Process	4	Q8MJ76,I3L9Z2,F1SE73,A1E295
3	GO:0042330	taxis	Biological Process	4	A0A287BQ84,A0A287B2K4,F1RVE6,I3LUE7
3	GO:0051051	negative regulation of transport	Biological Process	4	A0A286ZQC7,F1S9L2,A7VK01,K7GKN2
3	GO:1900047	negative regulation of hemostasis	Biological Process	4	A0A286ZFW3,I3LRJ4,F1RX36,A0A287AJI4
3	GO:0072376	protein activation cascade	Biological Process	4	F1STV0,A0A286ZFW3,F1RX36,Q7M364
4	GO:0009895	negative regulation of catabolic process	Biological Process	4	I3LVN1,F1SI86,F1S870,A0A287A6X5
4	GO:0006066	alcohol metabolic process	Biological Process	4	A0A286ZQC7,Q8SQC1,F1SLF0,P50390
4	GO:0002699	positive regulation of immune effector process	Biological Process	4	Q07717,Q9GLV6,Q95JC8,F1S9L2
4	GO:0050777	negative regulation of immune response	Biological Process	4	A0A286ZQC7,I3LJ55,Q95JC8,F1SQ36
4	GO:0050678	regulation of epithelial cell proliferation	Biological Process	4	A0A286ZFW3,I3LUE7,Q07717,Q0PM28
4	GO:0070663	regulation of leukocyte proliferation	Biological Process	4	B6E314,A0A287BC02,F1S567,Q95JC8
4	GO:0032943	mononuclear cell proliferation	Biological Process	4	B6E314,A0A287BC02,F1S567,Q95JC8
4	GO:0000226	microtubule cytoskeleton organization	Biological Process	4	Q2XVP5,A0A1P0REP6,I3LJ55,P02554
4	GO:0009755	hormone-mediated signaling pathway	Biological Process	4	F1STV0,F1SE73,I3LC26,I3L9Z2
4	GO:0051726	regulation of cell cycle	Biological Process	4	I3LVN1,F1RHN8,I3LJ55,A7VK00
4	GO:0032535	regulation of cellular component size	Biological Process	4	I3L9Z2,B6E314,A0A287AMU9,A0A286ZJ54
4	GO:1903047	mitotic cell cycle process	Biological Process	4	M3VK03,I3LVN1,A0A287ACR8,I3LJ55
4	GO:1903530	regulation of secretion by cell	Biological Process	4	A0A286ZQC7,Q9GLV6,F1RX36,F1S9L2
4	GO:0045597	positive regulation of cell differentiation	Biological Process	4	A0A287AB58,Q0PM28,A0A286ZQC7,I3LRJ4
4	GO:0003013	circulatory system process	Biological Process	4	I3L9Z2,F1STV0,F1RPW2,F1RX36
4	GO:0050819	negative regulation of coagulation	Biological Process	4	A0A286ZFW3,I3LRJ4,F1RX36,A0A287AJI4
4	GO:0006935	chemotaxis	Biological Process	4	A0A287BQ84,A0A287B2K4,F1RVE6,I3LUE7
4	GO:0022409	positive regulation of cell-cell adhesion	Biological Process	4	A0A287BC02,F1RX36,B6E314,F1S567
4	GO:0060760	positive regulation of response to cytokine stimulus	Biological Process	4	B8XX91,A0A288CFW7,F1SQ36,Q9GLV6
4	GO:0045807	positive regulation of endocytosis	Biological Process	4	F2Z5H2,Q07717,Q29549,A0A286ZQC7
4	GO:0031348	negative regulation of defense response	Biological Process	4	A0A286ZQC7,I3LRJ4,Q95JC8,F1SQ36
4	GO:1903035	negative regulation of response to wounding	Biological Process	4	A0A286ZFW3,I3LRJ4,F1RX36,A0A287AJI4
4	GO:0030195	negative regulation of blood coagulation	Biological Process	4	F1RX36,A0A286ZFW3,A0A287AJI4,I3LRJ4
4	GO:0050688	regulation of defense response to virus	Biological Process	4	Q9GLV6,I3LRN0,I3LVN1,F1SCY1
4	GO:0051668	localization within membrane	Biological Process	4	A7VK00,K7GKN2,F2Z5H2,A0A286ZQM9
4	GO:0022613	ribonucleoprotein complex biogenesis	Biological Process	4	I3LVN1,A5GFQ0,F1SHE8,A0A287BLV9
5	GO:0072521	purine-containing compound metabolic process	Biological Process	4	F1SMG8,F1RUJ4,P50390,F1SGT2
5	GO:0072524	pyridine-containing compound metabolic process	Biological Process	4	A0A286ZQ44,F1RIF8,F1RLI9,A0A286ZNL3
5	GO:0031330	negative regulation of cellular catabolic process	Biological Process	4	I3LVN1,F1SI86,F1S870,A0A287A6X5
5	GO:0045732	positive regulation of protein catabolic process	Biological Process	4	Q29549,I3LVN1,A0A286ZJD1,A0A287AV76
5	GO:0016053	organic acid biosynthetic process	Biological Process	4	D0G781,Q6RWA7,F1SGT2,I3LEI8
5	GO:0051188	cofactor biosynthetic process	Biological Process	4	F1SLF0,A0A287ASX8,A0A287ADA9,A0A286ZNL3
5	GO:0010562	positive regulation of phosphorus metabolic process	Biological Process	4	F1SQ36,I3LUE7,F1RX36,Q29549
5	GO:0006644	phospholipid metabolic process	Biological Process	4	A0A286ZQC7,A0A0B8RW41,F1SMG8,Q8SQC1
5	GO:0043112	receptor metabolic process	Biological Process	4	F2Z5H2,A7VK00,K7GKN2,I3LRN0
5	GO:1901605	alpha-amino acid metabolic process	Biological Process	4	I3LEI8,A0A286ZUW5,F1SGT2,Q95JC8
5	GO:0002449	lymphocyte mediated immunity	Biological Process	4	Q07717,I3LJ55,Q95JC8,F1S9L2
5	GO:0002705	positive regulation of leukocyte mediated immunity	Biological Process	4	Q07717,Q9GLV6,Q95JC8,F1S9L2
5	GO:0002819	regulation of adaptive immune response	Biological Process	4	Q07717,I3LJ55,Q95JC8,F1S9L2
5	GO:0002460	adaptive immune response based on somatic recombination of immune receptors built from immunoglobulin superfamily domains	Biological Process	4	Q07717,I3LJ55,Q95JC8,F1S9L2
5	GO:0046651	lymphocyte proliferation	Biological Process	4	B6E314,A0A287BC02,F1S567,Q95JC8
5	GO:0032944	regulation of mononuclear cell proliferation	Biological Process	4	B6E314,A0A287BC02,F1S567,Q95JC8
5	GO:0000165	MAPK cascade	Biological Process	4	I3L9Z2,F1SE73,I3LUE7,F1RX36
5	GO:0097193	intrinsic apoptotic signaling pathway	Biological Process	4	A0A287A6X5,Q29549,B6E314,F1SE73
5	GO:0016569	covalent chromatin modification	Biological Process	4	I3LRN0,F1SKD5,A0A287B017,I3LC26
5	GO:0030100	regulation of endocytosis	Biological Process	4	F2Z5H2,Q07717,Q29549,A0A286ZQC7
5	GO:0031333	negative regulation of protein complex assembly	Biological Process	4	Q2XVP5,Q29549,A0A286ZJ54,I3LVN1
5	GO:1902905	positive regulation of supramolecular fiber organization	Biological Process	4	B6E314,A0A1P0REP6,A0A287AMU9,A0A286ZQC7
5	GO:0006873	cellular ion homeostasis	Biological Process	4	P09571,Q9GLE7,P19133,I3LUE7
5	GO:0050708	regulation of protein secretion	Biological Process	4	A0A286ZQC7,Q9GLV6,F1S9L2,F1RX36
5	GO:0010001	glial cell differentiation	Biological Process	4	I3LEF1,Q29549,I3LUE7,A0A286ZZ12
5	GO:1901699	cellular response to nitrogen compound	Biological Process	4	Q9GLV6,F1SCY1,A0A287ABK7,F1S567
5	GO:0010506	regulation of autophagy	Biological Process	4	F1RLV7,F1RHN8,A0A287A6X5,F1SKH6
5	GO:0007159	leukocyte cell-cell adhesion	Biological Process	4	A0A287BC02,B6E314,F1S567,Q95JC8
5	GO:0008015	blood circulation	Biological Process	4	I3L9Z2,F1STV0,F1RX36,F1RPW2
5	GO:1901342	regulation of vasculature development	Biological Process	4	A0A286ZFW3,Q0PM28,A0A287BQ84,I3LUE7
5	GO:0045765	regulation of angiogenesis	Biological Process	4	A0A286ZFW3,Q0PM28,I3LUE7,A0A287BQ84
5	GO:0061045	negative regulation of wound healing	Biological Process	4	A0A286ZFW3,I3LRJ4,F1RX36,A0A287AJI4
5	GO:1903037	regulation of leukocyte cell-cell adhesion	Biological Process	4	A0A287BC02,B6E314,F1S567,Q95JC8
5	GO:1903827	regulation of cellular protein localization	Biological Process	4	A0A287B017,I3LRN0,A0A287BLE1,F1SE73
5	GO:0051046	regulation of secretion	Biological Process	4	A0A286ZQC7,Q9GLV6,F1RX36,F1S9L2
5	GO:0032271	regulation of protein polymerization	Biological Process	4	B6E314,Q2XVP5,A0A287AMU9,A0A286ZJ54
5	GO:0050727	regulation of inflammatory response	Biological Process	4	A0A286ZQC7,I3LRJ4,A0A287ABK7,F1RLI9
5	GO:0010243	response to organonitrogen compound	Biological Process	4	I3LUE7,O02799,A0A287ABK7,F1S567
5	GO:0032496	response to lipopolysaccharide	Biological Process	4	Q8SQC1,A0A287B807,A0A287BC02,F1RLI9
5	GO:0055085	transmembrane transport	Biological Process	4	A0A286ZPJ7,Q8SQC1,A0A287ABK7,Q9XSH0
5	GO:0050821	protein stabilization	Biological Process	4	A0A286ZQC7,Q29549,A0A287AV76,I3LVN1
5	GO:0043393	regulation of protein binding	Biological Process	4	K7GNR1,A0A287AV76,I3LRN0,Q07717
5	GO:0042254	ribosome biogenesis	Biological Process	4	I3LVN1,A5GFQ0,F1SHE8,A0A287BLV9
6	GO:0019362	pyridine nucleotide metabolic process	Biological Process	4	A0A286ZQ44,F1RIF8,F1RLI9,A0A286ZNL3
6	GO:1903364	positive regulation of cellular protein catabolic process	Biological Process	4	Q29549,I3LVN1,A0A286ZJD1,A0A287AV76
6	GO:0046394	carboxylic acid biosynthetic process	Biological Process	4	D0G781,Q6RWA7,F1SGT2,I3LEI8
6	GO:0006412	translation	Biological Process	4	K9IVV5,A0A287BLV9,B6E314,F1SI86
6	GO:0045937	positive regulation of phosphate metabolic process	Biological Process	4	F1SQ36,I3LUE7,F1RX36,Q29549
6	GO:0006281	DNA repair	Biological Process	4	I3LJ55,I3LRN0,I3LVN1,A0A287B017
6	GO:0016485	protein processing	Biological Process	4	A0A287AV76,F1RQ75,A0A286ZFW3,F1RX36
6	GO:0070646	protein modification by small protein removal	Biological Process	4	A0A287A953,F1SKD5,F1RHN8,I3LVN1
6	GO:0002706	regulation of lymphocyte mediated immunity	Biological Process	4	Q07717,I3LJ55,Q95JC8,F1S9L2
6	GO:0050670	regulation of lymphocyte proliferation	Biological Process	4	B6E314,A0A287BC02,F1S567,Q95JC8
6	GO:0050863	regulation of T cell activation	Biological Process	4	A0A287BC02,B6E314,F1S567,Q95JC8
6	GO:0002822	regulation of adaptive immune response based on somatic recombination of immune receptors built from immunoglobulin superfamily domains	Biological Process	4	Q07717,I3LJ55,Q95JC8,F1S9L2
6	GO:0042098	T cell proliferation	Biological Process	4	B6E314,A0A287BC02,F1S567,Q95JC8
6	GO:0043408	regulation of MAPK cascade	Biological Process	4	F1SE73,I3LUE7,F1RX36,I3L9Z2
6	GO:0007169	transmembrane receptor protein tyrosine kinase signaling pathway	Biological Process	4	I3L9Z2,F1RVE6,B6E314,F1SBG3
6	GO:0016570	histone modification	Biological Process	4	I3LRN0,F1SKD5,A0A287B017,I3LC26
6	GO:0051495	positive regulation of cytoskeleton organization	Biological Process	4	B6E314,A0A1P0REP6,A0A287AMU9,A0A286ZQC7
6	GO:0110053	regulation of actin filament organization	Biological Process	4	B6E314,A0A287AMU9,A0A286ZQC7,A0A286ZJ54
6	GO:0030003	cellular cation homeostasis	Biological Process	4	P09571,Q9GLE7,P19133,I3LUE7
6	GO:0042063	gliogenesis	Biological Process	4	I3LEF1,Q29549,I3LUE7,A0A286ZZ12
6	GO:0002791	regulation of peptide secretion	Biological Process	4	A0A286ZQC7,Q9GLV6,F1S9L2,F1RX36
6	GO:0072657	protein localization to membrane	Biological Process	4	A0A287B9T3,A0A286ZQQ5,A0A287BLE1,A0A286ZQM9
6	GO:0015914	phospholipid transport	Biological Process	4	F1RYT3,A0A286ZQC7,A0A287ABK7,Q8SQC1
6	GO:0006812	cation transport	Biological Process	4	A0A286ZS14,Q9GLE7,P19133,Q07717
6	GO:0015748	organophosphate ester transport	Biological Process	4	Q8SQC1,F1RYT3,A0A286ZQC7,A0A287ABK7
6	GO:0051348	negative regulation of transferase activity	Biological Process	4	F1SE73,I3LRN0,A0A287AV76,I3LJ55
6	GO:0052547	regulation of peptidase activity	Biological Process	4	I3LKS4,Q0PM28,F1SFI6,A0A287A6X5
6	GO:0043549	regulation of kinase activity	Biological Process	4	F1SE73,F1RQ02,I3LUE7,Q29549
7	GO:0046496	nicotinamide nucleotide metabolic process	Biological Process	4	A0A286ZQ44,F1RIF8,F1RLI9,A0A286ZNL3
7	GO:1903052	positive regulation of proteolysis involved in cellular protein catabolic process	Biological Process	4	Q29549,I3LVN1,A0A286ZJD1,A0A287AV76
7	GO:0000122	negative regulation of transcription by RNA polymerase II	Biological Process	4	B6E314,A0A287BLE1,I3LVN1,A0A287B017
7	GO:0042327	positive regulation of phosphorylation	Biological Process	4	F1SQ36,I3LUE7,F1RX36,Q29549
7	GO:0001934	positive regulation of protein phosphorylation	Biological Process	4	F1SQ36,I3LUE7,F1RX36,Q29549
7	GO:0016579	protein deubiquitination	Biological Process	4	F1SKD5,F1RHN8,I3LVN1,A0A287A953
7	GO:1901800	positive regulation of proteasomal protein catabolic process	Biological Process	4	Q29549,I3LVN1,A0A286ZJD1,A0A287AV76
7	GO:0042129	regulation of T cell proliferation	Biological Process	4	B6E314,A0A287BC02,F1S567,Q95JC8
7	GO:0061564	axon development	Biological Process	4	A0A286ZZ12,A0A1P0REP6,A0A287B2K4,F1RVE6
7	GO:0006875	cellular metal ion homeostasis	Biological Process	4	P09571,Q9GLE7,P19133,I3LUE7
7	GO:0007409	axonogenesis	Biological Process	4	A0A287B2K4,F1RVE6,A0A286ZZ12,A0A1P0REP6
7	GO:0034504	protein localization to nucleus	Biological Process	4	A0A287ATD3,A0A287B017,I3LRN0,I3LVN1
7	GO:0030001	metal ion transport	Biological Process	4	A0A286ZS14,Q9GLE7,P19133,Q07717
7	GO:0055080	cation homeostasis	Biological Process	4	P09571,Q9GLE7,P19133,I3LUE7
7	GO:0098771	inorganic ion homeostasis	Biological Process	4	P09571,Q9GLE7,P19133,I3LUE7
7	GO:0052548	regulation of endopeptidase activity	Biological Process	4	I3LKS4,Q0PM28,F1SFI6,A0A287A6X5
7	GO:0045859	regulation of protein kinase activity	Biological Process	4	F1SE73,I3LUE7,Q29549,F1RQ02
8	GO:0006399	tRNA metabolic process	Biological Process	4	A0A287BL77,F1RQ02,K9IVV5,A0A286ZQB1
8	GO:0055065	metal ion homeostasis	Biological Process	4	P09571,Q9GLE7,P19133,I3LUE7
2	GO:0048511	rhythmic process	Biological Process	3	Q8MJ76,I3L9Z2,A0A286ZNL3
3	GO:0055114	oxidation-reduction process	Biological Process	3	A0A286ZQC7,I3LVN1,P82460
3	GO:0050900	leukocyte migration	Biological Process	3	A0A287BQ84,I3LUE7,F1S567
3	GO:0030534	adult behavior	Biological Process	3	A0A287A6X5,Q29290,A0A286ZZ12
3	GO:0051091	positive regulation of DNA-binding transcription factor activity	Biological Process	3	F1RLV7,Q29549,F1RHN8
3	GO:1903829	positive regulation of cellular protein localization	Biological Process	3	A0A287B017,I3LRN0,A0A287BLE1
3	GO:1904951	positive regulation of establishment of protein localization	Biological Process	3	Q9GLV6,A0A287B017,F1RX36
3	GO:1904950	negative regulation of establishment of protein localization	Biological Process	3	A0A286ZQC7,F1S9L2,F1SE73
3	GO:0031503	protein-containing complex localization	Biological Process	3	A7VK00,K7GKN2,F2Z5H2
3	GO:0051235	maintenance of location	Biological Process	3	P19133,Q8SQC1,A0A286ZQC7
4	GO:0007276	gamete generation	Biological Process	3	Q8MJ76,F1SE73,I3L9Z2
4	GO:0097164	ammonium ion metabolic process	Biological Process	3	A0A286ZQC7,Q8SQC1,I3L9Z2
4	GO:0044282	small molecule catabolic process	Biological Process	3	Q8SQC1,Q95JC8,F1RIF8
4	GO:0006575	cellular modified amino acid metabolic process	Biological Process	3	A0A287ADA9,A0A286ZUW5,F1SGT2
4	GO:0042133	neurotransmitter metabolic process	Biological Process	3	F1SLF0,Q29549,I3L9Z2
4	GO:0002698	negative regulation of immune effector process	Biological Process	3	A0A286ZQC7,I3LJ55,Q95JC8
4	GO:0002218	activation of innate immune response	Biological Process	3	F1S9L2,Q9GLV6,I3LVN1
4	GO:0002701	negative regulation of production of molecular mediator of immune response	Biological Process	3	A0A286ZQC7,I3LJ55,Q95JC8
4	GO:0002702	positive regulation of production of molecular mediator of immune response	Biological Process	3	Q07717,Q9GLV6,F1S9L2
4	GO:1903706	regulation of hemopoiesis	Biological Process	3	A0A286ZSJ7,A0A287AB58,I3L9Z2
4	GO:0002695	negative regulation of leukocyte activation	Biological Process	3	A0A287BC02,I3LJ55,Q95JC8
4	GO:0002696	positive regulation of leukocyte activation	Biological Process	3	A0A287BC02,B6E314,F1S567
4	GO:0002274	myeloid leukocyte activation	Biological Process	3	I3LUE7,Q29549,F1RLI9
4	GO:0008344	adult locomotory behavior	Biological Process	3	A0A287A6X5,Q29290,A0A286ZZ12
4	GO:0070665	positive regulation of leukocyte proliferation	Biological Process	3	B6E314,A0A287BC02,F1S567
4	GO:0050680	negative regulation of epithelial cell proliferation	Biological Process	3	A0A286ZFW3,Q0PM28,Q07717
4	GO:0001935	endothelial cell proliferation	Biological Process	3	A0A286ZFW3,A0A286ZQC7,Q8SQC1
4	GO:0032886	regulation of microtubule-based process	Biological Process	3	Q2XVP5,A0A1P0REP6,I3LJ55
4	GO:0050866	negative regulation of cell activation	Biological Process	3	A0A287BC02,I3LJ55,Q95JC8
4	GO:0050867	positive regulation of cell activation	Biological Process	3	A0A287BC02,B6E314,F1S567
4	GO:0050808	synapse organization	Biological Process	3	A0A286ZSJ7,I3LUE7,A0A286ZQQ5
4	GO:0007162	negative regulation of cell adhesion	Biological Process	3	A0A286ZQC7,A0A287BC02,Q95JC8
4	GO:0071216	cellular response to biotic stimulus	Biological Process	3	A0A287B807,A0A287BC02,F1RLI9
4	GO:0007548	sex differentiation	Biological Process	3	I3LEF1,Q8MJ76,I3L9Z2
4	GO:0045137	development of primary sexual characteristics	Biological Process	3	I3LEF1,Q8MJ76,I3L9Z2
4	GO:0031589	cell-substrate adhesion	Biological Process	3	F1RX36,F1S567,A0A286ZQC7
4	GO:0099536	synaptic signaling	Biological Process	3	B6E314,F2Z5H2,A0A287BLE1
4	GO:0050663	cytokine secretion	Biological Process	3	A0A286ZQC7,Q9GLV6,A0A287AB58
4	GO:0044057	regulation of system process	Biological Process	3	Q95266,A0A286ZQC7,F1RX36
4	GO:0046660	female sex differentiation	Biological Process	3	I3LEF1,Q8MJ76,I3L9Z2
4	GO:0031334	positive regulation of protein complex assembly	Biological Process	3	B6E314,A0A287AMU9,Q29549
4	GO:0051222	positive regulation of protein transport	Biological Process	3	Q9GLV6,A0A287B017,F1RX36
4	GO:0060761	negative regulation of response to cytokine stimulus	Biological Process	3	A0A286ZQC7,Q95JC8,F1SQ36
4	GO:0009408	response to heat	Biological Process	3	A0A287A6X5,F1SE73,I3LEF1
4	GO:0009266	response to temperature stimulus	Biological Process	3	F1SE73,I3LEF1,A0A287A6X5
4	GO:0010035	response to inorganic substance	Biological Process	3	A0A287ATD3,F1RX36,Q07717
4	GO:0072378	blood coagulation, fibrin clot formation	Biological Process	3	A0A286ZFW3,F1RX36,Q7M364
4	GO:0099590	neurotransmitter receptor internalization	Biological Process	3	A7VK00,K7GKN2,F2Z5H2
4	GO:0051656	establishment of organelle localization	Biological Process	3	M3VK03,A7VK00,K7GKN2
4	GO:0051640	organelle localization	Biological Process	3	M3VK03,A7VK00,K7GKN2
4	GO:0001505	regulation of neurotransmitter levels	Biological Process	3	F1SLF0,Q29549,I3L9Z2
4	GO:0099072	regulation of postsynaptic membrane neurotransmitter receptor levels	Biological Process	3	A7VK00,K7GKN2,F2Z5H2
4	GO:0051090	regulation of DNA-binding transcription factor activity	Biological Process	3	F1RHN8,F1RLV7,Q29549
5	GO:0034248	regulation of cellular amide metabolic process	Biological Process	3	B6E314,F1SI86,Q29549
5	GO:0034250	positive regulation of cellular amide metabolic process	Biological Process	3	B6E314,F1SI86,Q29549
5	GO:0006022	aminoglycan metabolic process	Biological Process	3	F1RUM4,P79263,A0A287BQK2
5	GO:0009116	nucleoside metabolic process	Biological Process	3	F1SGT2,A0A287AM78,F1RPJ7
5	GO:0051187	cofactor catabolic process	Biological Process	3	I3LQH7,P01965,P04246
5	GO:0008654	phospholipid biosynthetic process	Biological Process	3	A0A286ZQC7,F1SMG8,A0A0B8RW41
5	GO:0044272	sulfur compound biosynthetic process	Biological Process	3	A0A287ADA9,F1SGT2,I3LEI8
5	GO:1901137	carbohydrate derivative biosynthetic process	Biological Process	3	A0A287AAG0,F1S9L3,F1SJ20
5	GO:1901617	organic hydroxy compound biosynthetic process	Biological Process	3	A0A286ZQC7,F1SLF0,F1SMG8
5	GO:0010563	negative regulation of phosphorus metabolic process	Biological Process	3	B6E314,F1SQ36,F1SE73
5	GO:2000377	regulation of reactive oxygen species metabolic process	Biological Process	3	Q29549,F1STV0,F1SSF3
5	GO:0046486	glycerolipid metabolic process	Biological Process	3	A0A286ZFW3,A0A286ZQC7,Q8SQC1
5	GO:0019693	ribose phosphate metabolic process	Biological Process	3	F1SMG8,F1RIF8,F1RLI9
5	GO:1901657	glycosyl compound metabolic process	Biological Process	3	A0A287AM78,F1RPJ7,F1SGT2
5	GO:0016125	sterol metabolic process	Biological Process	3	A0A286ZQC7,Q8SQC1,F1SMG8
5	GO:0002758	innate immune response-activating signal transduction	Biological Process	3	F1S9L2,Q9GLV6,I3LVN1
5	GO:0002369	T cell cytokine production	Biological Process	3	Q07717,Q95JC8,F1S9L2
5	GO:0002720	positive regulation of cytokine production involved in immune response	Biological Process	3	Q07717,Q9GLV6,F1S9L2
5	GO:0045637	regulation of myeloid cell differentiation	Biological Process	3	A0A286ZSJ7,A0A287AB58,I3L9Z2
5	GO:0051250	negative regulation of lymphocyte activation	Biological Process	3	A0A287BC02,I3LJ55,Q95JC8
5	GO:0051251	positive regulation of lymphocyte activation	Biological Process	3	A0A287BC02,B6E314,F1S567
5	GO:0034341	response to interferon-gamma	Biological Process	3	Q95JC8,F1SQ36,F1RHN8
5	GO:0042116	macrophage activation	Biological Process	3	I3LUE7,Q29549,F1RLI9
5	GO:0032946	positive regulation of mononuclear cell proliferation	Biological Process	3	B6E314,A0A287BC02,F1S567
5	GO:0070507	regulation of microtubule cytoskeleton organization	Biological Process	3	Q2XVP5,A0A1P0REP6,I3LJ55
5	GO:0007249	I-kappaB kinase/NF-kappaB signaling	Biological Process	3	A0A287BLE1,F1SCY0,F1RLV7
5	GO:0019932	second-messenger-mediated signaling	Biological Process	3	I3L9Z2,A0A287B7W8,F1S567
5	GO:0007219	Notch signaling pathway	Biological Process	3	I3LRN0,A0A287AEE8,F1SHE8
5	GO:0007229	integrin-mediated signaling pathway	Biological Process	3	A0A286ZQC7,A0A287AB58,A0A0B8RSQ9
5	GO:0043401	steroid hormone mediated signaling pathway	Biological Process	3	F1SE73,I3LC26,I3L9Z2
5	GO:0001961	positive regulation of cytokine-mediated signaling pathway	Biological Process	3	B8XX91,A0A288CFW7,F1SQ36
5	GO:2001235	positive regulation of apoptotic signaling pathway	Biological Process	3	B6E314,A0A287A6X5,Q29549
5	GO:0001960	negative regulation of cytokine-mediated signaling pathway	Biological Process	3	A0A286ZQC7,Q95JC8,F1SQ36
5	GO:2001234	negative regulation of apoptotic signaling pathway	Biological Process	3	F1RX36,Q29549,F1SE73
5	GO:0030518	intracellular steroid hormone receptor signaling pathway	Biological Process	3	F1SE73,I3LC26,I3L9Z2
5	GO:0010639	negative regulation of organelle organization	Biological Process	3	Q2XVP5,A0A286ZJ54,A0A287A6X5
5	GO:0016050	vesicle organization	Biological Process	3	A0A287BLE1,A7VK00,K7GKN2
5	GO:0070925	organelle assembly	Biological Process	3	I3LVN1,A0A287BLV9,F1SKH6
5	GO:0030832	regulation of actin filament length	Biological Process	3	B6E314,A0A287AMU9,A0A286ZJ54
5	GO:0030198	extracellular matrix organization	Biological Process	3	A0A286ZUW5,I3L9Z2,F1SM61
5	GO:1902904	negative regulation of supramolecular fiber organization	Biological Process	3	Q2XVP5,A0A286ZJ54,Q29549
5	GO:0010720	positive regulation of cell development	Biological Process	3	Q0PM28,A0A286ZQC7,I3LRJ4
5	GO:0022408	negative regulation of cell-cell adhesion	Biological Process	3	A0A286ZQC7,A0A287BC02,Q95JC8
5	GO:0002521	leukocyte differentiation	Biological Process	3	A0A286ZSJ7,F1S9L2,I3L9Z2
5	GO:0030099	myeloid cell differentiation	Biological Process	3	A0A286ZSJ7,A0A287AB58,I3L9Z2
5	GO:0002064	epithelial cell development	Biological Process	3	A0A286ZQM9,I3L9Z2,I3LRJ4
5	GO:0021782	glial cell development	Biological Process	3	I3LEF1,Q29549,I3LUE7
5	GO:2001020	regulation of response to DNA damage stimulus	Biological Process	3	Q29549,I3LJ55,I3LRN0
5	GO:0034976	response to endoplasmic reticulum stress	Biological Process	3	B6E314,Q29549,I3LEF1
5	GO:0060326	cell chemotaxis	Biological Process	3	A0A287BQ84,I3LUE7,F1RVE6
5	GO:0097237	cellular response to toxic substance	Biological Process	3	Q07717,P01965,P04246
5	GO:0071219	cellular response to molecule of bacterial origin	Biological Process	3	A0A287B807,A0A287BC02,F1RLI9
5	GO:0010508	positive regulation of autophagy	Biological Process	3	F1SKH6,F1RLV7,F1RHN8
5	GO:0016236	macroautophagy	Biological Process	3	A0A287BLE1,A0A287A6X5,F1SKH6
5	GO:0008406	gonad development	Biological Process	3	I3LEF1,Q8MJ76,I3L9Z2
5	GO:0046545	development of primary female sexual characteristics	Biological Process	3	I3LEF1,Q8MJ76,I3L9Z2
5	GO:0034113	heterotypic cell-cell adhesion	Biological Process	3	A0A286ZQC7,F1RX36,F1S567
5	GO:0099537	trans-synaptic signaling	Biological Process	3	B6E314,F2Z5H2,A0A287BLE1
5	GO:0007600	sensory perception	Biological Process	3	A0A287B9T3,F1SMV2,A0A286ZQQ5
5	GO:0050890	cognition	Biological Process	3	Q07717,F2Z5H2,I3LUE7
5	GO:0051960	regulation of nervous system development	Biological Process	3	F1S0L5,Q0PM28,Q07717
5	GO:1903039	positive regulation of leukocyte cell-cell adhesion	Biological Process	3	A0A287BC02,B6E314,F1S567
5	GO:0048260	positive regulation of receptor-mediated endocytosis	Biological Process	3	F2Z5H2,Q07717,Q29549
5	GO:0042730	fibrinolysis	Biological Process	3	A0A286ZFW3,A0A287AJI4,F1RX36
5	GO:0048545	response to steroid hormone	Biological Process	3	F1SE73,I3LC26,I3L9Z2
5	GO:1901652	response to peptide	Biological Process	3	O02799,A0A287ABK7,F1S567
5	GO:0098884	postsynaptic neurotransmitter receptor internalization	Biological Process	3	F2Z5H2,A7VK00,K7GKN2
5	GO:0007034	vacuolar transport	Biological Process	3	F1RYT3,I3LRN0,M3VK03
5	GO:0009914	hormone transport	Biological Process	3	A0A287B7W8,P50390,F1RX36
5	GO:0051180	vitamin transport	Biological Process	3	Q8SQC1,Q9XSH0,A0A286ZQC7
5	GO:0090150	establishment of protein localization to membrane	Biological Process	3	A0A287B9T3,A0A286ZQQ5,A0A286ZQM9
5	GO:0140239	postsynaptic endocytosis	Biological Process	3	A7VK00,K7GKN2,F2Z5H2
5	GO:0016197	endosomal transport	Biological Process	3	I3LDA5,A7VK01,K7GKN2
5	GO:0051169	nuclear transport	Biological Process	3	A0A287ATD3,A0A287B017,A7VK00
5	GO:0042742	defense response to bacterium	Biological Process	3	I3LUE7,F1RX36,A0A287AB58
5	GO:0051100	negative regulation of binding	Biological Process	3	K7GNR1,A0A287AV76,Q07717
5	GO:0051099	positive regulation of binding	Biological Process	3	I3LRN0,P82460,Q07717
5	GO:0042273	ribosomal large subunit biogenesis	Biological Process	3	I3LVN1,A5GFQ0,F1SHE8
6	GO:0030203	glycosaminoglycan metabolic process	Biological Process	3	F1RUM4,P79263,A0A287BQK2
6	GO:0006401	RNA catabolic process	Biological Process	3	A0A286ZPJ7,F1SI86,I3LB04
6	GO:0009108	coenzyme biosynthetic process	Biological Process	3	F1SLF0,A0A287ASX8,A0A286ZNL3
6	GO:0045936	negative regulation of phosphate metabolic process	Biological Process	3	B6E314,F1SQ36,F1SE73
6	GO:0010608	posttranscriptional regulation of gene expression	Biological Process	3	B6E314,A0A286ZPJ7,F1SI86
6	GO:0031623	receptor internalization	Biological Process	3	F2Z5H2,A7VK00,K7GKN2
6	GO:0009451	RNA modification	Biological Process	3	A0A287BL77,F1RVS1,A0A286ZQB1
6	GO:0002456	T cell mediated immunity	Biological Process	3	Q07717,Q95JC8,F1S9L2
6	GO:0002221	pattern recognition receptor signaling pathway	Biological Process	3	F1S9L2,Q9GLV6,I3LVN1
6	GO:0002724	regulation of T cell cytokine production	Biological Process	3	Q07717,Q95JC8,F1S9L2
6	GO:0050671	positive regulation of lymphocyte proliferation	Biological Process	3	B6E314,A0A287BC02,F1S567
6	GO:0050870	positive regulation of T cell activation	Biological Process	3	A0A287BC02,B6E314,F1S567
6	GO:0043122	regulation of I-kappaB kinase/NF-kappaB signaling	Biological Process	3	F1SCY0,F1RLV7,A0A287BLE1
6	GO:2001242	regulation of intrinsic apoptotic signaling pathway	Biological Process	3	Q29549,B6E314,F1SE73
6	GO:0060337	type I interferon signaling pathway	Biological Process	3	B8XX91,A0A288CFW7,O02799
6	GO:0000266	mitochondrial fission	Biological Process	3	O02799,A7VK00,K7GKN2
6	GO:0008064	regulation of actin polymerization or depolymerization	Biological Process	3	B6E314,A0A287AMU9,A0A286ZJ54
6	GO:0048259	regulation of receptor-mediated endocytosis	Biological Process	3	F2Z5H2,Q07717,Q29549
6	GO:0008154	actin polymerization or depolymerization	Biological Process	3	B6E314,A0A287AMU9,A0A286ZJ54
6	GO:0048709	oligodendrocyte differentiation	Biological Process	3	I3LEF1,Q29549,A0A286ZZ12
6	GO:0050767	regulation of neurogenesis	Biological Process	3	F1S0L5,Q0PM28,Q07717
6	GO:0071222	cellular response to lipopolysaccharide	Biological Process	3	A0A287B807,A0A287BC02,F1RLI9
6	GO:0008585	female gonad development	Biological Process	3	I3LEF1,Q8MJ76,I3L9Z2
6	GO:0098916	anterograde trans-synaptic signaling	Biological Process	3	B6E314,F2Z5H2,A0A287BLE1
6	GO:0030833	regulation of actin filament polymerization	Biological Process	3	B6E314,A0A287AMU9,A0A286ZJ54
6	GO:0002526	acute inflammatory response	Biological Process	3	F1STV0,B3STX9,P79263
6	GO:0071383	cellular response to steroid hormone stimulus	Biological Process	3	F1SE73,I3LC26,I3L9Z2
6	GO:0035455	response to interferon-alpha	Biological Process	3	F1SCY2,K7GNR1,A7VK00
6	GO:0099003	vesicle-mediated transport in synapse	Biological Process	3	A7VK00,K7GKN2,F2Z5H2
6	GO:0017038	protein import	Biological Process	3	A0A287ATD3,A0A287B017,Q29549
6	GO:0006605	protein targeting	Biological Process	3	A0A287B9T3,A0A286ZQQ5,F1RYT3
6	GO:0006913	nucleocytoplasmic transport	Biological Process	3	A0A287ATD3,A0A287B017,A7VK00
6	GO:0051346	negative regulation of hydrolase activity	Biological Process	3	Q0PM28,F1SFI6,A0A286ZQC7
6	GO:0032091	negative regulation of protein binding	Biological Process	3	Q07717,K7GNR1,A0A287AV76
6	GO:0006364	rRNA processing	Biological Process	3	A5GFQ0,F1SHE8,I3LVN1
7	GO:1903510	mucopolysaccharide metabolic process	Biological Process	3	F1RUM4,P79263,A0A287BQK2
7	GO:0042326	negative regulation of phosphorylation	Biological Process	3	B6E314,F1SQ36,F1SE73
7	GO:0001933	negative regulation of protein phosphorylation	Biological Process	3	B6E314,F1SQ36,F1SE73
7	GO:0030212	hyaluronan metabolic process	Biological Process	3	F1RUM4,P79263,A0A287BQK2
7	GO:0032787	monocarboxylic acid metabolic process	Biological Process	3	D0G781,Q6RWA7,F1RIF8
7	GO:0043543	protein acylation	Biological Process	3	A0A287ACR8,A0A287B017,I3LC26
7	GO:0031638	zymogen activation	Biological Process	3	A0A286ZFW3,F1RX36,F1RQ75
7	GO:0043161	proteasome-mediated ubiquitin-dependent protein catabolic process	Biological Process	3	I3LVN1,Q29549,A0A286ZJD1
7	GO:0006397	mRNA processing	Biological Process	3	F1SEX9,F1RVS1,A0A286ZPJ7
7	GO:0002709	regulation of T cell mediated immunity	Biological Process	3	Q07717,Q95JC8,F1S9L2
7	GO:0042102	positive regulation of T cell proliferation	Biological Process	3	B6E314,A0A287BC02,F1S567
7	GO:0051262	protein tetramerization	Biological Process	3	Q07717,A0A287AMU9,A0A286ZQ44
7	GO:0070206	protein trimerization	Biological Process	3	A0A287A6X5,F1RLV7,F1RHN8
7	GO:0030041	actin filament polymerization	Biological Process	3	B6E314,A0A287AMU9,A0A286ZJ54
7	GO:0007268	chemical synaptic transmission	Biological Process	3	B6E314,F2Z5H2,A0A287BLE1
7	GO:0043534	blood vessel endothelial cell migration	Biological Process	3	F1STV0,A0A286ZQC7,Q8SQC1
8	GO:0006739	NADP metabolic process	Biological Process	3	F1RIF8,F1RLI9,A0A286ZQ44
8	GO:2000058	regulation of ubiquitin-dependent protein catabolic process	Biological Process	3	I3LVN1,Q29549,A0A286ZJD1
8	GO:2000060	positive regulation of ubiquitin-dependent protein catabolic process	Biological Process	3	Q29549,I3LVN1,A0A286ZJD1
8	GO:0018205	peptidyl-lysine modification	Biological Process	3	D0G781,A0A287B017,I3LC26
8	GO:0006473	protein acetylation	Biological Process	3	A0A287ACR8,A0A287B017,I3LC26
8	GO:0016072	rRNA metabolic process	Biological Process	3	A5GFQ0,F1SHE8,I3LVN1
8	GO:0032434	regulation of proteasomal ubiquitin-dependent protein catabolic process	Biological Process	3	I3LVN1,Q29549,A0A286ZJD1
8	GO:0032436	positive regulation of proteasomal ubiquitin-dependent protein catabolic process	Biological Process	3	Q29549,I3LVN1,A0A286ZJD1
8	GO:0008033	tRNA processing	Biological Process	3	A0A287BL77,F1RQ02,A0A286ZQB1
8	GO:0051289	protein homotetramerization	Biological Process	3	Q07717,A0A287AMU9,A0A286ZQ44
8	GO:0046916	cellular transition metal ion homeostasis	Biological Process	3	P09571,Q9GLE7,P19133
8	GO:0000041	transition metal ion transport	Biological Process	3	Q9GLE7,P19133,Q07717
9	GO:0006879	cellular iron ion homeostasis	Biological Process	3	P19133,P09571,Q9GLE7
9	GO:0006826	iron ion transport	Biological Process	3	Q07717,Q9GLE7,P19133
9	GO:0055076	transition metal ion homeostasis	Biological Process	3	P09571,Q9GLE7,P19133
10	GO:0051865	protein autoubiquitination	Biological Process	3	F1RHN8,A0A287AZC7,I3LRN0
10	GO:0055072	iron ion homeostasis	Biological Process	3	P09571,Q9GLE7,P19133
2	GO:0040007	growth	Biological Process	2	I3L9Z2,A0A287A6X5
2	GO:0098754	detoxification	Biological Process	2	P01965,P04246
3	GO:0032259	methylation	Biological Process	2	F1RVS1,A0A287B017
3	GO:0007611	learning or memory	Biological Process	2	F2Z5H2,Q07717
3	GO:0007059	chromosome segregation	Biological Process	2	M3VK03,A0A287ACR8
3	GO:0006457	protein folding	Biological Process	2	Q29549,F1SE73
3	GO:0007272	ensheathment of neurons	Biological Process	2	Q29549,I3LEF1
3	GO:0008037	cell recognition	Biological Process	2	F1SFI6,Q8SQC1
3	GO:0044764	multi-organism cellular process	Biological Process	2	Q9GLV6,I3LVN1
3	GO:0051301	cell division	Biological Process	2	A0A1P0REP6,M3VK03
3	GO:1990748	cellular detoxification	Biological Process	2	P01965,P04246
3	GO:0022602	ovulation cycle process	Biological Process	2	Q8MJ76,I3L9Z2
3	GO:0001503	ossification	Biological Process	2	A0A287BQ84,A0A287AB58
3	GO:0007586	digestion	Biological Process	2	A0A286ZQC7,Q8SQC1
3	GO:0048871	multicellular organismal homeostasis	Biological Process	2	I3L9Z2,F1STV0
3	GO:0071827	plasma lipoprotein particle organization	Biological Process	2	A0A286ZQC7,Q8SQC1
3	GO:0097242	amyloid-beta clearance	Biological Process	2	Q29549,I3LUE7
3	GO:0040013	negative regulation of locomotion	Biological Process	2	A0A286ZFW3,F1RHN8
3	GO:0042698	ovulation cycle	Biological Process	2	Q8MJ76,I3L9Z2
3	GO:0043902	positive regulation of multi-organism process	Biological Process	2	F1RHN8,Q95JC8
3	GO:1900048	positive regulation of hemostasis	Biological Process	2	A0A286ZFW3,A0A287AJI4
3	GO:1905954	positive regulation of lipid localization	Biological Process	2	A0A286ZQC7,Q8SQC1
3	GO:0051918	negative regulation of fibrinolysis	Biological Process	2	A0A286ZFW3,A0A287AJI4
3	GO:0097006	regulation of plasma lipoprotein particle levels	Biological Process	2	A0A286ZQC7,Q8SQC1
3	GO:0051606	detection of stimulus	Biological Process	2	A0A287B9T3,Q8SQC1
3	GO:1902579	multi-organism localization	Biological Process	2	A7VK01,K7GKN2
4	GO:2001057	reactive nitrogen species metabolic process	Biological Process	2	F1SLF0,Q29549
4	GO:1903409	reactive oxygen species biosynthetic process	Biological Process	2	F1SLF0,Q29549
4	GO:0045834	positive regulation of lipid metabolic process	Biological Process	2	Q8SQC1,A0A286ZQC7
4	GO:0034754	cellular hormone metabolic process	Biological Process	2	Q8MJ76,P50390
4	GO:0006081	cellular aldehyde metabolic process	Biological Process	2	F1RIF8,F1RLI9
4	GO:0006413	translational initiation	Biological Process	2	F1SI86,B6E314
4	GO:0042180	cellular ketone metabolic process	Biological Process	2	A0A287ASX8,Q8MJ76
4	GO:0043094	cellular metabolic compound salvage	Biological Process	2	F1SGT2,I3LEI8
4	GO:0044262	cellular carbohydrate metabolic process	Biological Process	2	F1RYT3,F1RIF8
4	GO:0002685	regulation of leukocyte migration	Biological Process	2	A0A287BQ84,I3LUE7
4	GO:0042092	type 2 immune response	Biological Process	2	Q95JC8,F1S9L2
4	GO:0002269	leukocyte activation involved in inflammatory response	Biological Process	2	I3LUE7,Q29549
4	GO:0030595	leukocyte chemotaxis	Biological Process	2	A0A287BQ84,I3LUE7
4	GO:0070664	negative regulation of leukocyte proliferation	Biological Process	2	A0A287BC02,Q95JC8
4	GO:0098813	nuclear chromosome segregation	Biological Process	2	M3VK03,A0A287ACR8
4	GO:0007018	microtubule-based movement	Biological Process	2	A0A287AAM0,F1ST22
4	GO:0061900	glial cell activation	Biological Process	2	I3LUE7,Q29549
4	GO:0097485	neuron projection guidance	Biological Process	2	A0A287B2K4,F1RVE6
4	GO:0008366	axon ensheathment	Biological Process	2	Q29549,I3LEF1
4	GO:0000910	cytokinesis	Biological Process	2	A0A1P0REP6,M3VK03
4	GO:0010564	regulation of cell cycle process	Biological Process	2	I3LVN1,I3LJ55
4	GO:0032506	cytokinetic process	Biological Process	2	M3VK03,A0A1P0REP6
4	GO:0044770	cell cycle phase transition	Biological Process	2	I3LVN1,M3VK03
4	GO:0023061	signal release	Biological Process	2	A0A287B7W8,F1RX36
4	GO:1903531	negative regulation of secretion by cell	Biological Process	2	A0A286ZQC7,F1S9L2
4	GO:1903532	positive regulation of secretion by cell	Biological Process	2	Q9GLV6,F1RX36
4	GO:0039528	cytoplasmic pattern recognition receptor signaling pathway in response to virus	Biological Process	2	Q9GLV6,I3LVN1
4	GO:2001022	positive regulation of response to DNA damage stimulus	Biological Process	2	I3LJ55,I3LRN0
4	GO:0045596	negative regulation of cell differentiation	Biological Process	2	A0A286ZSJ7,Q07717
4	GO:1903573	negative regulation of response to endoplasmic reticulum stress	Biological Process	2	B6E314,Q29549
4	GO:0098869	cellular oxidant detoxification	Biological Process	2	P01965,P04246
4	GO:0099177	regulation of trans-synaptic signaling	Biological Process	2	F2Z5H2,A0A287BLE1
4	GO:0030278	regulation of ossification	Biological Process	2	A0A287BQ84,A0A287AB58
4	GO:0030282	bone mineralization	Biological Process	2	A0A287BQ84,A0A287AB58
4	GO:0001818	negative regulation of cytokine production	Biological Process	2	A0A286ZQC7,Q95JC8
4	GO:0071706	tumor necrosis factor superfamily cytokine production	Biological Process	2	Q29549,Q9GLV6
4	GO:0022600	digestive system process	Biological Process	2	A0A286ZQC7,Q8SQC1
4	GO:0050820	positive regulation of coagulation	Biological Process	2	A0A286ZFW3,A0A287AJI4
4	GO:0010632	regulation of epithelial cell migration	Biological Process	2	A0A286ZFW3,F1STV0
4	GO:1901343	negative regulation of vasculature development	Biological Process	2	A0A286ZFW3,Q0PM28
4	GO:0034369	plasma lipoprotein particle remodeling	Biological Process	2	A0A286ZQC7,Q8SQC1
4	GO:0030900	forebrain development	Biological Process	2	Q07717,A0A287A6X5
4	GO:0060322	head development	Biological Process	2	A0A287A6X5,Q07717
4	GO:0050920	regulation of chemotaxis	Biological Process	2	A0A287BQ84,I3LUE7
4	GO:1903036	positive regulation of response to wounding	Biological Process	2	A0A286ZFW3,A0A287AJI4
4	GO:0051047	positive regulation of secretion	Biological Process	2	Q9GLV6,F1RX36
4	GO:0051092	positive regulation of NF-kappaB transcription factor activity	Biological Process	2	F1RLV7,Q29549
4	GO:0030194	positive regulation of blood coagulation	Biological Process	2	A0A286ZFW3,A0A287AJI4
4	GO:1900182	positive regulation of protein localization to nucleus	Biological Process	2	A0A287B017,I3LRN0
4	GO:0051048	negative regulation of secretion	Biological Process	2	A0A286ZQC7,F1S9L2
4	GO:0051224	negative regulation of protein transport	Biological Process	2	A0A286ZQC7,F1S9L2
4	GO:1901253	negative regulation of intracellular transport of viral material	Biological Process	2	A7VK01,K7GKN2
4	GO:1905952	regulation of lipid localization	Biological Process	2	A0A286ZQC7,Q8SQC1
4	GO:0006979	response to oxidative stress	Biological Process	2	A0A287A6X5,A0A287ATD3
4	GO:0035966	response to topologically incorrect protein	Biological Process	2	Q29549,B6E314
4	GO:0001101	response to acid chemical	Biological Process	2	Q6RWA7,A0A287A6X5
4	GO:0009593	detection of chemical stimulus	Biological Process	2	A0A287B9T3,Q8SQC1
4	GO:0046677	response to antibiotic	Biological Process	2	A0A287ATD3,Q29549
4	GO:0007597	blood coagulation, intrinsic pathway	Biological Process	2	Q7M364,A0A286ZFW3
4	GO:0019915	lipid storage	Biological Process	2	Q8SQC1,A0A286ZQC7
4	GO:0044766	multi-organism transport	Biological Process	2	A7VK01,K7GKN2
4	GO:0051701	interaction with host	Biological Process	2	A1E295,F1RHN8
4	GO:0008217	regulation of blood pressure	Biological Process	2	I3L9Z2,F1STV0
4	GO:0043487	regulation of RNA stability	Biological Process	2	A0A286ZPJ7,F1SI86
4	GO:0050803	regulation of synapse structure or activity	Biological Process	2	A7VK00,K7GKN2
5	GO:0048232	male gamete generation	Biological Process	2	F1SE73,I3L9Z2
5	GO:0046470	phosphatidylcholine metabolic process	Biological Process	2	A0A286ZQC7,Q8SQC1
5	GO:0009112	nucleobase metabolic process	Biological Process	2	F1RUJ4,P50390
5	GO:0009308	amine metabolic process	Biological Process	2	I3L9Z2,F1S567
5	GO:0046209	nitric oxide metabolic process	Biological Process	2	F1SLF0,Q29549
5	GO:0042177	negative regulation of protein catabolic process	Biological Process	2	I3LVN1,F1S870
5	GO:0016054	organic acid catabolic process	Biological Process	2	Q95JC8,F1RIF8
5	GO:0017001	antibiotic catabolic process	Biological Process	2	P01965,P04246
5	GO:0042737	drug catabolic process	Biological Process	2	P01965,P04246
5	GO:0044275	cellular carbohydrate catabolic process	Biological Process	2	F1RYT3,F1RIF8
5	GO:0016052	carbohydrate catabolic process	Biological Process	2	F1RYT3,F1RIF8
5	GO:0046434	organophosphate catabolic process	Biological Process	2	A0A286ZZ12,Q8SQC1
5	GO:0042136	neurotransmitter biosynthetic process	Biological Process	2	F1SLF0,Q29549
5	GO:0045017	glycerolipid biosynthetic process	Biological Process	2	A0A286ZQC7,Q8SQC1
5	GO:0046165	alcohol biosynthetic process	Biological Process	2	A0A286ZQC7,F1SLF0
5	GO:0006809	nitric oxide biosynthetic process	Biological Process	2	Q29549,F1SLF0
5	GO:0051054	positive regulation of DNA metabolic process	Biological Process	2	I3LJ55,I3LRN0
5	GO:0051052	regulation of DNA metabolic process	Biological Process	2	I3LJ55,I3LRN0
5	GO:0019216	regulation of lipid metabolic process	Biological Process	2	Q8SQC1,A0A286ZQC7
5	GO:0000096	sulfur amino acid metabolic process	Biological Process	2	I3LEI8,F1SGT2
5	GO:0019682	glyceraldehyde-3-phosphate metabolic process	Biological Process	2	F1RIF8,F1RLI9
5	GO:0006446	regulation of translational initiation	Biological Process	2	F1SI86,B6E314
5	GO:0042743	hydrogen peroxide metabolic process	Biological Process	2	P01965,P04246
5	GO:0016999	antibiotic metabolic process	Biological Process	2	P01965,P04246
5	GO:0071265	L-methionine biosynthetic process	Biological Process	2	F1SGT2,I3LEI8
5	GO:0043102	amino acid salvage	Biological Process	2	F1SGT2,I3LEI8
5	GO:0006631	fatty acid metabolic process	Biological Process	2	D0G781,Q6RWA7
5	GO:0006638	neutral lipid metabolic process	Biological Process	2	A0A286ZFW3,Q8SQC1
5	GO:0006720	isoprenoid metabolic process	Biological Process	2	F1SMG8,P50390
5	GO:0008652	cellular amino acid biosynthetic process	Biological Process	2	F1SGT2,I3LEI8
5	GO:0042157	lipoprotein metabolic process	Biological Process	2	A0A286ZQC7,F1SPU1
5	GO:1990000	amyloid fibril formation	Biological Process	2	Q29549,Q07717
5	GO:1902652	secondary alcohol metabolic process	Biological Process	2	A0A286ZQC7,Q8SQC1
5	GO:0051156	glucose 6-phosphate metabolic process	Biological Process	2	F1RIF8,F1RLI9
5	GO:0002444	myeloid leukocyte mediated immunity	Biological Process	2	Q9GLV6,Q95JC8
5	GO:0002704	negative regulation of leukocyte mediated immunity	Biological Process	2	I3LJ55,Q95JC8
5	GO:0002429	immune response-activating cell surface receptor signaling pathway	Biological Process	2	I3LUE7,I3LEF1
5	GO:0002719	negative regulation of cytokine production involved in immune response	Biological Process	2	A0A286ZQC7,Q95JC8
5	GO:0002688	regulation of leukocyte chemotaxis	Biological Process	2	I3LUE7,A0A287BQ84
5	GO:0002828	regulation of type 2 immune response	Biological Process	2	Q95JC8,F1S9L2
5	GO:1902105	regulation of leukocyte differentiation	Biological Process	2	A0A286ZSJ7,I3L9Z2
5	GO:0002820	negative regulation of adaptive immune response	Biological Process	2	I3LJ55,Q95JC8
5	GO:0045824	negative regulation of innate immune response	Biological Process	2	Q95JC8,F1SQ36
5	GO:0002821	positive regulation of adaptive immune response	Biological Process	2	Q07717,F1S9L2
5	GO:0035745	T-helper 2 cell cytokine production	Biological Process	2	Q95JC8,F1S9L2
5	GO:0001774	microglial cell activation	Biological Process	2	I3LUE7,Q29549
5	GO:0032945	negative regulation of mononuclear cell proliferation	Biological Process	2	A0A287BC02,Q95JC8
5	GO:0000819	sister chromatid segregation	Biological Process	2	M3VK03,A0A287ACR8
5	GO:0031109	microtubule polymerization or depolymerization	Biological Process	2	Q2XVP5,A0A1P0REP6
5	GO:0002768	immune response-regulating cell surface receptor signaling pathway	Biological Process	2	I3LUE7,I3LEF1
5	GO:0002753	cytoplasmic pattern recognition receptor signaling pathway	Biological Process	2	Q9GLV6,I3LVN1
5	GO:0031098	stress-activated protein kinase signaling cascade	Biological Process	2	F1SE73,A0A287AZC7
5	GO:0097696	STAT cascade	Biological Process	2	O02799,F1SQ36
5	GO:0097191	extrinsic apoptotic signaling pathway	Biological Process	2	F1RX36,A0A287A6X5
5	GO:0007200	phospholipase C-activating G protein-coupled receptor signaling pathway	Biological Process	2	I3LUE7,I3L9Z2
5	GO:0033143	regulation of intracellular steroid hormone receptor signaling pathway	Biological Process	2	I3LC26,I3L9Z2
5	GO:0033145	positive regulation of intracellular steroid hormone receptor signaling pathway	Biological Process	2	I3LC26,I3L9Z2
5	GO:0007411	axon guidance	Biological Process	2	A0A287B2K4,F1RVE6
5	GO:0007346	regulation of mitotic cell cycle	Biological Process	2	I3LVN1,I3LJ55
5	GO:0042552	myelination	Biological Process	2	Q29549,I3LEF1
5	GO:0034728	nucleosome organization	Biological Process	2	A0A287B017,I3L9Z2
5	GO:0006338	chromatin remodeling	Biological Process	2	A0A287B017,I3L9Z2
5	GO:0006997	nucleus organization	Biological Process	2	M3VK03,I3L9Z2
5	GO:1903008	organelle disassembly	Biological Process	2	A0A287BLE1,A0A287A6X5
5	GO:0007009	plasma membrane organization	Biological Process	2	Q29549,A0A287BRR9
5	GO:0051017	actin filament bundle assembly	Biological Process	2	A0A286ZQC7,A0A287BRL8
5	GO:0032984	protein-containing complex disassembly	Biological Process	2	A0A1P0REP6,A0A286ZJ54
5	GO:0034367	protein-containing complex remodeling	Biological Process	2	A0A286ZQC7,Q8SQC1
5	GO:0071824	protein-DNA complex subunit organization	Biological Process	2	A0A287B017,I3L9Z2
5	GO:0071825	protein-lipid complex subunit organization	Biological Process	2	A0A286ZQC7,Q8SQC1
5	GO:0071826	ribonucleoprotein complex subunit organization	Biological Process	2	I3LVN1,A0A287BLV9
5	GO:0022604	regulation of cell morphogenesis	Biological Process	2	F1S0L5,A0A286ZQC7
5	GO:0043244	regulation of protein complex disassembly	Biological Process	2	A0A1P0REP6,A0A286ZJ54
5	GO:0006900	vesicle budding from membrane	Biological Process	2	A7VK00,K7GKN2
5	GO:0051205	protein insertion into membrane	Biological Process	2	A0A286ZQQ5,A0A287B9T3
5	GO:0044772	mitotic cell cycle phase transition	Biological Process	2	I3LVN1,M3VK03
5	GO:0000070	mitotic sister chromatid segregation	Biological Process	2	M3VK03,A0A287ACR8
5	GO:0140014	mitotic nuclear division	Biological Process	2	M3VK03,A0A287ACR8
5	GO:0046879	hormone secretion	Biological Process	2	A0A287B7W8,F1RX36
5	GO:0050709	negative regulation of protein secretion	Biological Process	2	A0A286ZQC7,F1S9L2
5	GO:0050714	positive regulation of protein secretion	Biological Process	2	Q9GLV6,F1RX36
5	GO:0039529	RIG-I signaling pathway	Biological Process	2	I3LVN1,Q9GLV6
5	GO:0045739	positive regulation of DNA repair	Biological Process	2	I3LJ55,I3LRN0
5	GO:0070302	regulation of stress-activated protein kinase signaling cascade	Biological Process	2	F1SE73,A0A287AZC7
5	GO:1905897	regulation of response to endoplasmic reticulum stress	Biological Process	2	B6E314,Q29549
5	GO:0098780	response to mitochondrial depolarisation	Biological Process	2	A0A287A6X5,A0A287BLE1
5	GO:0000422	autophagy of mitochondrion	Biological Process	2	A0A287BLE1,A0A287A6X5
5	GO:0001541	ovarian follicle development	Biological Process	2	I3L9Z2,I3LEF1
5	GO:0007160	cell-matrix adhesion	Biological Process	2	F1RX36,F1S567
5	GO:0098742	cell-cell adhesion via plasma-membrane adhesion molecules	Biological Process	2	F1S567,A0A286ZQC7
5	GO:0050804	modulation of chemical synaptic transmission	Biological Process	2	F2Z5H2,A0A287BLE1
5	GO:0030500	regulation of bone mineralization	Biological Process	2	A0A287AB58,A0A287BQ84
5	GO:0050707	regulation of cytokine secretion	Biological Process	2	A0A286ZQC7,Q9GLV6
5	GO:1903555	regulation of tumor necrosis factor superfamily cytokine production	Biological Process	2	Q29549,Q9GLV6
5	GO:1903557	positive regulation of tumor necrosis factor superfamily cytokine production	Biological Process	2	Q29549,Q9GLV6
5	GO:0032640	tumor necrosis factor production	Biological Process	2	Q29549,Q9GLV6
5	GO:0050892	intestinal absorption	Biological Process	2	A0A286ZQC7,Q8SQC1
5	GO:0001655	urogenital system development	Biological Process	2	Q0PM28,A0A287ALA0
5	GO:0070167	regulation of biomineral tissue development	Biological Process	2	A0A287BQ84,A0A287AB58
5	GO:0010594	regulation of endothelial cell migration	Biological Process	2	A0A286ZFW3,F1STV0
5	GO:2000181	negative regulation of blood vessel morphogenesis	Biological Process	2	A0A286ZFW3,Q0PM28
5	GO:0034375	high-density lipoprotein particle remodeling	Biological Process	2	A0A286ZQC7,Q8SQC1
5	GO:0016525	negative regulation of angiogenesis	Biological Process	2	A0A286ZFW3,Q0PM28
5	GO:0031214	biomineral tissue development	Biological Process	2	A0A287BQ84,A0A287AB58
5	GO:0007420	brain development	Biological Process	2	A0A287A6X5,Q07717
5	GO:0048732	gland development	Biological Process	2	A0A286ZQC7,Q0PM28
5	GO:0032273	positive regulation of protein polymerization	Biological Process	2	B6E314,A0A287AMU9
5	GO:0090303	positive regulation of wound healing	Biological Process	2	A0A286ZFW3,A0A287AJI4
5	GO:0002793	positive regulation of peptide secretion	Biological Process	2	Q9GLV6,F1RX36
5	GO:0050728	negative regulation of inflammatory response	Biological Process	2	A0A286ZQC7,I3LRJ4
5	GO:0060331	negative regulation of response to interferon-gamma	Biological Process	2	Q95JC8,F1SQ36
5	GO:0002792	negative regulation of peptide secretion	Biological Process	2	A0A286ZQC7,F1S9L2
5	GO:0034114	regulation of heterotypic cell-cell adhesion	Biological Process	2	A0A286ZQC7,F1RX36
5	GO:0032386	regulation of intracellular transport	Biological Process	2	A0A287B017,A7VK00
5	GO:0043269	regulation of ion transport	Biological Process	2	Q07717,A0A286ZQC7
5	GO:1901252	regulation of intracellular transport of viral material	Biological Process	2	A7VK01,K7GKN2
5	GO:0050691	regulation of defense response to virus by host	Biological Process	2	Q9GLV6,I3LRN0
5	GO:0060330	regulation of response to interferon-gamma	Biological Process	2	Q95JC8,F1SQ36
5	GO:0051917	regulation of fibrinolysis	Biological Process	2	A0A286ZFW3,A0A287AJI4
5	GO:0071417	cellular response to organonitrogen compound	Biological Process	2	A0A287ABK7,F1S567
5	GO:0070848	response to growth factor	Biological Process	2	F1SKD5,A0A287A6X5
5	GO:0010038	response to metal ion	Biological Process	2	F1RX36,Q07717
5	GO:0043331	response to dsRNA	Biological Process	2	Q9GLV6,F1SCY1
5	GO:0036465	synaptic vesicle recycling	Biological Process	2	A7VK00,K7GKN2
5	GO:0099504	synaptic vesicle cycle	Biological Process	2	A7VK00,K7GKN2
5	GO:0051650	establishment of vesicle localization	Biological Process	2	A7VK00,K7GKN2
5	GO:0140238	presynaptic endocytosis	Biological Process	2	A7VK00,K7GKN2
5	GO:0048489	synaptic vesicle transport	Biological Process	2	A7VK00,K7GKN2
5	GO:0051648	vesicle localization	Biological Process	2	A7VK00,K7GKN2
5	GO:0046794	transport of virus	Biological Process	2	A7VK01,K7GKN2
5	GO:0098586	cellular response to virus	Biological Process	2	Q9GLV6,I3LVN1
5	GO:0051828	entry into other organism involved in symbiotic interaction	Biological Process	2	A1E295,F1RHN8
5	GO:0003073	regulation of systemic arterial blood pressure	Biological Process	2	F1STV0,I3L9Z2
5	GO:0060249	anatomical structure homeostasis	Biological Process	2	I3LJ55,I3L9Z2
5	GO:0043488	regulation of mRNA stability	Biological Process	2	F1SI86,A0A286ZPJ7
5	GO:0022618	ribonucleoprotein complex assembly	Biological Process	2	I3LVN1,A0A287BLV9
6	GO:0007283	spermatogenesis	Biological Process	2	I3L9Z2,F1SE73
6	GO:0006144	purine nucleobase metabolic process	Biological Process	2	F1RUJ4,P50390
6	GO:0006163	purine nucleotide metabolic process	Biological Process	2	F1SMG8,F1RUJ4
6	GO:0006417	regulation of translation	Biological Process	2	B6E314,F1SI86
6	GO:0045727	positive regulation of translation	Biological Process	2	B6E314,F1SI86
6	GO:0061013	regulation of mRNA catabolic process	Biological Process	2	A0A286ZPJ7,F1SI86
6	GO:1903363	negative regulation of cellular protein catabolic process	Biological Process	2	I3LVN1,F1S870
6	GO:0046395	carboxylic acid catabolic process	Biological Process	2	Q95JC8,F1RIF8
6	GO:0042744	hydrogen peroxide catabolic process	Biological Process	2	P01965,P04246
6	GO:0006308	DNA catabolic process	Biological Process	2	I3LB04,A0A287A2G8
6	GO:0000097	sulfur amino acid biosynthetic process	Biological Process	2	F1SGT2,I3LEI8
6	GO:0006633	fatty acid biosynthetic process	Biological Process	2	Q6RWA7,D0G781
6	GO:0006694	steroid biosynthetic process	Biological Process	2	A0A286ZQC7,F1SMG8
6	GO:1901293	nucleoside phosphate biosynthetic process	Biological Process	2	F1S9L3,A0A286ZNL3
6	GO:0016126	sterol biosynthetic process	Biological Process	2	A0A286ZQC7,F1SMG8
6	GO:0006402	mRNA catabolic process	Biological Process	2	A0A286ZPJ7,F1SI86
6	GO:0006282	regulation of DNA repair	Biological Process	2	I3LJ55,I3LRN0
6	GO:1903311	regulation of mRNA metabolic process	Biological Process	2	A0A286ZPJ7,F1SI86
6	GO:0006555	methionine metabolic process	Biological Process	2	F1SGT2,I3LEI8
6	GO:0006098	pentose-phosphate shunt	Biological Process	2	F1RIF8,F1RLI9
6	GO:0071267	L-methionine salvage	Biological Process	2	F1SGT2,I3LEI8
6	GO:0006639	acylglycerol metabolic process	Biological Process	2	A0A286ZFW3,Q8SQC1
6	GO:0006650	glycerophospholipid metabolic process	Biological Process	2	A0A286ZQC7,Q8SQC1
6	GO:0006721	terpenoid metabolic process	Biological Process	2	F1SMG8,P50390
6	GO:1901607	alpha-amino acid biosynthetic process	Biological Process	2	F1SGT2,I3LEI8
6	GO:0009066	aspartate family amino acid metabolic process	Biological Process	2	I3LEI8,F1SGT2
6	GO:0008203	cholesterol metabolic process	Biological Process	2	A0A286ZQC7,Q8SQC1
6	GO:0002886	regulation of myeloid leukocyte mediated immunity	Biological Process	2	Q9GLV6,Q95JC8
6	GO:0002888	positive regulation of myeloid leukocyte mediated immunity	Biological Process	2	Q9GLV6,Q95JC8
6	GO:0002707	negative regulation of lymphocyte mediated immunity	Biological Process	2	I3LJ55,Q95JC8
6	GO:0002708	positive regulation of lymphocyte mediated immunity	Biological Process	2	Q07717,F1S9L2
6	GO:0002726	positive regulation of T cell cytokine production	Biological Process	2	F1S9L2,Q07717
6	GO:0035743	CD4-positive, alpha-beta T cell cytokine production	Biological Process	2	Q95JC8,F1S9L2
6	GO:2000551	regulation of T-helper 2 cell cytokine production	Biological Process	2	Q95JC8,F1S9L2
6	GO:0060338	regulation of type I interferon-mediated signaling pathway	Biological Process	2	B8XX91,A0A288CFW7
6	GO:0002761	regulation of myeloid leukocyte differentiation	Biological Process	2	A0A286ZSJ7,I3L9Z2
6	GO:0050672	negative regulation of lymphocyte proliferation	Biological Process	2	A0A287BC02,Q95JC8
6	GO:0050868	negative regulation of T cell activation	Biological Process	2	A0A287BC02,Q95JC8
6	GO:0002823	negative regulation of adaptive immune response based on somatic recombination of immune receptors built from immunoglobulin superfamily domains	Biological Process	2	I3LJ55,Q95JC8
6	GO:0002824	positive regulation of adaptive immune response based on somatic recombination of immune receptors built from immunoglobulin superfamily domains	Biological Process	2	Q07717,F1S9L2
6	GO:0060340	positive regulation of type I interferon-mediated signaling pathway	Biological Process	2	B8XX91,A0A288CFW7
6	GO:0071346	cellular response to interferon-gamma	Biological Process	2	Q95JC8,F1SQ36
6	GO:0031110	regulation of microtubule polymerization or depolymerization	Biological Process	2	Q2XVP5,A0A1P0REP6
6	GO:0043410	positive regulation of MAPK cascade	Biological Process	2	I3LUE7,F1RX36
6	GO:0070371	ERK1 and ERK2 cascade	Biological Process	2	I3LUE7,F1RX36
6	GO:0043123	positive regulation of I-kappaB kinase/NF-kappaB signaling	Biological Process	2	F1SCY0,F1RLV7
6	GO:0008630	intrinsic apoptotic signaling pathway in response to DNA damage	Biological Process	2	Q29549,A0A287A6X5
6	GO:2001243	negative regulation of intrinsic apoptotic signaling pathway	Biological Process	2	Q29549,F1SE73
6	GO:2001244	positive regulation of intrinsic apoptotic signaling pathway	Biological Process	2	B6E314,Q29549
6	GO:0007259	JAK-STAT cascade	Biological Process	2	F1SQ36,O02799
6	GO:0007178	transmembrane receptor protein serine/threonine kinase signaling pathway	Biological Process	2	F1SKD5,Q8MJ76
6	GO:0060333	interferon-gamma-mediated signaling pathway	Biological Process	2	Q95JC8,F1SQ36
6	GO:2001236	regulation of extrinsic apoptotic signaling pathway	Biological Process	2	F1RX36,A0A287A6X5
6	GO:0060334	regulation of interferon-gamma-mediated signaling pathway	Biological Process	2	Q95JC8,F1SQ36
6	GO:0033146	regulation of intracellular estrogen receptor signaling pathway	Biological Process	2	I3LC26,I3L9Z2
6	GO:0033148	positive regulation of intracellular estrogen receptor signaling pathway	Biological Process	2	I3LC26,I3L9Z2
6	GO:0060336	negative regulation of interferon-gamma-mediated signaling pathway	Biological Process	2	Q95JC8,F1SQ36
6	GO:0030520	intracellular estrogen receptor signaling pathway	Biological Process	2	I3LC26,I3L9Z2
6	GO:0043486	histone exchange	Biological Process	2	I3L9Z2,A0A287B017
6	GO:0043044	ATP-dependent chromatin remodeling	Biological Process	2	A0A287B017,I3L9Z2
6	GO:0033044	regulation of chromosome organization	Biological Process	2	I3LC26,I3L9Z2
6	GO:0051494	negative regulation of cytoskeleton organization	Biological Process	2	Q2XVP5,A0A286ZJ54
6	GO:0010821	regulation of mitochondrion organization	Biological Process	2	A0A287A6X5,O02799
6	GO:0061726	mitochondrion disassembly	Biological Process	2	A0A287BLE1,A0A287A6X5
6	GO:0000280	nuclear division	Biological Process	2	M3VK03,A0A287ACR8
6	GO:0042255	ribosome assembly	Biological Process	2	I3LVN1,A0A287BLV9
6	GO:0043624	cellular protein complex disassembly	Biological Process	2	A0A1P0REP6,A0A286ZJ54
6	GO:0034368	protein-lipid complex remodeling	Biological Process	2	A0A286ZQC7,Q8SQC1
6	GO:0010769	regulation of cell morphogenesis involved in differentiation	Biological Process	2	F1S0L5,A0A286ZQC7
6	GO:1901879	regulation of protein depolymerization	Biological Process	2	A0A1P0REP6,A0A286ZJ54
6	GO:0032272	negative regulation of protein polymerization	Biological Process	2	Q2XVP5,A0A286ZJ54
6	GO:0030838	positive regulation of actin filament polymerization	Biological Process	2	A0A287AMU9,B6E314
6	GO:0070142	synaptic vesicle budding	Biological Process	2	A7VK00,K7GKN2
6	GO:0061572	actin filament bundle organization	Biological Process	2	A0A287BRL8,A0A286ZQC7
6	GO:0030072	peptide hormone secretion	Biological Process	2	A0A287B7W8,F1RX36
6	GO:2000781	positive regulation of double-strand break repair	Biological Process	2	I3LJ55,I3LRN0
6	GO:1903038	negative regulation of leukocyte cell-cell adhesion	Biological Process	2	A0A287BC02,Q95JC8
6	GO:0002573	myeloid leukocyte differentiation	Biological Process	2	A0A286ZSJ7,I3L9Z2
6	GO:0048708	astrocyte differentiation	Biological Process	2	I3LEF1,I3LUE7
6	GO:0045664	regulation of neuron differentiation	Biological Process	2	F1S0L5,Q07717
6	GO:0014002	astrocyte development	Biological Process	2	I3LUE7,I3LEF1
6	GO:0014003	oligodendrocyte development	Biological Process	2	Q29549,I3LEF1
6	GO:0071363	cellular response to growth factor stimulus	Biological Process	2	F1SKD5,A0A287A6X5
6	GO:0071359	cellular response to dsRNA	Biological Process	2	Q9GLV6,F1SCY1
6	GO:1901653	cellular response to peptide	Biological Process	2	A0A287ABK7,F1S567
6	GO:0000423	mitophagy	Biological Process	2	A0A287A6X5,A0A287BLE1
6	GO:0016241	regulation of macroautophagy	Biological Process	2	A0A287A6X5,F1SKH6
6	GO:0061912	selective autophagy	Biological Process	2	A0A287BLE1,A0A287A6X5
6	GO:0032680	regulation of tumor necrosis factor production	Biological Process	2	Q29549,Q9GLV6
6	GO:0032760	positive regulation of tumor necrosis factor production	Biological Process	2	Q9GLV6,Q29549
6	GO:1900180	regulation of protein localization to nucleus	Biological Process	2	A0A287B017,I3LRN0
6	GO:0046822	regulation of nucleocytoplasmic transport	Biological Process	2	A0A287B017,A7VK00
6	GO:0002230	positive regulation of defense response to virus by host	Biological Process	2	Q9GLV6,I3LRN0
6	GO:0150076	neuroinflammatory response	Biological Process	2	I3LUE7,Q29549
6	GO:0070670	response to interleukin-4	Biological Process	2	F1RLI9,F1SQ36
6	GO:0043330	response to exogenous dsRNA	Biological Process	2	Q9GLV6,F1SCY1
6	GO:1904645	response to amyloid-beta	Biological Process	2	A0A287ABK7,F1S567
6	GO:1990778	protein localization to cell periphery	Biological Process	2	A0A287BLE1,A0A286ZQM9
6	GO:0015918	sterol transport	Biological Process	2	A0A286ZQC7,Q8SQC1
6	GO:0048193	Golgi vesicle transport	Biological Process	2	A0A1P0REP6,F1SJ20
6	GO:0007041	lysosomal transport	Biological Process	2	F1RYT3,I3LRN0
6	GO:0035461	vitamin transmembrane transport	Biological Process	2	Q9XSH0,Q8SQC1
6	GO:0048488	synaptic vesicle endocytosis	Biological Process	2	A7VK00,K7GKN2
6	GO:0015849	organic acid transport	Biological Process	2	A0A287ABK7,Q9XSH0
6	GO:0015850	organic hydroxy compound transport	Biological Process	2	A0A286ZQC7,Q8SQC1
6	GO:0006606	protein import into nucleus	Biological Process	2	A0A287ATD3,A0A287B017
6	GO:0006612	protein targeting to membrane	Biological Process	2	A0A286ZQQ5,A0A287B9T3
6	GO:0097480	establishment of synaptic vesicle localization	Biological Process	2	A7VK00,K7GKN2
6	GO:0097479	synaptic vesicle localization	Biological Process	2	A7VK00,K7GKN2
6	GO:0075733	intracellular transport of virus	Biological Process	2	A7VK01,K7GKN2
6	GO:0044409	entry into host	Biological Process	2	A1E295,F1RHN8
6	GO:0051806	entry into cell of other organism involved in symbiotic interaction	Biological Process	2	A1E295,F1RHN8
6	GO:0055088	lipid homeostasis	Biological Process	2	A0A286ZQC7,Q8SQC1
6	GO:0051347	positive regulation of transferase activity	Biological Process	2	I3LRN0,Q29549
6	GO:0032092	positive regulation of protein binding	Biological Process	2	Q07717,I3LRN0
6	GO:0051438	regulation of ubiquitin-protein transferase activity	Biological Process	2	I3LRN0,A0A287AV76
6	GO:0000470	maturation of LSU-rRNA	Biological Process	2	A5GFQ0,F1SHE8
7	GO:0090085	regulation of protein deubiquitination	Biological Process	2	F1RHN8,I3LVN1
7	GO:1903051	negative regulation of proteolysis involved in cellular protein catabolic process	Biological Process	2	I3LVN1,F1S870
7	GO:0072330	monocarboxylic acid biosynthetic process	Biological Process	2	D0G781,Q6RWA7
7	GO:0006360	transcription by RNA polymerase I	Biological Process	2	I3LVN1,I3LCB2
7	GO:0009086	methionine biosynthetic process	Biological Process	2	F1SGT2,I3LEI8
7	GO:0009165	nucleotide biosynthetic process	Biological Process	2	F1S9L3,A0A286ZNL3
7	GO:0010466	negative regulation of peptidase activity	Biological Process	2	Q0PM28,F1SFI6
7	GO:0010952	positive regulation of peptidase activity	Biological Process	2	I3LKS4,A0A287A6X5
7	GO:2000779	regulation of double-strand break repair	Biological Process	2	I3LJ55,I3LRN0
7	GO:0019509	L-methionine salvage from methylthioadenosine	Biological Process	2	F1SGT2,I3LEI8
7	GO:0006641	triglyceride metabolic process	Biological Process	2	Q8SQC1,A0A286ZFW3
7	GO:0000726	non-recombinational repair	Biological Process	2	I3LJ55,I3LRN0
7	GO:0006302	double-strand break repair	Biological Process	2	I3LJ55,I3LRN0
7	GO:0006471	protein ADP-ribosylation	Biological Process	2	I3LJ55,F1SRP3
7	GO:0032020	ISG15-protein conjugation	Biological Process	2	A0A287AB58,F4ZS20
7	GO:0009067	aspartate family amino acid biosynthetic process	Biological Process	2	F1SGT2,I3LEI8
7	GO:1901799	negative regulation of proteasomal protein catabolic process	Biological Process	2	I3LVN1,F1S870
7	GO:0008380	RNA splicing	Biological Process	2	F1SEX9,F1RQ02
7	GO:0006400	tRNA modification	Biological Process	2	A0A287BL77,A0A286ZQB1
7	GO:0002711	positive regulation of T cell mediated immunity	Biological Process	2	Q07717,F1S9L2
7	GO:0042130	negative regulation of T cell proliferation	Biological Process	2	Q95JC8,A0A287BC02
7	GO:0070372	regulation of ERK1 and ERK2 cascade	Biological Process	2	I3LUE7,F1RX36
7	GO:0070374	positive regulation of ERK1 and ERK2 cascade	Biological Process	2	I3LUE7,F1RX36
7	GO:0043281	regulation of cysteine-type endopeptidase activity involved in apoptotic process	Biological Process	2	I3LKS4,A0A287A6X5
7	GO:0043280	positive regulation of cysteine-type endopeptidase activity involved in apoptotic process	Biological Process	2	I3LKS4,A0A287A6X5
7	GO:0016573	histone acetylation	Biological Process	2	A0A287B017,I3LC26
7	GO:0051261	protein depolymerization	Biological Process	2	A0A1P0REP6,A0A286ZJ54
7	GO:0016185	synaptic vesicle budding from presynaptic endocytic zone membrane	Biological Process	2	A7VK00,K7GKN2
7	GO:2001034	positive regulation of double-strand break repair via nonhomologous end joining	Biological Process	2	I3LJ55,I3LRN0
7	GO:0035457	cellular response to interferon-alpha	Biological Process	2	F1SCY2,K7GNR1
7	GO:0071353	cellular response to interleukin-4	Biological Process	2	F1SQ36,F1RLI9
7	GO:0071360	cellular response to exogenous dsRNA	Biological Process	2	Q9GLV6,F1SCY1
7	GO:1904646	cellular response to amyloid-beta	Biological Process	2	A0A287ABK7,F1S567
7	GO:0006953	acute-phase response	Biological Process	2	B3STX9,P79263
7	GO:0034502	protein localization to chromosome	Biological Process	2	M3VK03,I3LJ55
7	GO:0072659	protein localization to plasma membrane	Biological Process	2	A0A287BLE1,A0A286ZQM9
7	GO:0030301	cholesterol transport	Biological Process	2	A0A286ZQC7,Q8SQC1
7	GO:0035376	sterol import	Biological Process	2	A0A286ZQC7,Q8SQC1
7	GO:0006909	phagocytosis	Biological Process	2	Q8SQC1,A0A286ZQC7
7	GO:0046942	carboxylic acid transport	Biological Process	2	A0A287ABK7,Q9XSH0
7	GO:0051170	import into nucleus	Biological Process	2	A0A287ATD3,A0A287B017
7	GO:0046718	viral entry into host cell	Biological Process	2	F1RHN8,A1E295
7	GO:0030260	entry into host cell	Biological Process	2	A1E295,F1RHN8
7	GO:0055090	acylglycerol homeostasis	Biological Process	2	A0A286ZQC7,Q8SQC1
7	GO:0055092	sterol homeostasis	Biological Process	2	A0A286ZQC7,Q8SQC1
7	GO:0051444	negative regulation of ubiquitin-protein transferase activity	Biological Process	2	A0A287AV76,I3LRN0
7	GO:0000463	maturation of LSU-rRNA from tricistronic rRNA transcript (SSU-rRNA, 5.8S rRNA, LSU-rRNA)	Biological Process	2	A5GFQ0,F1SHE8
8	GO:0010951	negative regulation of endopeptidase activity	Biological Process	2	Q0PM28,F1SFI6
8	GO:0010950	positive regulation of endopeptidase activity	Biological Process	2	I3LKS4,A0A287A6X5
8	GO:2001032	regulation of double-strand break repair via nonhomologous end joining	Biological Process	2	I3LJ55,I3LRN0
8	GO:0006303	double-strand break repair via nonhomologous end joining	Biological Process	2	I3LJ55,I3LRN0
8	GO:0070213	protein auto-ADP-ribosylation	Biological Process	2	I3LJ55,F1SRP3
8	GO:0031639	plasminogen activation	Biological Process	2	A0A286ZFW3,F1RX36
8	GO:0033344	cholesterol efflux	Biological Process	2	A0A286ZQC7,Q8SQC1
8	GO:0043691	reverse cholesterol transport	Biological Process	2	A0A286ZQC7,Q8SQC1
8	GO:0070508	cholesterol import	Biological Process	2	A0A286ZQC7,Q8SQC1
8	GO:0070328	triglyceride homeostasis	Biological Process	2	A0A286ZQC7,Q8SQC1
8	GO:0042632	cholesterol homeostasis	Biological Process	2	A0A286ZQC7,Q8SQC1
8	GO:2000116	regulation of cysteine-type endopeptidase activity	Biological Process	2	I3LKS4,A0A287A6X5
8	GO:1902947	regulation of tau-protein kinase activity	Biological Process	2	Q29549,I3LUE7
9	GO:2001056	positive regulation of cysteine-type endopeptidase activity	Biological Process	2	I3LKS4,A0A287A6X5
9	GO:0018394	peptidyl-lysine acetylation	Biological Process	2	A0A287B017,I3LC26
9	GO:0006475	internal protein amino acid acetylation	Biological Process	2	A0A287B017,I3LC26
10	GO:0018393	internal peptidyl-lysine acetylation	Biological Process	2	A0A287B017,I3LC26
10	GO:0000209	protein polyubiquitination	Biological Process	2	I3LRN0,F1RHN8
10	GO:0006513	protein monoubiquitination	Biological Process	2	I3LRN0,F1RHN8
2	GO:0001906	cell killing	Biological Process	1	Q95JC8
3	GO:0032963	collagen metabolic process	Biological Process	1	A1E295
3	GO:0042440	pigment metabolic process	Biological Process	1	I3LQH7
3	GO:0070085	glycosylation	Biological Process	1	F1SJ20
3	GO:0001909	leukocyte mediated cytotoxicity	Biological Process	1	Q95JC8
3	GO:0031341	regulation of cell killing	Biological Process	1	Q95JC8
3	GO:0031343	positive regulation of cell killing	Biological Process	1	Q95JC8
3	GO:0031640	killing of cells of other organism	Biological Process	1	Q95JC8
3	GO:0002200	somatic diversification of immune receptors	Biological Process	1	I3LJ55
3	GO:0002262	myeloid cell homeostasis	Biological Process	1	A0A287AB58
3	GO:0031294	lymphocyte costimulation	Biological Process	1	A0A287BC02
3	GO:0001545	primary ovarian follicle growth	Biological Process	1	I3L9Z2
3	GO:0040008	regulation of growth	Biological Process	1	A0A287A6X5
3	GO:0048589	developmental growth	Biological Process	1	A0A287A6X5
3	GO:0014009	glial cell proliferation	Biological Process	1	Q29549
3	GO:0000075	cell cycle checkpoint	Biological Process	1	I3LVN1
3	GO:0022406	membrane docking	Biological Process	1	F1S567
3	GO:0022412	cellular process involved in reproduction in multicellular organism	Biological Process	1	I3L9Z2
3	GO:0051651	maintenance of location in cell	Biological Process	1	P19133
3	GO:0060352	cell adhesion molecule production	Biological Process	1	A0A286ZQC7
3	GO:0009566	fertilization	Biological Process	1	F1SFI6
3	GO:0035036	sperm-egg recognition	Biological Process	1	F1SFI6
3	GO:0060011	Sertoli cell proliferation	Biological Process	1	I3L9Z2
3	GO:0060767	epithelial cell proliferation involved in prostate gland development	Biological Process	1	Q0PM28
3	GO:2000241	regulation of reproductive process	Biological Process	1	Q0PM28
3	GO:2000242	negative regulation of reproductive process	Biological Process	1	Q0PM28
3	GO:0044406	adhesion of symbiont to host	Biological Process	1	Q8SQC1
3	GO:0032922	circadian regulation of gene expression	Biological Process	1	A0A286ZNL3
3	GO:0034381	plasma lipoprotein particle clearance	Biological Process	1	Q8SQC1
3	GO:0035264	multicellular organism growth	Biological Process	1	A0A287A6X5
3	GO:0044706	multi-multicellular organism process	Biological Process	1	A1E295
3	GO:0048771	tissue remodeling	Biological Process	1	I3L9Z2
3	GO:0007568	aging	Biological Process	1	Q07717
3	GO:0040017	positive regulation of locomotion	Biological Process	1	I3LUE7
3	GO:0052192	movement in environment of other organism involved in symbiotic interaction	Biological Process	1	F1RHN8
3	GO:0007623	circadian rhythm	Biological Process	1	A0A286ZNL3
3	GO:0043433	negative regulation of DNA-binding transcription factor activity	Biological Process	1	F1RHN8
3	GO:1903828	negative regulation of cellular protein localization	Biological Process	1	F1SE73
3	GO:0043500	muscle adaptation	Biological Process	1	Q95266
3	GO:0043627	response to estrogen	Biological Process	1	I3LC26
4	GO:0015980	energy derivation by oxidation of organic compounds	Biological Process	1	I3LVN1
4	GO:0018158	protein oxidation	Biological Process	1	A0A286ZQC7
4	GO:0071941	nitrogen cycle metabolic process	Biological Process	1	Q95JC8
4	GO:0030574	collagen catabolic process	Biological Process	1	A1E295
4	GO:0051353	positive regulation of oxidoreductase activity	Biological Process	1	Q8SQC1
4	GO:0032350	regulation of hormone metabolic process	Biological Process	1	I3L9Z2
4	GO:0051341	regulation of oxidoreductase activity	Biological Process	1	Q8SQC1
4	GO:0043414	macromolecule methylation	Biological Process	1	F1RVS1
4	GO:0042168	heme metabolic process	Biological Process	1	I3LQH7
4	GO:0046149	pigment catabolic process	Biological Process	1	I3LQH7
4	GO:0008211	glucocorticoid metabolic process	Biological Process	1	A0A286ZQC7
4	GO:0008291	acetylcholine metabolic process	Biological Process	1	I3L9Z2
4	GO:0006091	generation of precursor metabolites and energy	Biological Process	1	I3LVN1
4	GO:0005996	monosaccharide metabolic process	Biological Process	1	A0A286ZQ44
4	GO:0006766	vitamin metabolic process	Biological Process	1	I3LN42
4	GO:0018904	ether metabolic process	Biological Process	1	P82460
4	GO:0019627	urea metabolic process	Biological Process	1	Q95JC8
4	GO:0043413	macromolecule glycosylation	Biological Process	1	F1SJ20
4	GO:1900619	acetate ester metabolic process	Biological Process	1	I3L9Z2
4	GO:0035383	thioester metabolic process	Biological Process	1	F1SMG8
4	GO:0046500	S-adenosylmethionine metabolic process	Biological Process	1	F1SGT2
4	GO:0001910	regulation of leukocyte mediated cytotoxicity	Biological Process	1	Q95JC8
4	GO:0001912	positive regulation of leukocyte mediated cytotoxicity	Biological Process	1	Q95JC8
4	GO:0070942	neutrophil mediated cytotoxicity	Biological Process	1	Q95JC8
4	GO:0051709	regulation of killing of cells of other organism	Biological Process	1	Q95JC8
4	GO:0051712	positive regulation of killing of cells of other organism	Biological Process	1	Q95JC8
4	GO:0051883	killing of cells in other organism involved in symbiotic interaction	Biological Process	1	Q95JC8
4	GO:0002562	somatic diversification of immune receptors via germline recombination within a single locus	Biological Process	1	I3LJ55
4	GO:0016445	somatic diversification of immunoglobulins	Biological Process	1	I3LJ55
4	GO:0002263	cell activation involved in immune response	Biological Process	1	I3LJ55
4	GO:0002434	immune complex clearance	Biological Process	1	Q29549
4	GO:0034101	erythrocyte homeostasis	Biological Process	1	A0A287AB58
4	GO:0002377	immunoglobulin production	Biological Process	1	I3LJ55
4	GO:1903707	negative regulation of hemopoiesis	Biological Process	1	A0A286ZSJ7
4	GO:0002687	positive regulation of leukocyte migration	Biological Process	1	I3LUE7
4	GO:1903708	positive regulation of hemopoiesis	Biological Process	1	A0A287AB58
4	GO:0006959	humoral immune response	Biological Process	1	F1RX36
4	GO:0002504	antigen processing and presentation of peptide or polysaccharide antigen via MHC class II	Biological Process	1	A0A287AYL4
4	GO:0019883	antigen processing and presentation of endogenous antigen	Biological Process	1	Q07717
4	GO:0048002	antigen processing and presentation of peptide antigen	Biological Process	1	Q07717
4	GO:0031295	T cell costimulation	Biological Process	1	A0A287BC02
4	GO:0002366	leukocyte activation involved in immune response	Biological Process	1	I3LJ55
4	GO:0045123	cellular extravasation	Biological Process	1	F1S567
4	GO:0071674	mononuclear cell migration	Biological Process	1	I3LUE7
4	GO:0097529	myeloid leukocyte migration	Biological Process	1	I3LUE7
4	GO:0048638	regulation of developmental growth	Biological Process	1	A0A287A6X5
4	GO:0007612	learning	Biological Process	1	F2Z5H2
4	GO:0007613	memory	Biological Process	1	F2Z5H2
4	GO:0090659	walking behavior	Biological Process	1	A0A287A6X5
4	GO:0050679	positive regulation of epithelial cell proliferation	Biological Process	1	I3LUE7
4	GO:0061518	microglial cell proliferation	Biological Process	1	Q29549
4	GO:0061517	macrophage proliferation	Biological Process	1	Q29549
4	GO:0007093	mitotic cell cycle checkpoint	Biological Process	1	I3LVN1
4	GO:0031570	DNA integrity checkpoint	Biological Process	1	I3LVN1
4	GO:0030168	platelet activation	Biological Process	1	F1RX36
4	GO:0061077	chaperone-mediated protein folding	Biological Process	1	Q29549
4	GO:0006984	ER-nucleus signaling pathway	Biological Process	1	B6E314
4	GO:0023041	neuronal signal transduction	Biological Process	1	Q29549
4	GO:0030968	endoplasmic reticulum unfolded protein response	Biological Process	1	B6E314
4	GO:0038034	signal transduction in absence of ligand	Biological Process	1	A0A287A6X5
4	GO:0060395	SMAD protein signal transduction	Biological Process	1	Q8MJ76
4	GO:0051271	negative regulation of cellular component movement	Biological Process	1	A0A286ZFW3
4	GO:0051272	positive regulation of cellular component movement	Biological Process	1	I3LUE7
4	GO:0045786	negative regulation of cell cycle	Biological Process	1	I3LVN1
4	GO:0045787	positive regulation of cell cycle	Biological Process	1	F1RHN8
4	GO:0031668	cellular response to extracellular stimulus	Biological Process	1	F1S567
4	GO:0070997	neuron death	Biological Process	1	Q29549
4	GO:0006910	phagocytosis, recognition	Biological Process	1	Q8SQC1
4	GO:0009988	cell-cell recognition	Biological Process	1	F1SFI6
4	GO:0099172	presynapse organization	Biological Process	1	I3LUE7
4	GO:0006884	cell volume homeostasis	Biological Process	1	I3L9Z2
4	GO:0007051	spindle organization	Biological Process	1	I3LJ55
4	GO:0007062	sister chromatid cohesion	Biological Process	1	A0A287ACR8
4	GO:0010948	negative regulation of cell cycle process	Biological Process	1	I3LVN1
4	GO:0034085	establishment of sister chromatid cohesion	Biological Process	1	A0A287ACR8
4	GO:0022614	membrane to membrane docking	Biological Process	1	F1S567
4	GO:0007281	germ cell development	Biological Process	1	I3L9Z2
4	GO:0007289	spermatid nucleus differentiation	Biological Process	1	I3L9Z2
4	GO:0035092	sperm chromatin condensation	Biological Process	1	I3L9Z2
4	GO:0035093	spermatogenesis, exchange of chromosomal proteins	Biological Process	1	I3L9Z2
4	GO:0048515	spermatid differentiation	Biological Process	1	I3L9Z2
4	GO:0006887	exocytosis	Biological Process	1	F1RX36
4	GO:0090343	positive regulation of cell aging	Biological Process	1	Q07717
4	GO:1905898	positive regulation of response to endoplasmic reticulum stress	Biological Process	1	B6E314
4	GO:0060354	negative regulation of cell adhesion molecule production	Biological Process	1	A0A286ZQC7
4	GO:1905892	negative regulation of cellular response to thapsigargin	Biological Process	1	Q29549
4	GO:1905895	negative regulation of cellular response to tunicamycin	Biological Process	1	Q29549
4	GO:2001021	negative regulation of response to DNA damage stimulus	Biological Process	1	Q29549
4	GO:0007569	cell aging	Biological Process	1	Q07717
4	GO:0060353	regulation of cell adhesion molecule production	Biological Process	1	A0A286ZQC7
4	GO:0090342	regulation of cell aging	Biological Process	1	Q07717
4	GO:1905891	regulation of cellular response to thapsigargin	Biological Process	1	Q29549
4	GO:1905894	regulation of cellular response to tunicamycin	Biological Process	1	Q29549
4	GO:0006880	intracellular sequestering of iron ion	Biological Process	1	P19133
4	GO:0001893	maternal placenta development	Biological Process	1	A1E295
4	GO:0046697	decidualization	Biological Process	1	A1E295
4	GO:0060008	Sertoli cell differentiation	Biological Process	1	I3L9Z2
4	GO:0060009	Sertoli cell development	Biological Process	1	I3L9Z2
4	GO:0007338	single fertilization	Biological Process	1	F1SFI6
4	GO:0001542	ovulation from ovarian follicle	Biological Process	1	Q8MJ76
4	GO:0007339	binding of sperm to zona pellucida	Biological Process	1	F1SFI6
4	GO:0007565	female pregnancy	Biological Process	1	A1E295
4	GO:0030728	ovulation	Biological Process	1	Q8MJ76
4	GO:0060135	maternal process involved in female pregnancy	Biological Process	1	A1E295
4	GO:0060768	regulation of epithelial cell proliferation involved in prostate gland development	Biological Process	1	Q0PM28
4	GO:0060770	negative regulation of epithelial cell proliferation involved in prostate gland development	Biological Process	1	Q0PM28
4	GO:0046883	regulation of hormone secretion	Biological Process	1	F1RX36
4	GO:0046887	positive regulation of hormone secretion	Biological Process	1	F1RX36
4	GO:0050806	positive regulation of synaptic transmission	Biological Process	1	A0A287BLE1
4	GO:0050805	negative regulation of synaptic transmission	Biological Process	1	F2Z5H2
4	GO:0045778	positive regulation of ossification	Biological Process	1	A0A287AB58
4	GO:0010573	vascular endothelial growth factor production	Biological Process	1	I3LUE7
4	GO:0032606	type I interferon production	Biological Process	1	Q9GLV6
4	GO:0032609	interferon-gamma production	Biological Process	1	A0A287AB58
4	GO:0032612	interleukin-1 production	Biological Process	1	A0A286ZQC7
4	GO:0032613	interleukin-10 production	Biological Process	1	A0A287AB58
4	GO:0032635	interleukin-6 production	Biological Process	1	Q9GLV6
4	GO:0003012	muscle system process	Biological Process	1	Q95266
4	GO:0009790	embryo development	Biological Process	1	A0A286ZQC7
4	GO:0046661	male sex differentiation	Biological Process	1	I3L9Z2
4	GO:0044241	lipid digestion	Biological Process	1	A0A286ZQC7
4	GO:0034383	low-density lipoprotein particle clearance	Biological Process	1	Q8SQC1
4	GO:0034384	high-density lipoprotein particle clearance	Biological Process	1	Q8SQC1
4	GO:0040014	regulation of multicellular organism growth	Biological Process	1	A0A287A6X5
4	GO:0034103	regulation of tissue remodeling	Biological Process	1	I3L9Z2
4	GO:0034104	negative regulation of tissue remodeling	Biological Process	1	I3L9Z2
4	GO:0046849	bone remodeling	Biological Process	1	I3L9Z2
4	GO:0001894	tissue homeostasis	Biological Process	1	I3L9Z2
4	GO:0097009	energy homeostasis	Biological Process	1	F1STV0
4	GO:0010901	regulation of very-low-density lipoprotein particle remodeling	Biological Process	1	A0A286ZQC7
4	GO:1900221	regulation of amyloid-beta clearance	Biological Process	1	Q29549
4	GO:0014742	positive regulation of muscle hypertrophy	Biological Process	1	Q95266
4	GO:0051962	positive regulation of nervous system development	Biological Process	1	Q0PM28
4	GO:0070169	positive regulation of biomineral tissue development	Biological Process	1	A0A287AB58
4	GO:1903524	positive regulation of blood circulation	Biological Process	1	F1RX36
4	GO:1904018	positive regulation of vasculature development	Biological Process	1	I3LUE7
4	GO:0010633	negative regulation of epithelial cell migration	Biological Process	1	A0A286ZFW3
4	GO:0010903	negative regulation of very-low-density lipoprotein particle remodeling	Biological Process	1	A0A286ZQC7
4	GO:0045829	negative regulation of isotype switching	Biological Process	1	I3LJ55
4	GO:0051961	negative regulation of nervous system development	Biological Process	1	Q07717
4	GO:0034377	plasma lipoprotein particle assembly	Biological Process	1	A0A286ZQC7
4	GO:0009887	animal organ morphogenesis	Biological Process	1	F1RVE6
4	GO:0048598	embryonic morphogenesis	Biological Process	1	A0A286ZQC7
4	GO:0090647	modulation of age-related behavioral decline	Biological Process	1	Q07717
4	GO:0016358	dendrite development	Biological Process	1	F1S0L5
4	GO:0032835	glomerulus development	Biological Process	1	A0A287ALA0
4	GO:0048839	inner ear development	Biological Process	1	A0A286ZQQ5
4	GO:0072006	nephron development	Biological Process	1	A0A287ALA0
4	GO:1902186	regulation of viral release from host cell	Biological Process	1	F1RHN8
4	GO:1902187	negative regulation of viral release from host cell	Biological Process	1	F1RHN8
4	GO:2000146	negative regulation of cell motility	Biological Process	1	A0A286ZFW3
4	GO:0050921	positive regulation of chemotaxis	Biological Process	1	I3LUE7
4	GO:2000147	positive regulation of cell motility	Biological Process	1	I3LUE7
4	GO:0097722	sperm motility	Biological Process	1	F1SE73
4	GO:0052126	movement in host environment	Biological Process	1	F1RHN8
4	GO:0048524	positive regulation of viral process	Biological Process	1	F1RHN8
4	GO:0032233	positive regulation of actin filament bundle assembly	Biological Process	1	A0A286ZQC7
4	GO:0090261	positive regulation of inclusion body assembly	Biological Process	1	Q29549
4	GO:1902117	positive regulation of organelle assembly	Biological Process	1	F1SKH6
4	GO:0010811	positive regulation of cell-substrate adhesion	Biological Process	1	A0A286ZQC7
4	GO:0002833	positive regulation of response to biotic stimulus	Biological Process	1	Q95JC8
4	GO:2000774	positive regulation of cellular senescence	Biological Process	1	Q07717
4	GO:0032370	positive regulation of lipid transport	Biological Process	1	A0A286ZQC7
4	GO:0032388	positive regulation of intracellular transport	Biological Process	1	A0A287B017
4	GO:0034764	positive regulation of transmembrane transport	Biological Process	1	A0A286ZPJ7
4	GO:0043270	positive regulation of ion transport	Biological Process	1	A0A286ZQC7
4	GO:0090316	positive regulation of intracellular protein transport	Biological Process	1	A0A287B017
4	GO:1904377	positive regulation of protein localization to cell periphery	Biological Process	1	A0A287BLE1
4	GO:1905477	positive regulation of protein localization to membrane	Biological Process	1	A0A287BLE1
4	GO:1905668	positive regulation of protein localization to endosome	Biological Process	1	I3LRN0
4	GO:0010884	positive regulation of lipid storage	Biological Process	1	Q8SQC1
4	GO:0032088	negative regulation of NF-kappaB transcription factor activity	Biological Process	1	F1RHN8
4	GO:1903748	negative regulation of establishment of protein localization to mitochondrion	Biological Process	1	F1SE73
4	GO:0010810	regulation of cell-substrate adhesion	Biological Process	1	A0A286ZQC7
4	GO:1900150	regulation of defense response to fungus	Biological Process	1	Q95JC8
4	GO:0032231	regulation of actin filament bundle assembly	Biological Process	1	A0A286ZQC7
4	GO:0090083	regulation of inclusion body assembly	Biological Process	1	Q29549
4	GO:1902115	regulation of organelle assembly	Biological Process	1	F1SKH6
4	GO:0043502	regulation of muscle adaptation	Biological Process	1	Q95266
4	GO:2000257	regulation of protein activation cascade	Biological Process	1	Q7M364
4	GO:0001666	response to hypoxia	Biological Process	1	I3LVN1
4	GO:0051409	response to nitrosative stress	Biological Process	1	F1SE73
4	GO:0009991	response to extracellular stimulus	Biological Process	1	F1S567
4	GO:0071496	cellular response to external stimulus	Biological Process	1	F1S567
4	GO:0009595	detection of biotic stimulus	Biological Process	1	Q8SQC1
4	GO:0009314	response to radiation	Biological Process	1	P82460
4	GO:0070482	response to oxygen levels	Biological Process	1	I3LVN1
4	GO:0071559	response to transforming growth factor beta	Biological Process	1	F1SKD5
4	GO:0071772	response to BMP	Biological Process	1	F1SKD5
4	GO:0071391	cellular response to estrogen stimulus	Biological Process	1	I3LC26
4	GO:0050906	detection of stimulus involved in sensory perception	Biological Process	1	A0A287B9T3
4	GO:0002254	kinin cascade	Biological Process	1	F1STV0
4	GO:0072377	blood coagulation, common pathway	Biological Process	1	F1RX36
4	GO:0051238	sequestering of metal ion	Biological Process	1	P19133
4	GO:0001562	response to protozoan	Biological Process	1	Q95JC8
4	GO:0019730	antimicrobial humoral response	Biological Process	1	F1RX36
4	GO:0009620	response to fungus	Biological Process	1	Q95JC8
4	GO:0035821	modification of morphology or physiology of other organism	Biological Process	1	Q95JC8
4	GO:0051702	interaction with symbiont	Biological Process	1	Q95JC8
4	GO:0010883	regulation of lipid storage	Biological Process	1	Q8SQC1
4	GO:0045124	regulation of bone resorption	Biological Process	1	I3L9Z2
4	GO:0045646	regulation of erythrocyte differentiation	Biological Process	1	A0A287AB58
4	GO:0048167	regulation of synaptic plasticity	Biological Process	1	A0A287BLE1
4	GO:0061635	regulation of protein complex stability	Biological Process	1	A0A287BLE1
4	GO:0097035	regulation of membrane lipid distribution	Biological Process	1	A0A287ABK7
4	GO:0099149	regulation of postsynaptic neurotransmitter receptor internalization	Biological Process	1	F2Z5H2
4	GO:0010469	regulation of signaling receptor activity	Biological Process	1	F2Z5U6
5	GO:0007292	female gamete generation	Biological Process	1	Q8MJ76
5	GO:0045333	cellular respiration	Biological Process	1	I3LVN1
5	GO:0044106	cellular amine metabolic process	Biological Process	1	I3L9Z2
5	GO:0072527	pyrimidine-containing compound metabolic process	Biological Process	1	F1S9L3
5	GO:0010899	regulation of phosphatidylcholine catabolic process	Biological Process	1	Q8SQC1
5	GO:0033238	regulation of cellular amine metabolic process	Biological Process	1	I3L9Z2
5	GO:0045428	regulation of nitric oxide biosynthetic process	Biological Process	1	Q29549
5	GO:0034249	negative regulation of cellular amide metabolic process	Biological Process	1	Q29549
5	GO:1904407	positive regulation of nitric oxide metabolic process	Biological Process	1	Q29549
5	GO:0033013	tetrapyrrole metabolic process	Biological Process	1	I3LQH7
5	GO:0042558	pteridine-containing compound metabolic process	Biological Process	1	F1SLF0
5	GO:0043470	regulation of carbohydrate catabolic process	Biological Process	1	F1RYT3
5	GO:0050994	regulation of lipid catabolic process	Biological Process	1	Q8SQC1
5	GO:0032801	receptor catabolic process	Biological Process	1	I3LRN0
5	GO:0044242	cellular lipid catabolic process	Biological Process	1	Q8SQC1
5	GO:0046164	alcohol catabolic process	Biological Process	1	Q8SQC1
5	GO:0016042	lipid catabolic process	Biological Process	1	Q8SQC1
5	GO:1901616	organic hydroxy compound catabolic process	Biological Process	1	Q8SQC1
5	GO:0046890	regulation of lipid biosynthetic process	Biological Process	1	Q8SQC1
5	GO:1903426	regulation of reactive oxygen species biosynthetic process	Biological Process	1	Q29549
5	GO:0046889	positive regulation of lipid biosynthetic process	Biological Process	1	Q8SQC1
5	GO:1903428	positive regulation of reactive oxygen species biosynthetic process	Biological Process	1	Q29549
5	GO:0008299	isoprenoid biosynthetic process	Biological Process	1	F1SMG8
5	GO:0042181	ketone biosynthetic process	Biological Process	1	A0A287ASX8
5	GO:0046460	neutral lipid biosynthetic process	Biological Process	1	Q8SQC1
5	GO:0034404	nucleobase-containing small molecule biosynthetic process	Biological Process	1	A0A286ZZ12
5	GO:0051053	negative regulation of DNA metabolic process	Biological Process	1	I3LJ55
5	GO:0002092	positive regulation of receptor internalization	Biological Process	1	F2Z5H2
5	GO:2000646	positive regulation of receptor catabolic process	Biological Process	1	I3LRN0
5	GO:2000379	positive regulation of reactive oxygen species metabolic process	Biological Process	1	Q29549
5	GO:0010873	positive regulation of cholesterol esterification	Biological Process	1	A0A286ZQC7
5	GO:0090208	positive regulation of triglyceride metabolic process	Biological Process	1	Q8SQC1
5	GO:0045940	positive regulation of steroid metabolic process	Biological Process	1	A0A286ZQC7
5	GO:0032770	positive regulation of monooxygenase activity	Biological Process	1	Q8SQC1
5	GO:0002090	regulation of receptor internalization	Biological Process	1	F2Z5H2
5	GO:0010675	regulation of cellular carbohydrate metabolic process	Biological Process	1	F1RYT3
5	GO:0010872	regulation of cholesterol esterification	Biological Process	1	A0A286ZQC7
5	GO:0043467	regulation of generation of precursor metabolites and energy	Biological Process	1	I3LVN1
5	GO:0090207	regulation of triglyceride metabolic process	Biological Process	1	Q8SQC1
5	GO:0060408	regulation of acetylcholine metabolic process	Biological Process	1	I3L9Z2
5	GO:0032768	regulation of monooxygenase activity	Biological Process	1	Q8SQC1
5	GO:0032069	regulation of nuclease activity	Biological Process	1	A0A286ZK05
5	GO:0043471	regulation of cellular carbohydrate catabolic process	Biological Process	1	F1RYT3
5	GO:2000644	regulation of receptor catabolic process	Biological Process	1	I3LRN0
5	GO:0006109	regulation of carbohydrate metabolic process	Biological Process	1	F1RYT3
5	GO:0001510	RNA methylation	Biological Process	1	F1RVS1
5	GO:0042167	heme catabolic process	Biological Process	1	I3LQH7
5	GO:0008207	C21-steroid hormone metabolic process	Biological Process	1	Q8MJ76
5	GO:0042572	retinol metabolic process	Biological Process	1	P50390
5	GO:0006749	glutathione metabolic process	Biological Process	1	A0A287ADA9
5	GO:0016226	iron-sulfur cluster assembly	Biological Process	1	A0A0B8RZN7
5	GO:0046498	S-adenosylhomocysteine metabolic process	Biological Process	1	F1SGT2
5	GO:0045948	positive regulation of translational initiation	Biological Process	1	F1SI86
5	GO:0019471	4-hydroxyproline metabolic process	Biological Process	1	A0A286ZUW5
5	GO:0006047	UDP-N-acetylglucosamine metabolic process	Biological Process	1	A0A287AAG0
5	GO:0042448	progesterone metabolic process	Biological Process	1	Q8MJ76
5	GO:0046146	tetrahydrobiopterin metabolic process	Biological Process	1	F1SLF0
5	GO:1901661	quinone metabolic process	Biological Process	1	A0A287ASX8
5	GO:0030258	lipid modification	Biological Process	1	A0A286ZQC7
5	GO:0009100	glycoprotein metabolic process	Biological Process	1	F1SJ20
5	GO:0019520	aldonic acid metabolic process	Biological Process	1	F1RIF8
5	GO:0006778	porphyrin-containing compound metabolic process	Biological Process	1	I3LQH7
5	GO:0009063	cellular amino acid catabolic process	Biological Process	1	Q95JC8
5	GO:0043038	amino acid activation	Biological Process	1	K9IVV5
5	GO:0042982	amyloid precursor protein metabolic process	Biological Process	1	Q29549
5	GO:0019318	hexose metabolic process	Biological Process	1	A0A286ZQ44
5	GO:0019321	pentose metabolic process	Biological Process	1	A0A286ZQ44
5	GO:0019751	polyol metabolic process	Biological Process	1	F1SLF0
5	GO:0034308	primary alcohol metabolic process	Biological Process	1	P50390
5	GO:0006775	fat-soluble vitamin metabolic process	Biological Process	1	I3LN42
5	GO:0006662	glycerol ether metabolic process	Biological Process	1	P82460
5	GO:0000050	urea cycle	Biological Process	1	Q95JC8
5	GO:0009225	nucleotide-sugar metabolic process	Biological Process	1	A0A287AAG0
5	GO:0006486	protein glycosylation	Biological Process	1	F1SJ20
5	GO:0019692	deoxyribose phosphate metabolic process	Biological Process	1	F1S9L3
5	GO:0006637	acyl-CoA metabolic process	Biological Process	1	F1SMG8
5	GO:0033353	S-adenosylmethionine cycle	Biological Process	1	F1SGT2
5	GO:0006040	amino sugar metabolic process	Biological Process	1	A0A287AAG0
5	GO:0009262	deoxyribonucleotide metabolic process	Biological Process	1	F1S9L3
5	GO:0042359	vitamin D metabolic process	Biological Process	1	I3LN42
5	GO:0070948	regulation of neutrophil mediated cytotoxicity	Biological Process	1	Q95JC8
5	GO:0070960	positive regulation of neutrophil mediated cytotoxicity	Biological Process	1	Q95JC8
5	GO:0070943	neutrophil mediated killing of symbiont cell	Biological Process	1	Q95JC8
5	GO:0070949	regulation of neutrophil mediated killing of symbiont cell	Biological Process	1	Q95JC8
5	GO:0070961	positive regulation of neutrophil mediated killing of symbiont cell	Biological Process	1	Q95JC8
5	GO:0051873	killing by host of symbiont cells	Biological Process	1	Q95JC8
5	GO:0016447	somatic recombination of immunoglobulin gene segments	Biological Process	1	I3LJ55
5	GO:0002208	somatic diversification of immunoglobulins involved in immune response	Biological Process	1	I3LJ55
5	GO:0002371	dendritic cell cytokine production	Biological Process	1	Q9GLV6
5	GO:0030218	erythrocyte differentiation	Biological Process	1	A0A287AB58
5	GO:0002374	cytokine secretion involved in immune response	Biological Process	1	A0A286ZQC7
5	GO:0061082	myeloid leukocyte cytokine production	Biological Process	1	Q9GLV6
5	GO:0002381	immunoglobulin production involved in immunoglobulin mediated immune response	Biological Process	1	I3LJ55
5	GO:0002637	regulation of immunoglobulin production	Biological Process	1	I3LJ55
5	GO:0002638	negative regulation of immunoglobulin production	Biological Process	1	I3LJ55
5	GO:0071675	regulation of mononuclear cell migration	Biological Process	1	I3LUE7
5	GO:1902622	regulation of neutrophil migration	Biological Process	1	I3LUE7
5	GO:1905521	regulation of macrophage migration	Biological Process	1	I3LUE7
5	GO:0043030	regulation of macrophage activation	Biological Process	1	F1RLI9
5	GO:0002829	negative regulation of type 2 immune response	Biological Process	1	Q95JC8
5	GO:0045638	negative regulation of myeloid cell differentiation	Biological Process	1	A0A286ZSJ7
5	GO:1902106	negative regulation of leukocyte differentiation	Biological Process	1	A0A286ZSJ7
5	GO:0002690	positive regulation of leukocyte chemotaxis	Biological Process	1	I3LUE7
5	GO:1902624	positive regulation of neutrophil migration	Biological Process	1	I3LUE7
5	GO:1905523	positive regulation of macrophage migration	Biological Process	1	I3LUE7
5	GO:0002830	positive regulation of type 2 immune response	Biological Process	1	F1S9L2
5	GO:0045639	positive regulation of myeloid cell differentiation	Biological Process	1	A0A287AB58
5	GO:0002483	antigen processing and presentation of endogenous peptide antigen	Biological Process	1	Q07717
5	GO:0002474	antigen processing and presentation of peptide antigen via MHC class I	Biological Process	1	Q07717
5	GO:0002285	lymphocyte activation involved in immune response	Biological Process	1	I3LJ55
5	GO:0030098	lymphocyte differentiation	Biological Process	1	F1S9L2
5	GO:0042113	B cell activation	Biological Process	1	I3LJ55
5	GO:0048246	macrophage chemotaxis	Biological Process	1	I3LUE7
5	GO:0071621	granulocyte chemotaxis	Biological Process	1	I3LUE7
5	GO:0050901	leukocyte tethering or rolling	Biological Process	1	F1S567
5	GO:0097530	granulocyte migration	Biological Process	1	I3LUE7
5	GO:1905517	macrophage migration	Biological Process	1	I3LUE7
5	GO:0007628	adult walking behavior	Biological Process	1	A0A287A6X5
5	GO:0001937	negative regulation of endothelial cell proliferation	Biological Process	1	A0A286ZFW3
5	GO:0001936	regulation of endothelial cell proliferation	Biological Process	1	A0A286ZFW3
5	GO:0051310	metaphase plate congression	Biological Process	1	M3VK03
5	GO:0031122	cytoplasmic microtubule organization	Biological Process	1	A0A1P0REP6
5	GO:1902850	microtubule cytoskeleton organization involved in mitosis	Biological Process	1	I3LJ55
5	GO:0044774	mitotic DNA integrity checkpoint	Biological Process	1	I3LVN1
5	GO:0044818	mitotic G2/M transition checkpoint	Biological Process	1	I3LVN1
5	GO:0000077	DNA damage checkpoint	Biological Process	1	I3LVN1
5	GO:0070527	platelet aggregation	Biological Process	1	F1RX36
5	GO:0048143	astrocyte activation	Biological Process	1	I3LUE7
5	GO:0007264	small GTPase mediated signal transduction	Biological Process	1	A0A286ZQC7
5	GO:0048017	inositol lipid-mediated signaling	Biological Process	1	I3LVN1
5	GO:0038061	NIK/NF-kappaB signaling	Biological Process	1	A0A287B807
5	GO:0043491	protein kinase B signaling	Biological Process	1	I3LVN1
5	GO:0072331	signal transduction by p53 class mediator	Biological Process	1	I3LVN1
5	GO:0036499	PERK-mediated unfolded protein response	Biological Process	1	B6E314
5	GO:0007187	G protein-coupled receptor signaling pathway, coupled to cyclic nucleotide second messenger	Biological Process	1	I3L9Z2
5	GO:0002154	thyroid hormone mediated signaling pathway	Biological Process	1	F1STV0
5	GO:0002155	regulation of thyroid hormone mediated signaling pathway	Biological Process	1	F1STV0
5	GO:0007172	signal complex assembly	Biological Process	1	A0A287BQ84
5	GO:0010640	regulation of platelet-derived growth factor receptor signaling pathway	Biological Process	1	I3L9Z2
5	GO:0034121	regulation of toll-like receptor signaling pathway	Biological Process	1	F1S9L2
5	GO:1900101	regulation of endoplasmic reticulum unfolded protein response	Biological Process	1	B6E314
5	GO:1902847	regulation of neuronal signal transduction	Biological Process	1	Q29549
5	GO:0034123	positive regulation of toll-like receptor signaling pathway	Biological Process	1	F1S9L2
5	GO:1900102	negative regulation of endoplasmic reticulum unfolded protein response	Biological Process	1	B6E314
5	GO:0097192	extrinsic apoptotic signaling pathway in absence of ligand	Biological Process	1	A0A287A6X5
5	GO:0045930	negative regulation of mitotic cell cycle	Biological Process	1	I3LVN1
5	GO:0140039	cell-cell adhesion in response to extracellular stimulus	Biological Process	1	F1S567
5	GO:0032291	axon ensheathment in central nervous system	Biological Process	1	Q29549
5	GO:1901214	regulation of neuron death	Biological Process	1	Q29549
5	GO:1901216	positive regulation of neuron death	Biological Process	1	Q29549
5	GO:0043654	recognition of apoptotic cell	Biological Process	1	Q8SQC1
5	GO:1902275	regulation of chromatin organization	Biological Process	1	I3LC26
5	GO:1905269	positive regulation of chromatin organization	Biological Process	1	I3LC26
5	GO:0007033	vacuole organization	Biological Process	1	F1SKH6
5	GO:0007029	endoplasmic reticulum organization	Biological Process	1	A0A286ZQQ5
5	GO:0006998	nuclear envelope organization	Biological Process	1	M3VK03
5	GO:0007032	endosome organization	Biological Process	1	A0A287BLE1
5	GO:0030031	cell projection assembly	Biological Process	1	B6E314
5	GO:0031163	metallo-sulfur cluster assembly	Biological Process	1	A0A0B8RZN7
5	GO:0070841	inclusion body assembly	Biological Process	1	Q29549
5	GO:0098883	synapse pruning	Biological Process	1	A0A286ZSJ7
5	GO:0031344	regulation of cell projection organization	Biological Process	1	F1S0L5
5	GO:0008361	regulation of cell size	Biological Process	1	I3L9Z2
5	GO:0030199	collagen fibril organization	Biological Process	1	A0A286ZUW5
5	GO:0043242	negative regulation of protein complex disassembly	Biological Process	1	A0A286ZJ54
5	GO:0010770	positive regulation of cell morphogenesis involved in differentiation	Biological Process	1	A0A286ZQC7
5	GO:0043243	positive regulation of protein complex disassembly	Biological Process	1	A0A1P0REP6
5	GO:0032594	protein transport within lipid bilayer	Biological Process	1	A0A286ZQM9
5	GO:0061952	midbody abscission	Biological Process	1	M3VK03
5	GO:0007019	microtubule depolymerization	Biological Process	1	A0A1P0REP6
5	GO:0046785	microtubule polymerization	Biological Process	1	Q2XVP5
5	GO:0009992	cellular water homeostasis	Biological Process	1	I3L9Z2
5	GO:0061640	cytoskeleton-dependent cytokinesis	Biological Process	1	M3VK03
5	GO:0007052	mitotic spindle organization	Biological Process	1	I3LJ55
5	GO:0090224	regulation of spindle organization	Biological Process	1	I3LJ55
5	GO:0007064	mitotic sister chromatid cohesion	Biological Process	1	A0A287ACR8
5	GO:0070601	centromeric sister chromatid cohesion	Biological Process	1	A0A287ACR8
5	GO:1901987	regulation of cell cycle phase transition	Biological Process	1	I3LVN1
5	GO:1901988	negative regulation of cell cycle phase transition	Biological Process	1	I3LVN1
5	GO:1902410	mitotic cytokinetic process	Biological Process	1	M3VK03
5	GO:0044839	cell cycle G2/M phase transition	Biological Process	1	I3LVN1
5	GO:0034087	establishment of mitotic sister chromatid cohesion	Biological Process	1	A0A287ACR8
5	GO:0000281	mitotic cytokinesis	Biological Process	1	M3VK03
5	GO:0007080	mitotic metaphase plate congression	Biological Process	1	M3VK03
5	GO:0007286	spermatid development	Biological Process	1	I3L9Z2
5	GO:0031032	actomyosin structure organization	Biological Process	1	A0A286ZQC7
5	GO:0031532	actin cytoskeleton reorganization	Biological Process	1	A0A287BQ84
5	GO:0017157	regulation of exocytosis	Biological Process	1	F1RX36
5	GO:0045921	positive regulation of exocytosis	Biological Process	1	F1RX36
5	GO:0030073	insulin secretion	Biological Process	1	A0A287B7W8
5	GO:0039531	regulation of viral-induced cytoplasmic pattern recognition receptor signaling pathway	Biological Process	1	I3LVN1
5	GO:0030858	positive regulation of epithelial cell differentiation	Biological Process	1	I3LRJ4
5	GO:1902237	positive regulation of endoplasmic reticulum stress-induced intrinsic apoptotic signaling pathway	Biological Process	1	B6E314
5	GO:0010721	negative regulation of cell development	Biological Process	1	Q07717
5	GO:1903912	negative regulation of endoplasmic reticulum stress-induced eIF2 alpha phosphorylation	Biological Process	1	B6E314
5	GO:1902230	negative regulation of intrinsic apoptotic signaling pathway in response to DNA damage	Biological Process	1	Q29549
5	GO:0090398	cellular senescence	Biological Process	1	Q07717
5	GO:0002244	hematopoietic progenitor cell differentiation	Biological Process	1	A0A287AMT7
5	GO:0045444	fat cell differentiation	Biological Process	1	A0A286ZPJ7
5	GO:0061005	cell differentiation involved in kidney development	Biological Process	1	A0A287ALA0
5	GO:0061318	renal filtration cell differentiation	Biological Process	1	A0A287ALA0
5	GO:0030856	regulation of epithelial cell differentiation	Biological Process	1	I3LRJ4
5	GO:1905258	regulation of nitrosative stress-induced intrinsic apoptotic signaling pathway	Biological Process	1	F1SE73
5	GO:2000772	regulation of cellular senescence	Biological Process	1	Q07717
5	GO:0034599	cellular response to oxidative stress	Biological Process	1	A0A287A6X5
5	GO:0034605	cellular response to heat	Biological Process	1	A0A287A6X5
5	GO:0035967	cellular response to topologically incorrect protein	Biological Process	1	B6E314
5	GO:0043555	regulation of translation in response to stress	Biological Process	1	B6E314
5	GO:0043620	regulation of DNA-templated transcription in response to stress	Biological Process	1	B6E314
5	GO:0071456	cellular response to hypoxia	Biological Process	1	I3LVN1
5	GO:0071500	cellular response to nitrosative stress	Biological Process	1	F1SE73
5	GO:0035690	cellular response to drug	Biological Process	1	Q07717
5	GO:0071229	cellular response to acid chemical	Biological Process	1	A0A287A6X5
5	GO:0071236	cellular response to antibiotic	Biological Process	1	Q29549
5	GO:0071241	cellular response to inorganic substance	Biological Process	1	Q07717
5	GO:0071453	cellular response to oxygen levels	Biological Process	1	I3LVN1
5	GO:0010507	negative regulation of autophagy	Biological Process	1	A0A287A6X5
5	GO:0046546	development of primary male sexual characteristics	Biological Process	1	I3L9Z2
5	GO:0001890	placenta development	Biological Process	1	A1E295
5	GO:0030850	prostate gland development	Biological Process	1	Q0PM28
5	GO:0060065	uterus development	Biological Process	1	I3L9Z2
5	GO:0034446	substrate adhesion-dependent cell spreading	Biological Process	1	A0A286ZQC7
5	GO:0034109	homotypic cell-cell adhesion	Biological Process	1	F1RX36
5	GO:0090276	regulation of peptide hormone secretion	Biological Process	1	F1RX36
5	GO:0090277	positive regulation of peptide hormone secretion	Biological Process	1	F1RX36
5	GO:0060291	long-term synaptic potentiation	Biological Process	1	A0A287BLE1
5	GO:1900273	positive regulation of long-term synaptic potentiation	Biological Process	1	A0A287BLE1
5	GO:0051967	negative regulation of synaptic transmission, glutamatergic	Biological Process	1	F2Z5H2
5	GO:0030501	positive regulation of bone mineralization	Biological Process	1	A0A287AB58
5	GO:0010574	regulation of vascular endothelial growth factor production	Biological Process	1	I3LUE7
5	GO:0032479	regulation of type I interferon production	Biological Process	1	Q9GLV6
5	GO:0032649	regulation of interferon-gamma production	Biological Process	1	A0A287AB58
5	GO:0032652	regulation of interleukin-1 production	Biological Process	1	A0A286ZQC7
5	GO:0032675	regulation of interleukin-6 production	Biological Process	1	Q9GLV6
5	GO:0032692	negative regulation of interleukin-1 production	Biological Process	1	A0A286ZQC7
5	GO:0050710	negative regulation of cytokine secretion	Biological Process	1	A0A286ZQC7
5	GO:0010575	positive regulation of vascular endothelial growth factor production	Biological Process	1	I3LUE7
5	GO:0032481	positive regulation of type I interferon production	Biological Process	1	Q9GLV6
5	GO:0032755	positive regulation of interleukin-6 production	Biological Process	1	Q9GLV6
5	GO:0050715	positive regulation of cytokine secretion	Biological Process	1	Q9GLV6
5	GO:0032607	interferon-alpha production	Biological Process	1	Q9GLV6
5	GO:0032608	interferon-beta production	Biological Process	1	Q9GLV6
5	GO:0072641	type I interferon secretion	Biological Process	1	Q9GLV6
5	GO:0072643	interferon-gamma secretion	Biological Process	1	A0A287AB58
5	GO:0032611	interleukin-1 beta production	Biological Process	1	A0A286ZQC7
5	GO:0050701	interleukin-1 secretion	Biological Process	1	A0A286ZQC7
5	GO:0072608	interleukin-10 secretion	Biological Process	1	A0A287AB58
5	GO:0072604	interleukin-6 secretion	Biological Process	1	Q9GLV6
5	GO:1990774	tumor necrosis factor secretion	Biological Process	1	Q9GLV6
5	GO:0014896	muscle hypertrophy	Biological Process	1	Q95266
5	GO:0090257	regulation of muscle system process	Biological Process	1	Q95266
5	GO:0003018	vascular process in circulatory system	Biological Process	1	F1RX36
5	GO:0044058	regulation of digestive system process	Biological Process	1	A0A286ZQC7
5	GO:1903522	regulation of blood circulation	Biological Process	1	F1RX36
5	GO:0045995	regulation of embryonic development	Biological Process	1	A0A286ZQC7
5	GO:0071599	otic vesicle development	Biological Process	1	A0A286ZQQ5
5	GO:0035270	endocrine system development	Biological Process	1	A0A286ZQC7
5	GO:0072001	renal system development	Biological Process	1	A0A287ALA0
5	GO:0045191	regulation of isotype switching	Biological Process	1	I3LJ55
5	GO:0030299	intestinal cholesterol absorption	Biological Process	1	A0A286ZQC7
5	GO:0046850	regulation of bone remodeling	Biological Process	1	I3L9Z2
5	GO:0046851	negative regulation of bone remodeling	Biological Process	1	I3L9Z2
5	GO:0045453	bone resorption	Biological Process	1	I3L9Z2
5	GO:0010613	positive regulation of cardiac muscle hypertrophy	Biological Process	1	Q95266
5	GO:0050769	positive regulation of neurogenesis	Biological Process	1	Q0PM28
5	GO:0045907	positive regulation of vasoconstriction	Biological Process	1	F1RX36
5	GO:0045766	positive regulation of angiogenesis	Biological Process	1	I3LUE7
5	GO:0010596	negative regulation of endothelial cell migration	Biological Process	1	A0A286ZFW3
5	GO:0050768	negative regulation of neurogenesis	Biological Process	1	Q07717
5	GO:0034370	triglyceride-rich lipoprotein particle remodeling	Biological Process	1	A0A286ZQC7
5	GO:0034380	high-density lipoprotein particle assembly	Biological Process	1	A0A286ZQC7
5	GO:0010470	regulation of gastrulation	Biological Process	1	A0A286ZQC7
5	GO:0090140	regulation of mitochondrial fission	Biological Process	1	O02799
5	GO:0007369	gastrulation	Biological Process	1	A0A286ZQC7
5	GO:0060055	angiogenesis involved in wound healing	Biological Process	1	F1STV0
5	GO:0048813	dendrite morphogenesis	Biological Process	1	F1S0L5
5	GO:0050773	regulation of dendrite development	Biological Process	1	F1S0L5
5	GO:0021872	forebrain generation of neurons	Biological Process	1	Q07717
5	GO:0072010	glomerular epithelium development	Biological Process	1	A0A287ALA0
5	GO:0001822	kidney development	Biological Process	1	A0A287ALA0
5	GO:0007423	sensory organ development	Biological Process	1	A0A286ZQQ5
5	GO:0072009	nephron epithelium development	Biological Process	1	A0A287ALA0
5	GO:0030336	negative regulation of cell migration	Biological Process	1	A0A286ZFW3
5	GO:0030335	positive regulation of cell migration	Biological Process	1	I3LUE7
5	GO:0001764	neuron migration	Biological Process	1	P02554
5	GO:0030317	flagellated sperm motility	Biological Process	1	F1SE73
5	GO:0035890	exit from host	Biological Process	1	F1RHN8
5	GO:1903902	positive regulation of viral life cycle	Biological Process	1	F1RHN8
5	GO:0051496	positive regulation of stress fiber assembly	Biological Process	1	A0A286ZQC7
5	GO:1902998	positive regulation of neurofibrillary tangle assembly	Biological Process	1	Q29549
5	GO:2000786	positive regulation of autophagosome assembly	Biological Process	1	F1SKH6
5	GO:1900026	positive regulation of substrate adhesion-dependent cell spreading	Biological Process	1	A0A286ZQC7
5	GO:0034116	positive regulation of heterotypic cell-cell adhesion	Biological Process	1	F1RX36
5	GO:0050729	positive regulation of inflammatory response	Biological Process	1	A0A287ABK7
5	GO:0032373	positive regulation of sterol transport	Biological Process	1	A0A286ZQC7
5	GO:2001140	positive regulation of phospholipid transport	Biological Process	1	A0A286ZQC7
5	GO:0046824	positive regulation of nucleocytoplasmic transport	Biological Process	1	A0A287B017
5	GO:0010828	positive regulation of glucose transmembrane transport	Biological Process	1	A0A286ZPJ7
5	GO:1903793	positive regulation of anion transport	Biological Process	1	A0A286ZQC7
5	GO:0050766	positive regulation of phagocytosis	Biological Process	1	A0A286ZQC7
5	GO:1904591	positive regulation of protein import	Biological Process	1	A0A287B017
5	GO:0042307	positive regulation of protein import into nucleus	Biological Process	1	A0A287B017
5	GO:1903078	positive regulation of protein localization to plasma membrane	Biological Process	1	A0A287BLE1
5	GO:1902966	positive regulation of protein localization to early endosome	Biological Process	1	I3LRN0
5	GO:0010886	positive regulation of cholesterol storage	Biological Process	1	Q8SQC1
5	GO:0032897	negative regulation of viral transcription	Biological Process	1	F1RHN8
5	GO:1900024	regulation of substrate adhesion-dependent cell spreading	Biological Process	1	A0A286ZQC7
5	GO:0070587	regulation of cell-cell adhesion involved in gastrulation	Biological Process	1	A0A286ZQC7
5	GO:0032368	regulation of lipid transport	Biological Process	1	A0A286ZQC7
5	GO:0034762	regulation of transmembrane transport	Biological Process	1	A0A286ZPJ7
5	GO:1904478	regulation of intestinal absorption	Biological Process	1	A0A286ZQC7
5	GO:0070953	regulation of neutrophil mediated killing of fungus	Biological Process	1	Q95JC8
5	GO:0051492	regulation of stress fiber assembly	Biological Process	1	A0A286ZQC7
5	GO:0032459	regulation of protein oligomerization	Biological Process	1	Q29549
5	GO:1902996	regulation of neurofibrillary tangle assembly	Biological Process	1	Q29549
5	GO:2000785	regulation of autophagosome assembly	Biological Process	1	F1SKH6
5	GO:0010611	regulation of cardiac muscle hypertrophy	Biological Process	1	Q95266
5	GO:2000266	regulation of blood coagulation, intrinsic pathway	Biological Process	1	Q7M364
5	GO:0000302	response to reactive oxygen species	Biological Process	1	A0A287ATD3
5	GO:0006986	response to unfolded protein	Biological Process	1	B6E314
5	GO:0051788	response to misfolded protein	Biological Process	1	Q29549
5	GO:0098581	detection of external biotic stimulus	Biological Process	1	Q8SQC1
5	GO:0036293	response to decreased oxygen levels	Biological Process	1	I3LVN1
5	GO:0043434	response to peptide hormone	Biological Process	1	O02799
5	GO:0097066	response to thyroid hormone	Biological Process	1	A1E295
5	GO:0071560	cellular response to transforming growth factor beta stimulus	Biological Process	1	F1SKD5
5	GO:0071773	cellular response to BMP stimulus	Biological Process	1	F1SKD5
5	GO:0032526	response to retinoic acid	Biological Process	1	A0A287A6X5
5	GO:0070542	response to fatty acid	Biological Process	1	Q6RWA7
5	GO:0015893	drug transport	Biological Process	1	Q9XSH0
5	GO:0032570	response to progesterone	Biological Process	1	I3LC26
5	GO:0035094	response to nicotine	Biological Process	1	Q07717
5	GO:0042542	response to hydrogen peroxide	Biological Process	1	A0A287ATD3
5	GO:0032490	detection of molecule of bacterial origin	Biological Process	1	Q8SQC1
5	GO:0050907	detection of chemical stimulus involved in sensory perception	Biological Process	1	A0A287B9T3
5	GO:0009743	response to carbohydrate	Biological Process	1	A0A287B7W8
5	GO:1901654	response to ketone	Biological Process	1	I3LC26
5	GO:1904576	response to tunicamycin	Biological Process	1	Q29549
5	GO:0032494	response to peptidoglycan	Biological Process	1	I3LUE7
5	GO:1904578	response to thapsigargin	Biological Process	1	Q29549
5	GO:0002353	plasma kallikrein-kinin cascade	Biological Process	1	F1STV0
5	GO:1905719	protein localization to perinuclear region of cytoplasm	Biological Process	1	A0A287BLE1
5	GO:0051181	cofactor transport	Biological Process	1	Q9XSH0
5	GO:0070633	transepithelial transport	Biological Process	1	A0A287ABK7
5	GO:1901998	toxin transport	Biological Process	1	F1SE73
5	GO:0051303	establishment of chromosome localization	Biological Process	1	M3VK03
5	GO:0010878	cholesterol storage	Biological Process	1	Q8SQC1
5	GO:0097577	sequestering of iron ion	Biological Process	1	P19133
5	GO:0006888	ER to Golgi vesicle-mediated transport	Biological Process	1	A0A1P0REP6
5	GO:0008333	endosome to lysosome transport	Biological Process	1	I3LRN0
5	GO:0045324	late endosome to vacuole transport	Biological Process	1	M3VK03
5	GO:0050000	chromosome localization	Biological Process	1	M3VK03
5	GO:0042832	defense response to protozoan	Biological Process	1	Q95JC8
5	GO:0019731	antibacterial humoral response	Biological Process	1	F1RX36
5	GO:0050832	defense response to fungus	Biological Process	1	Q95JC8
5	GO:0051852	disruption by host of symbiont cells	Biological Process	1	Q95JC8
5	GO:0051817	modification of morphology or physiology of other organism involved in symbiotic interaction	Biological Process	1	Q95JC8
5	GO:0044364	disruption of cells of other organism	Biological Process	1	Q95JC8
5	GO:0051851	modification by host of symbiont morphology or physiology	Biological Process	1	Q95JC8
5	GO:0045776	negative regulation of blood pressure	Biological Process	1	F1STV0
5	GO:0010885	regulation of cholesterol storage	Biological Process	1	Q8SQC1
5	GO:0031648	protein destabilization	Biological Process	1	F1RHN8
5	GO:0048872	homeostasis of number of cells	Biological Process	1	A0A287AB58
5	GO:0043489	RNA stabilization	Biological Process	1	F1SI86
5	GO:0045779	negative regulation of bone resorption	Biological Process	1	I3L9Z2
5	GO:0045648	positive regulation of erythrocyte differentiation	Biological Process	1	A0A287AB58
5	GO:1900271	regulation of long-term synaptic potentiation	Biological Process	1	A0A287BLE1
5	GO:0035150	regulation of tube size	Biological Process	1	F1RX36
5	GO:0034204	lipid translocation	Biological Process	1	A0A287ABK7
5	GO:2000272	negative regulation of signaling receptor activity	Biological Process	1	F2Z5U6
5	GO:0007190	activation of adenylate cyclase activity	Biological Process	1	I3L9Z2
5	GO:0035561	regulation of chromatin binding	Biological Process	1	I3LRN0
5	GO:0051101	regulation of DNA binding	Biological Process	1	P82460
5	GO:1904432	regulation of ferrous iron binding	Biological Process	1	Q07717
6	GO:0009060	aerobic respiration	Biological Process	1	I3LVN1
6	GO:0043457	regulation of cellular respiration	Biological Process	1	I3LVN1
6	GO:0033015	tetrapyrrole catabolic process	Biological Process	1	I3LQH7
6	GO:0042559	pteridine-containing compound biosynthetic process	Biological Process	1	F1SLF0
6	GO:0072525	pyridine-containing compound biosynthetic process	Biological Process	1	A0A286ZNL3
6	GO:0072528	pyrimidine-containing compound biosynthetic process	Biological Process	1	F1S9L3
6	GO:0042278	purine nucleoside metabolic process	Biological Process	1	F1SGT2
6	GO:0034032	purine nucleoside bisphosphate metabolic process	Biological Process	1	F1SMG8
6	GO:0006220	pyrimidine nucleotide metabolic process	Biological Process	1	F1S9L3
6	GO:1902003	regulation of amyloid-beta formation	Biological Process	1	Q29549
6	GO:0045429	positive regulation of nitric oxide biosynthetic process	Biological Process	1	Q29549
6	GO:1902991	regulation of amyloid precursor protein catabolic process	Biological Process	1	Q29549
6	GO:1903317	regulation of protein maturation	Biological Process	1	A0A287AV76
6	GO:1905906	regulation of amyloid fibril formation	Biological Process	1	Q29549
6	GO:1902430	negative regulation of amyloid-beta formation	Biological Process	1	Q29549
6	GO:1902992	negative regulation of amyloid precursor protein catabolic process	Biological Process	1	Q29549
6	GO:1905907	negative regulation of amyloid fibril formation	Biological Process	1	Q29549
6	GO:1902004	positive regulation of amyloid-beta formation	Biological Process	1	Q29549
6	GO:1902993	positive regulation of amyloid precursor protein catabolic process	Biological Process	1	Q29549
6	GO:1903319	positive regulation of protein maturation	Biological Process	1	A0A287AV76
6	GO:0006656	phosphatidylcholine biosynthetic process	Biological Process	1	A0A286ZQC7
6	GO:0034638	phosphatidylcholine catabolic process	Biological Process	1	Q8SQC1
6	GO:0050435	amyloid-beta metabolic process	Biological Process	1	Q29549
6	GO:0009119	ribonucleoside metabolic process	Biological Process	1	F1SGT2
6	GO:0009101	glycoprotein biosynthetic process	Biological Process	1	F1SJ20
6	GO:0042158	lipoprotein biosynthetic process	Biological Process	1	A0A286ZQC7
6	GO:0042398	cellular modified amino acid biosynthetic process	Biological Process	1	A0A287ADA9
6	GO:0060696	regulation of phospholipid catabolic process	Biological Process	1	Q8SQC1
6	GO:1902369	negative regulation of RNA catabolic process	Biological Process	1	F1SI86
6	GO:0009395	phospholipid catabolic process	Biological Process	1	Q8SQC1
6	GO:0046503	glycerolipid catabolic process	Biological Process	1	Q8SQC1
6	GO:0046176	aldonic acid catabolic process	Biological Process	1	F1RIF8
6	GO:0006787	porphyrin-containing compound catabolic process	Biological Process	1	I3LQH7
6	GO:0006707	cholesterol catabolic process	Biological Process	1	Q8SQC1
6	GO:0006706	steroid catabolic process	Biological Process	1	Q8SQC1
6	GO:1901292	nucleoside phosphate catabolic process	Biological Process	1	A0A286ZZ12
6	GO:0016127	sterol catabolic process	Biological Process	1	Q8SQC1
6	GO:0010866	regulation of triglyceride biosynthetic process	Biological Process	1	Q8SQC1
6	GO:0010867	positive regulation of triglyceride biosynthetic process	Biological Process	1	Q8SQC1
6	GO:0016114	terpenoid biosynthetic process	Biological Process	1	F1SMG8
6	GO:1902767	isoprenoid biosynthetic process via mevalonate	Biological Process	1	F1SMG8
6	GO:0045337	farnesyl diphosphate biosynthetic process	Biological Process	1	F1SMG8
6	GO:0046474	glycerophospholipid biosynthetic process	Biological Process	1	A0A286ZQC7
6	GO:0071897	DNA biosynthetic process	Biological Process	1	I3LJ55
6	GO:1901663	quinone biosynthetic process	Biological Process	1	A0A287ASX8
6	GO:0006750	glutathione biosynthetic process	Biological Process	1	A0A287ADA9
6	GO:0046463	acylglycerol biosynthetic process	Biological Process	1	Q8SQC1
6	GO:0046173	polyol biosynthetic process	Biological Process	1	F1SLF0
6	GO:1902653	secondary alcohol biosynthetic process	Biological Process	1	A0A286ZQC7
6	GO:0046385	deoxyribose phosphate biosynthetic process	Biological Process	1	F1S9L3
6	GO:0009226	nucleotide-sugar biosynthetic process	Biological Process	1	A0A287AAG0
6	GO:0009263	deoxyribonucleotide biosynthetic process	Biological Process	1	F1S9L3
6	GO:0046349	amino sugar biosynthetic process	Biological Process	1	A0A287AAG0
6	GO:0045910	negative regulation of DNA recombination	Biological Process	1	I3LJ55
6	GO:2000279	negative regulation of DNA biosynthetic process	Biological Process	1	I3LJ55
6	GO:1903312	negative regulation of mRNA metabolic process	Biological Process	1	F1SI86
6	GO:0045815	positive regulation of gene expression, epigenetic	Biological Process	1	I3LC26
6	GO:1902373	negative regulation of mRNA catabolic process	Biological Process	1	F1SI86
6	GO:0051106	positive regulation of DNA ligation	Biological Process	1	I3LJ55
6	GO:0051000	positive regulation of nitric-oxide synthase activity	Biological Process	1	Q8SQC1
6	GO:0050999	regulation of nitric-oxide synthase activity	Biological Process	1	Q8SQC1
6	GO:0040029	regulation of gene expression, epigenetic	Biological Process	1	I3LC26
6	GO:0060700	regulation of ribonuclease activity	Biological Process	1	A0A286ZK05
6	GO:0000018	regulation of DNA recombination	Biological Process	1	I3LJ55
6	GO:0051105	regulation of DNA ligation	Biological Process	1	I3LJ55
6	GO:2000278	regulation of DNA biosynthetic process	Biological Process	1	I3LJ55
6	GO:0019218	regulation of steroid metabolic process	Biological Process	1	A0A286ZQC7
6	GO:1903725	regulation of phospholipid metabolic process	Biological Process	1	Q8SQC1
6	GO:0080009	mRNA methylation	Biological Process	1	F1RVS1
6	GO:0006534	cysteine metabolic process	Biological Process	1	F1SGT2
6	GO:0009052	pentose-phosphate shunt, non-oxidative branch	Biological Process	1	F1RLI9
6	GO:0043558	regulation of translational initiation in response to stress	Biological Process	1	B6E314
6	GO:0018401	peptidyl-proline hydroxylation to 4-hydroxy-L-proline	Biological Process	1	A0A286ZUW5
6	GO:0006048	UDP-N-acetylglucosamine biosynthetic process	Biological Process	1	A0A287AAG0
6	GO:0006729	tetrahydrobiopterin biosynthetic process	Biological Process	1	F1SLF0
6	GO:0006743	ubiquinone metabolic process	Biological Process	1	A0A287ASX8
6	GO:0033559	unsaturated fatty acid metabolic process	Biological Process	1	Q6RWA7
6	GO:0045338	farnesyl diphosphate metabolic process	Biological Process	1	F1SMG8
6	GO:0034433	steroid esterification	Biological Process	1	A0A286ZQC7
6	GO:0000723	telomere maintenance	Biological Process	1	I3LJ55
6	GO:0006266	DNA ligation	Biological Process	1	I3LJ55
6	GO:0006304	DNA modification	Biological Process	1	I3LJ55
6	GO:0006310	DNA recombination	Biological Process	1	I3LJ55
6	GO:0019521	D-gluconate metabolic process	Biological Process	1	F1RIF8
6	GO:0090305	nucleic acid phosphodiester bond hydrolysis	Biological Process	1	I3LB04
6	GO:1901606	alpha-amino acid catabolic process	Biological Process	1	Q95JC8
6	GO:0043039	tRNA aminoacylation	Biological Process	1	K9IVV5
6	GO:0006591	ornithine metabolic process	Biological Process	1	Q95JC8
6	GO:0009064	glutamine family amino acid metabolic process	Biological Process	1	Q95JC8
6	GO:0009069	serine family amino acid metabolic process	Biological Process	1	F1SGT2
6	GO:0042987	amyloid precursor protein catabolic process	Biological Process	1	Q29549
6	GO:0006474	N-terminal protein amino acid acetylation	Biological Process	1	A0A287ACR8
6	GO:0009249	protein lipoylation	Biological Process	1	D0G781
6	GO:0006006	glucose metabolic process	Biological Process	1	A0A286ZQ44
6	GO:0005997	xylulose metabolic process	Biological Process	1	A0A286ZQ44
6	GO:0034311	diol metabolic process	Biological Process	1	F1SLF0
6	GO:0009132	nucleoside diphosphate metabolic process	Biological Process	1	F1S9L3
6	GO:0009141	nucleoside triphosphate metabolic process	Biological Process	1	F1S9L3
6	GO:0033865	nucleoside bisphosphate metabolic process	Biological Process	1	F1SMG8
6	GO:0009394	2'-deoxyribonucleotide metabolic process	Biological Process	1	F1S9L3
6	GO:0009259	ribonucleotide metabolic process	Biological Process	1	F1SMG8
6	GO:0009051	pentose-phosphate shunt, oxidative branch	Biological Process	1	F1RIF8
6	GO:0006084	acetyl-CoA metabolic process	Biological Process	1	F1SMG8
6	GO:0140053	mitochondrial gene expression	Biological Process	1	A0A287BLV9
6	GO:0019284	L-methionine salvage from S-adenosylmethionine	Biological Process	1	F1SGT2
6	GO:0070947	neutrophil mediated killing of fungus	Biological Process	1	Q95JC8
6	GO:0070965	positive regulation of neutrophil mediated killing of fungus	Biological Process	1	Q95JC8
6	GO:0002204	somatic recombination of immunoglobulin genes involved in immune response	Biological Process	1	I3LJ55
6	GO:0002372	myeloid dendritic cell cytokine production	Biological Process	1	Q9GLV6
6	GO:0002730	regulation of dendritic cell cytokine production	Biological Process	1	Q9GLV6
6	GO:0002732	positive regulation of dendritic cell cytokine production	Biological Process	1	Q9GLV6
6	GO:0002446	neutrophil mediated immunity	Biological Process	1	Q95JC8
6	GO:0019724	B cell mediated immunity	Biological Process	1	I3LJ55
6	GO:0002430	complement receptor mediated signaling pathway	Biological Process	1	I3LUE7
6	GO:0050851	antigen receptor-mediated signaling pathway	Biological Process	1	I3LEF1
6	GO:0002725	negative regulation of T cell cytokine production	Biological Process	1	Q95JC8
6	GO:0002739	regulation of cytokine secretion involved in immune response	Biological Process	1	A0A286ZQC7
6	GO:0002740	negative regulation of cytokine secretion involved in immune response	Biological Process	1	A0A286ZQC7
6	GO:0061081	positive regulation of myeloid leukocyte cytokine production involved in immune response	Biological Process	1	Q9GLV6
6	GO:0010758	regulation of macrophage chemotaxis	Biological Process	1	I3LUE7
6	GO:0071622	regulation of granulocyte chemotaxis	Biological Process	1	I3LUE7
6	GO:0010759	positive regulation of macrophage chemotaxis	Biological Process	1	I3LUE7
6	GO:0090022	regulation of neutrophil chemotaxis	Biological Process	1	I3LUE7
6	GO:0050864	regulation of B cell activation	Biological Process	1	I3LJ55
6	GO:0050869	negative regulation of B cell activation	Biological Process	1	I3LJ55
6	GO:2000552	negative regulation of T-helper 2 cell cytokine production	Biological Process	1	Q95JC8
6	GO:0002762	negative regulation of myeloid leukocyte differentiation	Biological Process	1	A0A286ZSJ7
6	GO:0071624	positive regulation of granulocyte chemotaxis	Biological Process	1	I3LUE7
6	GO:0090023	positive regulation of neutrophil chemotaxis	Biological Process	1	I3LUE7
[truncated: 598 more rows]

## Sheet: Up-regulated MF 
Level	GO_ID	Term	Type	Seqs_Num	Sequences
1	GO:0003674	molecular_function	Molecular Function	220	F1SE73,Q29549,Q8HZQ4,F1S395,A0A0B8RZN7,F1SCY0,A0A287A8K2,I3LCJ3,I3LB04,F1RQ02,P02554,T2HW06,A7VK00,A0A288CG57,A7VK01,A0A287BSF6,K7GKN2,B9TRW9,A0A287B571,A0A286ZVF6,A0A287AEF9,A0A0B8S031,F1SUE3,A0A287AV76,O02799,I3LC26,A0A287B807,A0A287B7W8,F1S268,A0A287B017,A1E295,F1SKD5,I3LDA5,P61288,B3STX9,I3L7Z6,F1SM61,I3LCF5,A0A287AEE8,I3LRJ4,F1RQ75,P01965,P04246,Q8SQC1,A0A286ZQC7,A0A287A3K0,A0A286ZK05,B6E314…
2	GO:0005488	binding	Molecular Function	160	F1SE73,Q29549,F1SCY0,A0A287A8K2,I3LCJ3,A0A0B8S031,F1SUE3,A0A287AV76,O02799,I3LC26,A0A287B807,A0A287B7W8,F1S268,A0A287B017,I3LDA5,P61288,B3STX9,I3L7Z6,F1SM61,I3LCF5,A0A287AEE8,I3LRJ4,F1RQ75,Q8SQC1,A0A286ZQC7,B6E314,F1RYT3,Q29290,I3LVN1,F1RVS1,B8XX91,A0A288CFW7,A0A286ZT21,K7GS53,Q1WMM5,M4QCI8,A0A287BLV9,A0A287ABT2,A0A286ZZ12,A0A287AS23,F1SQ36,A0A286ZPJ7,A0A385XIH5,Q9GLV6,A0A286ZK05,Q5MX78,F1SI86,I3…
2	GO:0003824	catalytic activity	Molecular Function	119	Q8HZQ4,F1S395,A0A0B8RZN7,I3LB04,F1RQ02,P02554,T2HW06,A7VK00,A0A288CG57,A7VK01,A0A287BSF6,K7GKN2,B9TRW9,A0A287B571,A0A286ZVF6,A0A287AEF9,A1E295,F1SKD5,A0A286ZK05,Q9GLV6,A0A287AAM0,F2Z536,B3STX9,F1S6D6,I3LRJ4,F1RQ75,A0A287A481,A0A287A6X5,A0A0B8RW41,I3LCB2,F1RUJ4,I3LJ55,F1SRP3,F1SQ36,A0A287AAG0,A0A287AHQ0,Q95JC8,I3LQH7,A0A286ZQ44,A0A286ZZ12,F1SMV2,F1S9L3,Q5MJE5,A0A0B8S098,F1STV0,A0A0B8S033,F1RXF7,A0…
3	GO:0043167	ion binding	Molecular Function	84	A0A0B8S031,F1SUE3,I3LCJ3,I3LDA5,P61288,B3STX9,I3L7Z6,F1SM61,I3LCF5,A0A287AEE8,I3LRJ4,F1RQ75,F1RYT3,Q8MJ76,F1SNL7,A0A287AMK0,F1SE73,F1RUJ4,A0A287B2K4,F1RVE6,A0A0B8RZN7,F1SRP3,P04246,A0A287BHB0,A0A287AEF9,P19133,P01965,A0A286ZUW5,I3LEI8,Q6RWA7,F1RPW2,A0A385XIH5,K9IVV5,Q9GLV6,A0A286ZK05,Q5MX78,A0A287ABT2,A0A286ZT21,F1SKH6,F4ZS20,A0A287BQ84,F1SQF8,F2Z5H2,Q6YI35,Q95266,K7GS53,A0A1P0REP6,F1SSF3,F1SU88,…
3	GO:0005515	protein binding	Molecular Function	72	F1SE73,Q29549,F1S268,A0A287B017,B6E314,Q29290,I3LVN1,I3LRN0,F1RYT3,A0A287A3K0,A0A287AV76,A0A287ASJ1,A0A287AMU9,I3LN42,F1RLV7,A0A287BRL8,F1RX36,F1RVE6,F1SBG3,A0A287BLE1,I3LEF1,A0A286ZNL3,F1SKD5,A0A287AB58,F1S567,P50390,A0A287B4N8,Q95266,I3L7Z6,A0A286ZJ54,A0A286ZQM9,A7VK00,K7GKN2,A0A1P0REP6,F2Z5U6,A0A287BRR9,A0A287AZC7,A0A286ZQC7,F1SCY2,P19133,A0A286ZUW5,A0A286ZQ44,F1SKH6,F1S0L5,A0A286ZFW3,F1RHN8,F…
3	GO:0097159	organic cyclic compound binding	Molecular Function	71	F1SCY0,A0A287A8K2,I3LCJ3,A0A287AV76,O02799,I3LC26,A0A287B807,A0A287B7W8,F1RVS1,B8XX91,A0A288CFW7,A0A286ZT21,K7GS53,Q1WMM5,M4QCI8,A0A287BLV9,A0A287ABT2,A0A286ZZ12,A0A287AS23,F1SQ36,A0A286ZPJ7,A0A385XIH5,Q9GLV6,A0A286ZK05,Q5MX78,F1SI86,I3LEF1,A0A288CG57,I3LN42,K9IVV5,F1SE73,F1SKH6,F4ZS20,A0A287BQ84,F1SQF8,F2Z5H2,Q6YI35,Q95266,A0A1P0REP6,F1SSF3,F1SU88,K7GP53,F1ST22,A0A287ABK7,I3L574,P02554,T2HW06,A7…
3	GO:1901363	heterocyclic compound binding	Molecular Function	68	F1SCY0,A0A287A8K2,I3LCJ3,A0A287AV76,O02799,I3LC26,A0A287B807,A0A287B7W8,F1RVS1,B8XX91,A0A288CFW7,A0A286ZT21,K7GS53,Q1WMM5,M4QCI8,A0A287BLV9,A0A287ABT2,A0A286ZZ12,A0A287AS23,F1SQ36,A0A286ZPJ7,A0A385XIH5,Q9GLV6,A0A286ZK05,Q5MX78,F1SI86,I3LEF1,A0A288CG57,K9IVV5,F1SE73,F1SKH6,F4ZS20,A0A287BQ84,F1SQF8,F2Z5H2,Q6YI35,Q95266,A0A1P0REP6,F1SSF3,F1SU88,K7GP53,F1ST22,A0A287ABK7,I3L574,P02554,T2HW06,A7VK00,A7…
3	GO:0016787	hydrolase activity	Molecular Function	53	I3LB04,P02554,T2HW06,A7VK00,A0A288CG57,A7VK01,A0A287BSF6,K7GKN2,B9TRW9,A0A287B571,A0A286ZVF6,A0A287AEF9,A1E295,F1SKD5,Q9GLV6,A0A287AAM0,F2Z536,B3STX9,F1S6D6,I3LRJ4,F1RQ75,A0A287A481,A0A287A6X5,Q95JC8,A0A286ZZ12,F1SMV2,Q5MJE5,A0A0B8S098,F1STV0,A0A0B8S033,F1RXF7,A0A287A953,I3LG90,F1SNL7,A0A0B8RSP0,F1SUE3,Q29602,A0A287A2G8,A0A286ZPJ7,D5FGE4,A0A287ARH4,F2Z5H2,A0A1P0REP6,A0A287ABK7,I3LCJ3,F1ST22,A0A28…
3	GO:0036094	small molecule binding	Molecular Function	51	I3LCJ3,A0A287AV76,I3LN42,Q8MJ76,A0A385XIH5,K9IVV5,F1SE73,Q9GLV6,A0A286ZK05,Q5MX78,A0A287ABT2,A0A286ZT21,F1SKH6,F4ZS20,A0A287BQ84,F1SQF8,F2Z5H2,Q6YI35,Q95266,K7GS53,A0A1P0REP6,F1SSF3,F1SU88,K7GP53,F1ST22,A0A287ABK7,I3L574,A0A286ZPJ7,P02554,T2HW06,A7VK00,A0A288CG57,A7VK01,A0A287BSF6,K7GKN2,I3LDA5,A0A287B571,F1S9T2,A0A287AAR0,A0A286ZVF6,A0A287AEF9,Q9XSH0,P01965,P04246,A0A286ZQC7,F1RYT3,A0A286ZUW5,Q8…
4	GO:0043168	anion binding	Molecular Function	47	F1RYT3,Q8MJ76,A0A385XIH5,K9IVV5,F1SE73,Q9GLV6,A0A286ZK05,Q5MX78,A0A287ABT2,A0A286ZT21,F1SKH6,F4ZS20,A0A287BQ84,F1SQF8,F2Z5H2,Q6YI35,Q95266,K7GS53,A0A1P0REP6,F1SSF3,F1SU88,K7GP53,F1ST22,A0A287ABK7,I3L574,A0A286ZPJ7,P02554,T2HW06,A7VK00,A0A288CG57,A7VK01,A0A287BSF6,K7GKN2,I3LDA5,A0A287B571,F1S9T2,A0A287AAR0,A0A286ZVF6,A0A287AEF9,Q9XSH0,A0A286ZQC7,A0A286ZFW3,Q7M364,A0A286ZUW5,A0A286ZLT3,Q8HZQ4,A0A28…
3	GO:0016740	transferase activity	Molecular Function	46	F1RQ02,A0A286ZK05,A0A0B8RW41,I3LCB2,I3LJ55,F1SRP3,F1SQ36,A0A287AAG0,A0A287AHQ0,F1S9L3,F1SMG8,F1SKH6,F1RVS1,A0A286ZNL3,A0A287ACR8,A0A287ABT2,A0A286ZPJ7,F1SQF8,F1SSF3,Q95266,F1SU88,A0A287BQ84,A0A287AM78,A0A0B8S031,A0A287ARH4,A0A287AMT7,F1RHN8,I3LRN0,A0A287BND2,A0A287B2K4,F1RVE6,A0A0B8RZN7,A0A287B017,A0A286ZTH8,F1RPJ7,A0A287BRL8,I3LCF5,A0A385XIH5,Q5MX78,I3L574,F4ZS20,A0A287AS72,F1RLI9,A0A287B011,A0A…
4	GO:0043169	cation binding	Molecular Function	46	A0A0B8S031,F1SUE3,I3LCJ3,I3LDA5,P61288,B3STX9,I3L7Z6,F1SM61,I3LCF5,A0A287AEE8,I3LRJ4,F1RQ75,F1SNL7,A0A287AMK0,F1SE73,F1RUJ4,A0A287B2K4,F1RVE6,A0A0B8RZN7,F1SRP3,P04246,A0A287BHB0,A0A287AEF9,P19133,P01965,A0A286ZUW5,I3LEI8,Q6RWA7,F1RPW2,P09571,Q9GLE7,K7GR70,A0A287BLE1,Q9GLV6,Q8MJ76,A0A286ZT21,I3LBR7,F1SGT2,F1RLV7,K7GS53,F1RHN8,A0A287AA63,A0A287B807,K9IVW8,Q95JC8,F1RYT3
5	GO:0046872	metal ion binding	Molecular Function	45	A0A0B8S031,F1SUE3,I3LCJ3,I3LDA5,P61288,B3STX9,I3L7Z6,F1SM61,I3LCF5,A0A287AEE8,I3LRJ4,F1RQ75,P19133,P01965,A0A286ZUW5,I3LEI8,Q6RWA7,F1RPW2,P09571,Q9GLE7,K7GR70,A0A287BLE1,Q9GLV6,Q8MJ76,A0A286ZT21,I3LBR7,F1SGT2,F1RLV7,K7GS53,F1RHN8,A0A287AA63,A0A287B807,K9IVW8,Q95JC8,F1SNL7,A0A287AMK0,F1SE73,F1RUJ4,A0A287B2K4,F1RVE6,A0A0B8RZN7,F1SRP3,P04246,A0A287BHB0,A0A287AEF9
3	GO:0140096	catalytic activity, acting on a protein	Molecular Function	42	A1E295,F1SKD5,B3STX9,F1S6D6,I3LRJ4,F1RQ75,A0A287A481,A0A287A6X5,Q5MJE5,A0A0B8S098,F1STV0,A0A0B8S033,F1RXF7,A0A287A953,I3LG90,F1SNL7,A0A0B8RSP0,A0A286ZUW5,A0A287ABT2,A0A286ZPJ7,F1SQF8,F1SSF3,Q95266,F1SU88,A0A287BQ84,A0A287ARH4,A0A287AMT7,F1RHN8,I3LRN0,A0A287BND2,A0A287B2K4,F1RVE6,A0A1P0REP6,I3L574,A0A286ZMB2,F4ZS20,A0A287B011,A0A287AZC7,I3LKS4,I3LJ55,F1SRP3,F1SQ36
4	GO:0000166	nucleotide binding	Molecular Function	42	A0A287AV76,A0A385XIH5,K9IVV5,F1SE73,Q9GLV6,A0A286ZK05,Q5MX78,A0A287ABT2,A0A286ZT21,F1SKH6,F4ZS20,A0A287BQ84,F1SQF8,F2Z5H2,Q6YI35,Q95266,K7GS53,A0A1P0REP6,F1SSF3,F1SU88,K7GP53,F1ST22,A0A287ABK7,I3L574,A0A286ZPJ7,P02554,T2HW06,A7VK00,A0A288CG57,A7VK01,A0A287BSF6,K7GKN2,I3LDA5,A0A287B571,F1S9T2,A0A287AAR0,A0A286ZVF6,A0A287AEF9,Q8HZQ4,F1RIF8,A0A287ASX8,I3LCJ3
4	GO:1901265	nucleoside phosphate binding	Molecular Function	42	I3LCJ3,A0A287AV76,A0A385XIH5,K9IVV5,F1SE73,Q9GLV6,A0A286ZK05,Q5MX78,A0A287ABT2,A0A286ZT21,F1SKH6,F4ZS20,A0A287BQ84,F1SQF8,F2Z5H2,Q6YI35,Q95266,K7GS53,A0A1P0REP6,F1SSF3,F1SU88,K7GP53,F1ST22,A0A287ABK7,I3L574,A0A286ZPJ7,P02554,T2HW06,A7VK00,A0A288CG57,A7VK01,A0A287BSF6,K7GKN2,I3LDA5,A0A287B571,F1S9T2,A0A287AAR0,A0A286ZVF6,A0A287AEF9,Q8HZQ4,F1RIF8,A0A287ASX8
3	GO:0097367	carbohydrate derivative binding	Molecular Function	40	Q8SQC1,A0A385XIH5,K9IVV5,F1SE73,Q9GLV6,A0A286ZK05,Q5MX78,A0A287ABT2,A0A286ZT21,F1SKH6,F4ZS20,A0A287BQ84,F1SQF8,F2Z5H2,Q6YI35,Q95266,K7GS53,A0A1P0REP6,F1SSF3,F1SU88,K7GP53,F1ST22,A0A287ABK7,I3L574,A0A286ZPJ7,P02554,T2HW06,A7VK00,A0A288CG57,A7VK01,A0A287BSF6,K7GKN2,I3LDA5,A0A287B571,F1S9T2,A0A287AAR0,A0A286ZVF6,A0A287AEF9,Q7M364,A1E295
5	GO:0017076	purine nucleotide binding	Molecular Function	38	A0A287AV76,A0A385XIH5,K9IVV5,F1SE73,Q9GLV6,A0A286ZK05,Q5MX78,A0A287ABT2,A0A286ZT21,F1SKH6,F4ZS20,A0A287BQ84,F1SQF8,F2Z5H2,Q6YI35,Q95266,K7GS53,A0A1P0REP6,F1SSF3,F1SU88,K7GP53,F1ST22,A0A287ABK7,I3L574,A0A286ZPJ7,P02554,T2HW06,A7VK00,A0A288CG57,A7VK01,A0A287BSF6,K7GKN2,I3LDA5,A0A287B571,F1S9T2,A0A287AAR0,A0A286ZVF6,A0A287AEF9
4	GO:0032553	ribonucleotide binding	Molecular Function	37	A0A385XIH5,K9IVV5,F1SE73,Q9GLV6,A0A286ZK05,Q5MX78,A0A287ABT2,A0A286ZT21,F1SKH6,F4ZS20,A0A287BQ84,F1SQF8,F2Z5H2,Q6YI35,Q95266,K7GS53,A0A1P0REP6,F1SSF3,F1SU88,K7GP53,F1ST22,A0A287ABK7,I3L574,A0A286ZPJ7,P02554,T2HW06,A7VK00,A0A288CG57,A7VK01,A0A287BSF6,K7GKN2,I3LDA5,A0A287B571,F1S9T2,A0A287AAR0,A0A286ZVF6,A0A287AEF9
5	GO:0035639	purine ribonucleoside triphosphate binding	Molecular Function	37	A0A385XIH5,K9IVV5,F1SE73,Q9GLV6,A0A286ZK05,Q5MX78,A0A287ABT2,A0A286ZT21,F1SKH6,F4ZS20,A0A287BQ84,F1SQF8,F2Z5H2,Q6YI35,Q95266,K7GS53,A0A1P0REP6,F1SSF3,F1SU88,K7GP53,F1ST22,A0A287ABK7,I3L574,A0A286ZPJ7,P02554,T2HW06,A7VK00,A0A288CG57,A7VK01,A0A287BSF6,K7GKN2,I3LDA5,A0A287B571,F1S9T2,A0A287AAR0,A0A286ZVF6,A0A287AEF9
5	GO:0032555	purine ribonucleotide binding	Molecular Function	37	A0A385XIH5,K9IVV5,F1SE73,Q9GLV6,A0A286ZK05,Q5MX78,A0A287ABT2,A0A286ZT21,F1SKH6,F4ZS20,A0A287BQ84,F1SQF8,F2Z5H2,Q6YI35,Q95266,K7GS53,A0A1P0REP6,F1SSF3,F1SU88,K7GP53,F1ST22,A0A287ABK7,I3L574,A0A286ZPJ7,P02554,T2HW06,A7VK00,A0A288CG57,A7VK01,A0A287BSF6,K7GKN2,I3LDA5,A0A287B571,F1S9T2,A0A287AAR0,A0A286ZVF6,A0A287AEF9
4	GO:0003676	nucleic acid binding	Molecular Function	31	F1SCY0,A0A287A8K2,O02799,I3LC26,A0A287B807,A0A287B7W8,B8XX91,A0A288CFW7,A0A286ZT21,K7GS53,Q1WMM5,M4QCI8,A0A287BLV9,A0A287ABT2,A0A286ZZ12,A0A287AS23,F1SQ36,A0A286ZPJ7,A0A385XIH5,Q9GLV6,A0A286ZK05,Q5MX78,F1SI86,I3LEF1,A0A288CG57,I3LVN1,A0A287ALA0,Q0GFA4,I3LB04,A0A287AA63,F1RVS1
3	GO:0008144	drug binding	Molecular Function	28	A0A385XIH5,K9IVV5,F1SE73,Q9GLV6,A0A286ZK05,Q5MX78,A0A287ABT2,A0A286ZT21,F1SKH6,F4ZS20,A0A287BQ84,F1SQF8,F2Z5H2,Q6YI35,Q95266,K7GS53,A0A1P0REP6,F1SSF3,F1SU88,K7GP53,F1ST22,A0A287ABK7,I3L574,A0A286ZPJ7,Q9XSH0,P01965,P04246,I3LN42
2	GO:0098772	molecular function regulator	Molecular Function	26	A0A287AV76,F1SE73,A0A287A3K0,I3LRN0,I3LQ17,K7GQ48,F1RUM4,Q7M364,P79263,A0A287AJI4,A0A287BQK2,Q0PM28,P04366,Q29290,A0A287BDE8,A0A287AHT8,F1SFI6,I3LEF1,F1SMV2,F1RS72,A0A287AEF9,A0A286ZNL3,P50390,F1SM61,A0A286ZQC7,A0A286ZFW3
6	GO:0030554	adenyl nucleotide binding	Molecular Function	25	A0A287AV76,A0A385XIH5,K9IVV5,F1SE73,Q9GLV6,A0A286ZK05,Q5MX78,A0A287ABT2,A0A286ZT21,F1SKH6,F4ZS20,A0A287BQ84,F1SQF8,F2Z5H2,Q6YI35,Q95266,K7GS53,A0A1P0REP6,F1SSF3,F1SU88,K7GP53,F1ST22,A0A287ABK7,I3L574,A0A286ZPJ7
4	GO:0042802	identical protein binding	Molecular Function	24	Q07717,F1SMG8,F1RYT3,I3L7Z6,F1S870,P04366,K7GKN2,A0A286ZQC7,A0A287BLE1,F1SCY2,P19133,F1SKD5,A0A286ZUW5,A0A286ZQ44,F1SKH6,F1S0L5,A0A286ZFW3,F1RHN8,A0A287AV76,F1SJ20,I3LVN1,A0A287BRL8,A0A287A6X5,A0A286ZQM9
4	GO:0005524	ATP binding	Molecular Function	24	A0A385XIH5,K9IVV5,F1SE73,Q9GLV6,A0A286ZK05,Q5MX78,A0A287ABT2,A0A286ZT21,F1SKH6,F4ZS20,A0A287BQ84,F1SQF8,F2Z5H2,Q6YI35,Q95266,K7GS53,A0A1P0REP6,F1SSF3,F1SU88,K7GP53,F1ST22,A0A287ABK7,I3L574,A0A286ZPJ7
6	GO:0032559	adenyl ribonucleotide binding	Molecular Function	24	A0A385XIH5,K9IVV5,F1SE73,Q9GLV6,A0A286ZK05,Q5MX78,A0A287ABT2,A0A286ZT21,F1SKH6,F4ZS20,A0A287BQ84,F1SQF8,F2Z5H2,Q6YI35,Q95266,K7GS53,A0A1P0REP6,F1SSF3,F1SU88,K7GP53,F1ST22,A0A287ABK7,I3L574,A0A286ZPJ7
3	GO:0030234	enzyme regulator activity	Molecular Function	23	A0A287AV76,F1SE73,A0A287A3K0,I3LRN0,I3LQ17,K7GQ48,F1RUM4,Q7M364,P79263,A0A287AJI4,A0A287BQK2,Q0PM28,P04366,Q29290,A0A287BDE8,A0A287AHT8,F1SFI6,F1SMV2,F1RS72,A0A287AEF9,F1SM61,A0A286ZQC7,A0A286ZFW3
4	GO:0016772	transferase activity, transferring phosphorus-containing groups	Molecular Function	23	F1RQ02,A0A286ZK05,I3LCB2,A0A287AAG0,F1S9L3,F1SKH6,A0A287ABT2,A0A286ZPJ7,F1SQF8,F1SSF3,Q95266,F1SU88,A0A287BQ84,A0A0B8S031,A0A287B2K4,F1RVE6,F1RPJ7,A0A287BRL8,A0A385XIH5,Q5MX78,A0A287AS72,F1RLI9,I3LCF5
6	GO:0046914	transition metal ion binding	Molecular Function	23	P19133,P01965,A0A286ZUW5,I3LEI8,Q6RWA7,F1RPW2,P09571,Q9GLE7,K7GR70,A0A287BLE1,Q9GLV6,Q8MJ76,A0A286ZT21,I3LBR7,F1SGT2,F1RLV7,I3L7Z6,K7GS53,F1RHN8,A0A287AA63,A0A287B807,K9IVW8,Q95JC8
4	GO:0016817	hydrolase activity, acting on acid anhydrides	Molecular Function	21	P02554,T2HW06,A7VK00,A0A288CG57,A7VK01,A0A287BSF6,K7GKN2,B9TRW9,A0A287B571,A0A286ZVF6,A0A287AEF9,Q9GLV6,A0A287AAM0,F2Z536,F1SUE3,A0A287ARH4,F2Z5H2,A0A1P0REP6,A0A287ABK7,F1ST22,A0A287A2Z1
5	GO:0016818	hydrolase activity, acting on acid anhydrides, in phosphorus-containing anhydrides	Molecular Function	21	P02554,T2HW06,A7VK00,A0A288CG57,A7VK01,A0A287BSF6,K7GKN2,B9TRW9,A0A287B571,A0A286ZVF6,A0A287AEF9,Q9GLV6,A0A287AAM0,F2Z536,F1SUE3,A0A287ARH4,F2Z5H2,A0A1P0REP6,A0A287ABK7,F1ST22,A0A287A2Z1
6	GO:0016462	pyrophosphatase activity	Molecular Function	21	P02554,T2HW06,A7VK00,A0A288CG57,A7VK01,A0A287BSF6,K7GKN2,B9TRW9,A0A287B571,A0A286ZVF6,A0A287AEF9,Q9GLV6,A0A287AAM0,F2Z536,F1SUE3,A0A287ARH4,F2Z5H2,A0A1P0REP6,A0A287ABK7,F1ST22,A0A287A2Z1
4	GO:0008233	peptidase activity	Molecular Function	19	A1E295,F1SKD5,B3STX9,F1S6D6,I3LRJ4,F1RQ75,A0A287A481,A0A287A6X5,Q5MJE5,A0A0B8S098,F1STV0,A0A0B8S033,F1RXF7,A0A287A953,I3LG90,F1SNL7,A0A286ZMB2,I3LKS4,A0A0B8RSP0
7	GO:0017111	nucleoside-triphosphatase activity	Molecular Function	19	P02554,T2HW06,A7VK00,A0A288CG57,A7VK01,A0A287BSF6,K7GKN2,B9TRW9,A0A287B571,A0A286ZVF6,A0A287AEF9,Q9GLV6,A0A287AAM0,F2Z536,A0A287ARH4,F2Z5H2,A0A1P0REP6,A0A287ABK7,F1ST22
5	GO:0070011	peptidase activity, acting on L-amino acid peptides	Molecular Function	18	A1E295,F1SKD5,B3STX9,F1S6D6,I3LRJ4,F1RQ75,A0A287A481,A0A287A6X5,Q5MJE5,A0A0B8S098,F1STV0,A0A0B8S033,F1RXF7,A0A287A953,I3LG90,F1SNL7,A0A286ZMB2,I3LKS4
4	GO:0019899	enzyme binding	Molecular Function	17	Q29290,A0A287BLE1,A0A287BRL8,I3LEF1,A0A287AZC7,F1SMV2,F1RLV7,F1SQ67,F1SE73,A0A287AB58,F4ZS20,Q29549,A0A287AV76,I3LRN0,A0A286ZQC7,F1RYT3,F1SQ36
3	GO:0016491	oxidoreductase activity	Molecular Function	16	Q8HZQ4,F1S395,A0A0B8RZN7,F1RUJ4,I3LQH7,A0A286ZQ44,P19133,F1RIF8,A0A286ZUW5,F1SLF0,Q6RWA7,F1S567,I3LEI8,P82460,A0A287ASX8,F1S3U9
5	GO:0016301	kinase activity	Molecular Function	16	F1S9L3,F1SKH6,A0A287ABT2,A0A286ZPJ7,F1SQF8,F1SSF3,Q95266,F1SU88,A0A287BQ84,A0A287B2K4,F1RVE6,A0A287AS72,F1RLI9,A0A0B8S031,F1RPJ7,A0A287BRL8
5	GO:0003723	RNA binding	Molecular Function	16	F1SCY0,A0A287A8K2,A0A385XIH5,Q9GLV6,A0A286ZK05,Q5MX78,F1SI86,I3LEF1,A0A288CG57,I3LVN1,I3LB04,A0A287ABT2,A0A286ZZ12,A0A287AS23,F1SQ36,A0A286ZPJ7
4	GO:0005102	signaling receptor binding	Molecular Function	15	F1SE73,A0A286ZNL3,F1SKD5,A0A287AB58,F1S567,P50390,F1RLQ3,I3LC26,F2Z5U6,A0A287B9T3,A0A286ZQC7,A0A287BLE1,I3LG64,Q29549,F1RX36
4	GO:0004857	enzyme inhibitor activity	Molecular Function	15	I3LQ17,K7GQ48,F1RUM4,Q7M364,P79263,A0A287AJI4,A0A287BQK2,Q0PM28,P04366,Q29290,A0A287BDE8,A0A287AHT8,F1SFI6,F1SMV2,I3LRN0
5	GO:0003677	DNA binding	Molecular Function	15	O02799,I3LC26,A0A287B807,A0A287B7W8,F1SCY0,A0A287BLV9,A0A287ALA0,Q0GFA4,A0A287AA63,B8XX91,A0A288CFW7,A0A286ZT21,K7GS53,Q1WMM5,M4QCI8
4	GO:0061134	peptidase regulator activity	Molecular Function	14	I3LQ17,K7GQ48,F1RUM4,Q7M364,P79263,A0A287AJI4,A0A287BQK2,Q0PM28,P04366,Q29290,A0A287BDE8,A0A287AHT8,F1SFI6,F1SM61
7	GO:0008270	zinc ion binding	Molecular Function	14	K7GR70,A0A287BLE1,Q9GLV6,Q8MJ76,A0A286ZT21,I3LBR7,F1SGT2,F1RLV7,I3L7Z6,K7GS53,F1RHN8,A0A287AA63,A0A287B807,K9IVW8
4	GO:0008092	cytoskeletal protein binding	Molecular Function	13	A0A287ASJ1,A0A287AMU9,I3LN42,A0A287BRL8,I3L7Z6,A0A286ZJ54,A7VK00,K7GKN2,A0A1P0REP6,A0A287BRR9,Q29549,A0A287AV76,Q2XVP5
4	GO:0001882	nucleoside binding	Molecular Function	13	P02554,T2HW06,A7VK00,A0A288CG57,A7VK01,A0A287BSF6,K7GKN2,I3LDA5,A0A287B571,F1S9T2,A0A287AAR0,A0A286ZVF6,A0A287AEF9
5	GO:0016773	phosphotransferase activity, alcohol group as acceptor	Molecular Function	13	F1RQ02,F1SKH6,A0A287ABT2,A0A286ZPJ7,F1SQF8,F1SSF3,Q95266,F1SU88,A0A287BQ84,A0A0B8S031,A0A287B2K4,F1RVE6,F1RLI9
5	GO:0001883	purine nucleoside binding	Molecular Function	13	P02554,T2HW06,A7VK00,A0A288CG57,A7VK01,A0A287BSF6,K7GKN2,I3LDA5,A0A287B571,F1S9T2,A0A287AAR0,A0A286ZVF6,A0A287AEF9
5	GO:0032549	ribonucleoside binding	Molecular Function	13	P02554,T2HW06,A7VK00,A0A288CG57,A7VK01,A0A287BSF6,K7GKN2,I3LDA5,A0A287B571,F1S9T2,A0A287AAR0,A0A286ZVF6,A0A287AEF9
5	GO:0030414	peptidase inhibitor activity	Molecular Function	13	I3LQ17,K7GQ48,F1RUM4,Q7M364,P79263,A0A287AJI4,A0A287BQK2,Q0PM28,P04366,Q29290,A0A287BDE8,A0A287AHT8,F1SFI6
5	GO:0061135	endopeptidase regulator activity	Molecular Function	13	I3LQ17,K7GQ48,F1RUM4,Q7M364,P79263,A0A287AJI4,A0A287BQK2,Q0PM28,P04366,Q29290,A0A287BDE8,A0A287AHT8,F1SFI6
6	GO:0019001	guanyl nucleotide binding	Molecular Function	13	P02554,T2HW06,A7VK00,A0A288CG57,A7VK01,A0A287BSF6,K7GKN2,I3LDA5,A0A287B571,F1S9T2,A0A287AAR0,A0A286ZVF6,A0A287AEF9
6	GO:0032550	purine ribonucleoside binding	Molecular Function	13	P02554,T2HW06,A7VK00,A0A288CG57,A7VK01,A0A287BSF6,K7GKN2,I3LDA5,A0A287B571,F1S9T2,A0A287AAR0,A0A286ZVF6,A0A287AEF9
6	GO:0005525	GTP binding	Molecular Function	13	P02554,T2HW06,A7VK00,A0A288CG57,A7VK01,A0A287BSF6,K7GKN2,I3LDA5,A0A287B571,F1S9T2,A0A287AAR0,A0A286ZVF6,A0A287AEF9
6	GO:0032561	guanyl ribonucleotide binding	Molecular Function	13	P02554,T2HW06,A7VK00,A0A288CG57,A7VK01,A0A287BSF6,K7GKN2,I3LDA5,A0A287B571,F1S9T2,A0A287AAR0,A0A286ZVF6,A0A287AEF9
6	GO:0004866	endopeptidase inhibitor activity	Molecular Function	13	F1RUM4,Q7M364,P79263,A0A287AJI4,A0A287BQK2,Q0PM28,P04366,Q29290,A0A287BDE8,A0A287AHT8,F1SFI6,I3LQ17,K7GQ48
2	GO:0060089	molecular transducer activity	Molecular Function	12	Q8SQC1,Q1WMM5,A0A287AA63,F1SU88,I3LUE7,M4QCI8,I3L9Z2,O77553,A0A287B2K4,F1RVE6,A0A287AEE8,A0A287BHB0
3	GO:0044877	protein-containing complex binding	Molecular Function	12	A0A287BRL8,A0A287AB58,F1S567,A1E295,A0A286ZQC7,Q8SQC1,P04366,F1SHE8,A0A286ZPJ7,F1S870,Q29549,B6E314
3	GO:0038023	signaling receptor activity	Molecular Function	12	Q8SQC1,Q1WMM5,A0A287AA63,F1SU88,I3LUE7,M4QCI8,I3L9Z2,O77553,A0A287B2K4,F1RVE6,A0A287AEE8,A0A287BHB0
6	GO:0004175	endopeptidase activity	Molecular Function	11	A1E295,F1SKD5,B3STX9,F1S6D6,I3LRJ4,F1RQ75,A0A287A481,A0A287A6X5,Q5MJE5,I3LG90,I3LKS4
8	GO:0003924	GTPase activity	Molecular Function	11	P02554,T2HW06,A7VK00,A0A288CG57,A7VK01,A0A287BSF6,K7GKN2,B9TRW9,A0A287B571,A0A286ZVF6,A0A287AEF9
3	GO:0008289	lipid binding	Molecular Function	10	Q8SQC1,F1RYT3,M4QCI8,I3LN42,B0F9U6,Q8MJ76,A0A286ZQC7,A0A286ZFW3,A0A286ZLT3,F1SPU1
3	GO:0048037	cofactor binding	Molecular Function	10	P01965,P04246,P04366,A0A286ZUW5,Q8HZQ4,F1RIF8,A0A0B8RZN7,F1S9L2,A0A287ASX8,F1S268
4	GO:0019787	ubiquitin-like protein transferase activity	Molecular Function	9	A0A287ARH4,A0A287AMT7,F1RHN8,I3LRN0,A0A287BND2,I3L574,F4ZS20,A0A287B011,A0A287AZC7
4	GO:0004672	protein kinase activity	Molecular Function	9	F1SQF8,F1SSF3,Q95266,A0A287ABT2,F1SU88,A0A287BQ84,A0A287B2K4,F1RVE6,A0A286ZPJ7
6	GO:0005509	calcium ion binding	Molecular Function	9	I3LDA5,P61288,B3STX9,I3L7Z6,F1SM61,I3LCF5,A0A287AEE8,I3LRJ4,F1RQ75
2	GO:0140110	transcription regulator activity	Molecular Function	8	O02799,A0A287B7W8,I3LBR7,Q0GFA4,A0A287AA63,I3LC26,A0A287ALA0,A0A287B017
4	GO:0008047	enzyme activator activity	Molecular Function	8	F1SE73,A0A287A3K0,F1RS72,A0A287AEF9,F1SM61,A0A286ZQC7,A0A286ZFW3,I3LRN0
5	GO:0004842	ubiquitin-protein transferase activity	Molecular Function	8	A0A287B011,A0A287AZC7,F4ZS20,A0A287ARH4,A0A287AMT7,F1RHN8,I3LRN0,A0A287BND2
2	GO:0005215	transporter activity	Molecular Function	7	A0A287A4X9,F1RYT3,P09571,I3LN42,A0A287ABK7,B0F9U6,A0A286ZQC7
3	GO:0140098	catalytic activity, acting on RNA	Molecular Function	7	I3LB04,F1RQ02,Q9GLV6,I3LCB2,F1RVS1,A0A286ZPJ7,K9IVV5
4	GO:0017171	serine hydrolase activity	Molecular Function	7	B3STX9,F1S6D6,I3LRJ4,F1RQ75,A0A287A481,A0A287A6X5,F1STV0
4	GO:0046983	protein dimerization activity	Molecular Function	7	Q07717,F1SMG8,F1RYT3,I3L7Z6,F1S870,P04366,A0A286ZQM9
4	GO:0019904	protein domain specific binding	Molecular Function	7	A0A287AMU9,B9TRW9,F1S0L5,A0A287BLE1,A0A287B807,F1SE73,A0A287ALA0
5	GO:0008236	serine-type peptidase activity	Molecular Function	7	B3STX9,F1S6D6,I3LRJ4,F1RQ75,A0A287A481,A0A287A6X5,F1STV0
5	GO:0044389	ubiquitin-like protein ligase binding	Molecular Function	7	F1SE73,A0A287BLE1,A0A287AB58,F4ZS20,Q29549,A0A287AV76,I3LRN0
5	GO:0001067	regulatory region nucleic acid binding	Molecular Function	7	O02799,I3LC26,A0A287B807,A0A287B7W8,A0A287ALA0,Q0GFA4,A0A287BLV9
6	GO:0044212	transcription regulatory region DNA binding	Molecular Function	7	O02799,I3LC26,A0A287B807,A0A287B7W8,A0A287ALA0,Q0GFA4,A0A287BLV9
7	GO:0005506	iron ion binding	Molecular Function	7	P19133,P09571,Q9GLE7,P01965,A0A286ZUW5,I3LEI8,Q6RWA7
7	GO:0004867	serine-type endopeptidase inhibitor activity	Molecular Function	7	F1RUM4,Q7M364,P79263,A0A287AJI4,A0A287BQK2,Q0PM28,P04366
4	GO:0016788	hydrolase activity, acting on ester bonds	Molecular Function	6	I3LB04,A0A286ZZ12,F1SMV2,A0A287A2G8,A0A286ZPJ7,I3LCJ3
4	GO:0060589	nucleoside-triphosphatase regulator activity	Molecular Function	6	A0A287AV76,F1SE73,A0A287A3K0,F1SMV2,F1RS72,A0A287AEF9
4	GO:0004888	transmembrane signaling receptor activity	Molecular Function	6	F1SU88,I3LUE7,O77553,A0A287B2K4,F1RVE6,I3L9Z2
5	GO:0042803	protein homodimerization activity	Molecular Function	6	Q07717,F1SMG8,F1RYT3,I3L7Z6,F1S870,P04366
6	GO:0008234	cysteine-type peptidase activity	Molecular Function	6	A1E295,F1SKD5,F1RXF7,A0A287A953,I3LKS4,A0A0B8S098
6	GO:0004252	serine-type endopeptidase activity	Molecular Function	6	B3STX9,F1S6D6,I3LRJ4,F1RQ75,A0A287A481,A0A287A6X5
6	GO:0031625	ubiquitin protein ligase binding	Molecular Function	6	F1SE73,A0A287BLE1,A0A287AB58,F4ZS20,Q29549,A0A287AV76
6	GO:0003690	double-stranded DNA binding	Molecular Function	6	O02799,I3LC26,A0A287B807,A0A287B7W8,F1SCY0,A0A287BLV9
3	GO:0003700	DNA-binding transcription factor activity	Molecular Function	5	O02799,A0A287B7W8,A0A287AA63,I3LBR7,Q0GFA4
3	GO:0005319	lipid transporter activity	Molecular Function	5	F1RYT3,A0A287ABK7,B0F9U6,A0A286ZQC7,A0A287A4X9
3	GO:0030246	carbohydrate binding	Molecular Function	5	A0A286ZUW5,A3EX84,A0A287A342,A0A286ZYZ8,A0A286ZNW8
3	GO:0033218	amide binding	Molecular Function	5	A0A286ZQC7,Q29549,Q8SQC1,Q9XSH0,A0A287ATD3
4	GO:0016746	transferase activity, transferring acyl groups	Molecular Function	5	A0A0B8RW41,A0A287AHQ0,F1SMG8,A0A287ACR8,A0A286ZTH8
4	GO:0016757	transferase activity, transferring glycosyl groups	Molecular Function	5	I3LJ55,F1SRP3,F1SQ36,A0A286ZNL3,A0A287AM78
4	GO:0043177	organic acid binding	Molecular Function	5	Q8MJ76,Q9XSH0,A0A286ZUW5,P01965,P04246
5	GO:0016763	transferase activity, transferring pentosyl groups	Molecular Function	5	I3LJ55,F1SRP3,F1SQ36,A0A286ZNL3,A0A287AM78
5	GO:0016779	nucleotidyltransferase activity	Molecular Function	5	A0A286ZK05,I3LCB2,A0A287AAG0,A0A385XIH5,Q5MX78
5	GO:0019900	kinase binding	Molecular Function	5	A0A287BLE1,A0A287BRL8,A0A287AZC7,F1RLV7,F1SQ67
6	GO:0019901	protein kinase binding	Molecular Function	5	A0A287BLE1,A0A287BRL8,A0A287AZC7,F1RLV7,F1SQ67
6	GO:0043565	sequence-specific DNA binding	Molecular Function	5	O02799,I3LC26,A0A287B807,A0A287B7W8,A0A287AA63
8	GO:0016887	ATPase activity	Molecular Function	5	A0A1P0REP6,F1ST22,A0A287ABK7,A0A287ARH4,F2Z5H2
2	GO:0038024	cargo receptor activity	Molecular Function	4	A0A287A604,F1RYT3,Q9XSH0,Q8SQC1
2	GO:0005198	structural molecule activity	Molecular Function	4	A5GFQ0,P02554,A0A287ASJ1,F1RX36
3	GO:0022857	transmembrane transporter activity	Molecular Function	4	P09571,I3LN42,A0A287ABK7,B0F9U6
3	GO:0060090	molecular adaptor activity	Molecular Function	4	F1RLV7,B6E314,F1SBG3,A0A287BRR9
4	GO:0016651	oxidoreductase activity, acting on NAD(P)H	Molecular Function	4	F1RUJ4,F1S395,Q8HZQ4,A0A286ZQ44
4	GO:0008134	transcription factor binding	Molecular Function	4	A0A287B017,I3LC26,F1SE73,F1S268
4	GO:0051087	chaperone binding	Molecular Function	4	F1SE73,F1RYT3,A0A287A3K0,A0A287AV76
4	GO:0030674	protein binding, bridging	Molecular Function	4	B6E314,F1SBG3,A0A287BRR9,F1RLV7
4	GO:0031072	heat shock protein binding	Molecular Function	4	A0A287A3K0,F1SE73,A0A286ZQC7,A0A287AV76
4	GO:0005496	steroid binding	Molecular Function	4	I3LN42,A0A286ZQC7,F1RYT3,M4QCI8
4	GO:0005543	phospholipid binding	Molecular Function	4	F1RYT3,A0A286ZLT3,A0A286ZQC7,A0A286ZFW3
4	GO:0042277	peptide binding	Molecular Function	4	A0A286ZQC7,Q29549,Q8SQC1,A0A287ATD3
4	GO:0050662	coenzyme binding	Molecular Function	4	A0A286ZUW5,Q8HZQ4,F1RIF8,A0A287ASX8
5	GO:0016747	transferase activity, transferring acyl groups other than amino-acyl groups	Molecular Function	4	A0A0B8RW41,A0A287AHQ0,A0A287ACR8,A0A286ZTH8
5	GO:0004674	protein serine/threonine kinase activity	Molecular Function	4	Q95266,A0A287ABT2,F1SQF8,F1SSF3
5	GO:0004713	protein tyrosine kinase activity	Molecular Function	4	F1SU88,A0A287BQ84,A0A287B2K4,F1RVE6
5	GO:0003779	actin binding	Molecular Function	4	A0A287BRL8,A0A287ASJ1,A0A287AMU9,I3LN42
5	GO:0015631	tubulin binding	Molecular Function	4	A7VK00,K7GKN2,A0A1P0REP6,Q2XVP5
6	GO:0008238	exopeptidase activity	Molecular Function	4	F1STV0,A0A0B8S033,F1SNL7,A0A286ZMB2
6	GO:0008017	microtubule binding	Molecular Function	4	Q2XVP5,A7VK00,K7GKN2,A0A1P0REP6
6	GO:0003725	double-stranded RNA binding	Molecular Function	4	A0A385XIH5,Q9GLV6,A0A286ZK05,Q5MX78
7	GO:0000976	transcription regulatory region sequence-specific DNA binding	Molecular Function	4	O02799,I3LC26,A0A287B807,A0A287B7W8
7	GO:0001012	RNA polymerase II regulatory region DNA binding	Molecular Function	4	O02799,I3LC26,A0A287B807,A0A287B7W8
7	GO:1990837	sequence-specific double-stranded DNA binding	Molecular Function	4	O02799,I3LC26,A0A287B807,A0A287B7W8
7	GO:0004869	cysteine-type endopeptidase inhibitor activity	Molecular Function	4	Q29290,A0A287BDE8,A0A287AHT8,F1SFI6
8	GO:0000977	RNA polymerase II regulatory region sequence-specific DNA binding	Molecular Function	4	O02799,I3LC26,A0A287B807,A0A287B7W8
8	GO:0000987	proximal promoter sequence-specific DNA binding	Molecular Function	4	O02799,I3LC26,A0A287B807,A0A287B7W8
9	GO:0000978	RNA polymerase II proximal promoter sequence-specific DNA binding	Molecular Function	4	O02799,I3LC26,A0A287B807,A0A287B7W8
2	GO:0140104	molecular carrier activity	Molecular Function	3	P01965,P04246,A0A287ATD3
3	GO:0003712	transcription coregulator activity	Molecular Function	3	I3LC26,A0A287ALA0,A0A287B017
3	GO:0016874	ligase activity	Molecular Function	3	A0A287ADA9,K9IVV5,K7GP53
3	GO:0030545	receptor regulator activity	Molecular Function	3	A0A286ZNL3,P50390,A0A286ZQC7
4	GO:0000981	DNA-binding transcription factor activity, RNA polymerase II-specific	Molecular Function	3	O02799,A0A287B7W8,A0A287AA63
4	GO:0009055	electron transfer activity	Molecular Function	3	Q8HZQ4,F1S395,A0A0B8RZN7
4	GO:0016614	oxidoreductase activity, acting on CH-OH group of donors	Molecular Function	3	A0A286ZQ44,F1RIF8,F1SLF0
4	GO:0016705	oxidoreductase activity, acting on paired donors, with incorporation or reduction of molecular oxygen	Molecular Function	3	A0A286ZUW5,Q6RWA7,A0A287ASX8
4	GO:0016741	transferase activity, transferring one-carbon groups	Molecular Function	3	F1RVS1,A0A0B8RZN7,A0A287B017
4	GO:0101005	ubiquitinyl hydrolase activity	Molecular Function	3	F1SKD5,F1RXF7,A0A287A953
4	GO:1990404	protein ADP-ribosylase activity	Molecular Function	3	I3LJ55,F1SRP3,F1SQ36
4	GO:0050839	cell adhesion molecule binding	Molecular Function	3	A0A287AB58,F1S567,F1RX36
4	GO:0005516	calmodulin binding	Molecular Function	3	A0A287B4N8,Q95266,A0A287BRL8
4	GO:0045505	dynein intermediate chain binding	Molecular Function	3	A0A287AAM0,F2Z536,F1ST22
4	GO:0140030	modification-dependent protein binding	Molecular Function	3	F1SKD5,A0A287BLE1,A0A287A3J9
4	GO:0019842	vitamin binding	Molecular Function	3	I3LN42,Q9XSH0,A0A286ZUW5
4	GO:0020037	heme binding	Molecular Function	3	P01965,P04246,P04366
4	GO:0046906	tetrapyrrole binding	Molecular Function	3	P01965,P04246,P04366
4	GO:0048018	receptor ligand activity	Molecular Function	3	A0A286ZNL3,P50390,A0A286ZQC7
4	GO:0003707	steroid hormone receptor activity	Molecular Function	3	M4QCI8,Q1WMM5,A0A287AA63
5	GO:0016616	oxidoreductase activity, acting on the CH-OH group of donors, NAD or NADP as acceptor	Molecular Function	3	A0A286ZQ44,F1RIF8,F1SLF0
5	GO:0008168	methyltransferase activity	Molecular Function	3	F1RVS1,A0A0B8RZN7,A0A287B017
5	GO:0004518	nuclease activity	Molecular Function	3	I3LB04,A0A287A2G8,A0A286ZPJ7
5	GO:0042578	phosphoric ester hydrolase activity	Molecular Function	3	A0A286ZZ12,F1SMV2,I3LCJ3
5	GO:0036459	thiol-dependent ubiquitinyl hydrolase activity	Molecular Function	3	F1SKD5,F1RXF7,A0A287A953
5	GO:0019199	transmembrane receptor protein kinase activity	Molecular Function	3	F1SU88,A0A287B2K4,F1RVE6
5	GO:0001664	G protein-coupled receptor binding	Molecular Function	3	F2Z5U6,A0A287B9T3,F1SE73
5	GO:0070325	lipoprotein particle receptor binding	Molecular Function	3	F1SE73,Q29549,A0A286ZQC7
5	GO:0001540	amyloid-beta binding	Molecular Function	3	A0A286ZQC7,Q29549,Q8SQC1
5	GO:0031406	carboxylic acid binding	Molecular Function	3	Q8MJ76,Q9XSH0,A0A286ZUW5
5	GO:0030695	GTPase regulator activity	Molecular Function	3	F1SMV2,F1RS72,A0A287AEF9
5	GO:0060590	ATPase regulator activity	Molecular Function	3	A0A287AV76,F1SE73,A0A287A3K0
6	GO:0003950	NAD+ ADP-ribosyltransferase activity	Molecular Function	3	I3LJ55,F1SRP3,F1SQ36
6	GO:0004714	transmembrane receptor protein tyrosine kinase activity	Molecular Function	3	A0A287B2K4,F1RVE6,F1SU88
6	GO:0000287	magnesium ion binding	Molecular Function	3	A0A0B8S031,F1SUE3,I3LCJ3
7	GO:0004197	cysteine-type endopeptidase activity	Molecular Function	3	I3LKS4,A1E295,F1SKD5
7	GO:0019783	ubiquitin-like protein-specific protease activity	Molecular Function	3	F1SKD5,F1RXF7,A0A287A953
8	GO:0003774	motor activity	Molecular Function	3	F1ST22,A0A287AAM0,F2Z536
8	GO:0008199	ferric iron binding	Molecular Function	3	P09571,Q9GLE7,P19133
9	GO:0042623	ATPase activity, coupled	Molecular Function	3	A0A1P0REP6,F1ST22,A0A287ABK7
2	GO:0016209	antioxidant activity	Molecular Function	2	Q8HZQ4,F1S3U9
2	GO:0045182	translation regulator activity	Molecular Function	2	A0A287ABT2,F1SI86
3	GO:0140097	catalytic activity, acting on DNA	Molecular Function	2	A0A287A2G8,I3LB04
3	GO:0005044	scavenger receptor activity	Molecular Function	2	A0A287A604,F1RYT3
3	GO:0051540	metal cluster binding	Molecular Function	2	A0A0B8RZN7,F1S9L2
3	GO:0072341	modified amino acid binding	Molecular Function	2	F1RYT3,Q9XSH0
3	GO:0005344	oxygen carrier activity	Molecular Function	2	P01965,P04246
4	GO:0003714	transcription corepressor activity	Molecular Function	2	A0A287ALA0,A0A287B017
4	GO:0016667	oxidoreductase activity, acting on a sulfur group of donors	Molecular Function	2	Q8HZQ4,P82460
4	GO:0016701	oxidoreductase activity, acting on single donors with incorporation of molecular oxygen	Molecular Function	2	I3LEI8,A0A286ZUW5
4	GO:0051213	dioxygenase activity	Molecular Function	2	A0A286ZUW5,I3LEI8
4	GO:0004536	deoxyribonuclease activity	Molecular Function	2	I3LB04,A0A287A2G8
4	GO:0004540	ribonuclease activity	Molecular Function	2	I3LB04,A0A286ZPJ7
4	GO:0140101	catalytic activity, acting on a tRNA	Molecular Function	2	F1RQ02,K9IVV5
4	GO:0015075	ion transmembrane transporter activity	Molecular Function	2	P09571,A0A287ABK7
4	GO:0090482	vitamin transmembrane transporter activity	Molecular Function	2	B0F9U6,I3LN42
4	GO:0015318	inorganic molecular entity transmembrane transporter activity	Molecular Function	2	P09571,B0F9U6
4	GO:0051082	unfolded protein binding	Molecular Function	2	F1SE73,Q29549
4	GO:0042393	histone binding	Molecular Function	2	F1SKD5,I3LRN0
4	GO:0051959	dynein light intermediate chain binding	Molecular Function	2	F2Z536,F1ST22
4	GO:0019825	oxygen binding	Molecular Function	2	P01965,P04246
4	GO:0043178	alcohol binding	Molecular Function	2	A0A286ZQC7,F1RYT3
4	GO:0005178	integrin binding	Molecular Function	2	A0A287AB58,F1S567
4	GO:0043021	ribonucleoprotein complex binding	Molecular Function	2	F1SHE8,A0A286ZPJ7
4	GO:0071814	protein-lipid complex binding	Molecular Function	2	A0A286ZQC7,Q8SQC1
4	GO:0051536	iron-sulfur cluster binding	Molecular Function	2	A0A0B8RZN7,F1S9L2
4	GO:0035591	signaling adaptor activity	Molecular Function	2	B6E314,F1SBG3
5	GO:0001228	DNA-binding transcription activator activity, RNA polymerase II-specific	Molecular Function	2	O02799,A0A287B7W8
5	GO:0016655	oxidoreductase activity, acting on NAD(P)H, quinone or similar compound as acceptor	Molecular Function	2	F1S395,A0A286ZQ44
5	GO:0015036	disulfide oxidoreductase activity	Molecular Function	2	Q8HZQ4,P82460
5	GO:0016702	oxidoreductase activity, acting on single donors with incorporation of molecular oxygen, incorporation of two atoms of oxygen	Molecular Function	2	I3LEI8,A0A286ZUW5
5	GO:0061659	ubiquitin-like protein ligase activity	Molecular Function	2	A0A287B011,A0A287AZC7
5	GO:0005070	SH3/SH2 adaptor activity	Molecular Function	2	B6E314,F1SBG3
5	GO:0005523	tropomyosin binding	Molecular Function	2	I3L7Z6,A0A286ZJ54
5	GO:0048156	tau protein binding	Molecular Function	2	Q29549,A0A287AV76
5	GO:0051020	GTPase binding	Molecular Function	2	I3LEF1,F1SMV2
5	GO:0030165	PDZ domain binding	Molecular Function	2	B9TRW9,F1S0L5
5	GO:0031593	polyubiquitin modification-dependent protein binding	Molecular Function	2	A0A287BLE1,A0A287A3J9
5	GO:0032934	sterol binding	Molecular Function	2	A0A286ZQC7,F1RYT3
5	GO:0050660	flavin adenine dinucleotide binding	Molecular Function	2	A0A287ASX8,Q8HZQ4
5	GO:0015485	cholesterol binding	Molecular Function	2	A0A286ZQC7,F1RYT3
5	GO:0071813	lipoprotein particle binding	Molecular Function	2	A0A286ZQC7,Q8SQC1
5	GO:0051539	4 iron, 4 sulfur cluster binding	Molecular Function	2	F1S9L2,A0A0B8RZN7
5	GO:0001671	ATPase activator activity	Molecular Function	2	F1SE73,A0A287A3K0
5	GO:0005096	GTPase activator activity	Molecular Function	2	F1RS72,A0A287AEF9
5	GO:0004930	G protein-coupled receptor activity	Molecular Function	2	I3L9Z2,I3LUE7
5	GO:0017154	semaphorin receptor activity	Molecular Function	2	A0A287B2K4,F1RVE6
6	GO:0008374	O-acyltransferase activity	Molecular Function	2	A0A0B8RW41,A0A286ZTH8
6	GO:0016407	acetyltransferase activity	Molecular Function	2	A0A287AHQ0,A0A287ACR8
6	GO:0061630	ubiquitin protein ligase activity	Molecular Function	2	A0A287B011,A0A287AZC7
6	GO:0008237	metallopeptidase activity	Molecular Function	2	I3LG90,F1SNL7
6	GO:0008081	phosphoric diester hydrolase activity	Molecular Function	2	A0A286ZZ12,F1SMV2
6	GO:0004843	thiol-dependent ubiquitin-specific protease activity	Molecular Function	2	F1SKD5,F1RXF7
6	GO:0050750	low-density lipoprotein particle receptor binding	Molecular Function	2	F1SE73,Q29549
6	GO:0070530	K63-linked polyubiquitin modification-dependent protein binding	Molecular Function	2	A0A287BLE1,A0A287A3J9
6	GO:0008035	high-density lipoprotein particle binding	Molecular Function	2	A0A286ZQC7,Q8SQC1
6	GO:0000049	tRNA binding	Molecular Function	2	F1SCY0,A0A287A8K2
6	GO:0003727	single-stranded RNA binding	Molecular Function	2	F1SCY0,Q9GLV6
6	GO:0008135	translation factor activity, RNA binding	Molecular Function	2	I3LEF1,A0A288CG57
7	GO:0008242	omega peptidase activity	Molecular Function	2	A0A0B8S033,A0A286ZMB2
7	GO:0004112	cyclic-nucleotide phosphodiesterase activity	Molecular Function	2	A0A286ZZ12,F1SMV2
7	GO:0005021	vascular endothelial growth factor-activated receptor activity	Molecular Function	2	A0A287B2K4,F1RVE6
7	GO:0005080	protein kinase C binding	Molecular Function	2	A0A287BLE1,A0A287BRL8
2	GO:0031386	protein tag	Molecular Function	1	A0A287AB58
3	GO:0016829	lyase activity	Molecular Function	1	F1SGT2
3	GO:0016853	isomerase activity	Molecular Function	1	A0A1P0REP6
3	GO:0030228	lipoprotein particle receptor activity	Molecular Function	1	Q8SQC1
3	GO:0061714	folic acid receptor activity	Molecular Function	1	Q9XSH0
3	GO:0003735	structural constituent of ribosome	Molecular Function	1	A5GFQ0
3	GO:0005200	structural constituent of cytoskeleton	Molecular Function	1	P02554
3	GO:0003682	chromatin binding	Molecular Function	1	I3LC26
3	GO:0042562	hormone binding	Molecular Function	1	P50390
3	GO:0050997	quaternary ammonium group binding	Molecular Function	1	F1RYT3
3	GO:1901681	sulfur compound binding	Molecular Function	1	Q7M364
3	GO:0004791	thioredoxin-disulfide reductase activity	Molecular Function	1	Q8HZQ4
3	GO:0051920	peroxiredoxin activity	Molecular Function	1	F1S3U9
3	GO:0005085	guanyl-nucleotide exchange factor activity	Molecular Function	1	I3LEF1
3	GO:0004694	eukaryotic translation initiation factor 2alpha kinase activity	Molecular Function	1	A0A287ABT2
3	GO:0090079	translation regulator activity, nucleic acid binding	Molecular Function	1	F1SI86
3	GO:0140142	nucleocytoplasmic carrier activity	Molecular Function	1	A0A287ATD3
4	GO:0098531	transcription factor activity, direct ligand regulated sequence-specific DNA binding	Molecular Function	1	A0A287AA63
4	GO:0003713	transcription coactivator activity	Molecular Function	1	I3LC26
4	GO:0004497	monooxygenase activity	Molecular Function	1	A0A287ASX8
4	GO:0016627	oxidoreductase activity, acting on the CH-CH group of donors	Molecular Function	1	I3LQH7
4	GO:0016638	oxidoreductase activity, acting on the CH-NH2 group of donors	Molecular Function	1	F1S567
4	GO:0016645	oxidoreductase activity, acting on the CH-NH group of donors	Molecular Function	1	I3LQH7
4	GO:0016684	oxidoreductase activity, acting on peroxide as acceptor	Molecular Function	1	F1S3U9
4	GO:0016722	oxidoreductase activity, oxidizing metal ions	Molecular Function	1	P19133
4	GO:0016798	hydrolase activity, acting on glycosyl bonds	Molecular Function	1	D5FGE4
4	GO:0016801	hydrolase activity, acting on ether bonds	Molecular Function	1	Q29602
4	GO:0016810	hydrolase activity, acting on carbon-nitrogen (but not peptide) bonds	Molecular Function	1	Q95JC8
4	GO:0016835	carbon-oxygen lyase activity	Molecular Function	1	F1SGT2
4	GO:0016875	ligase activity, forming carbon-oxygen bonds	Molecular Function	1	K9IVV5
4	GO:0016877	ligase activity, forming carbon-sulfur bonds	Molecular Function	1	K7GP53
4	GO:0016879	ligase activity, forming carbon-nitrogen bonds	Molecular Function	1	A0A287ADA9
4	GO:0008568	microtubule-severing ATPase activity	Molecular Function	1	A0A1P0REP6
4	GO:0031543	peptidyl-proline dioxygenase activity	Molecular Function	1	A0A286ZUW5
4	GO:0003724	RNA helicase activity	Molecular Function	1	Q9GLV6
4	GO:0008173	RNA methyltransferase activity	Molecular Function	1	F1RVS1
4	GO:0097747	RNA polymerase activity	Molecular Function	1	I3LCB2
4	GO:0070506	high-density lipoprotein particle receptor activity	Molecular Function	1	Q8SQC1
4	GO:0051184	cofactor transmembrane transporter activity	Molecular Function	1	A0A287ABK7
4	GO:0042887	amide transmembrane transporter activity	Molecular Function	1	A0A287ABK7
4	GO:0015562	efflux transmembrane transporter activity	Molecular Function	1	A0A287ABK7
4	GO:0022804	active transmembrane transporter activity	Molecular Function	1	A0A287ABK7
4	GO:0042910	xenobiotic transmembrane transporter activity	Molecular Function	1	A0A287ABK7
4	GO:0072349	modified amino acid transmembrane transporter activity	Molecular Function	1	A0A287ABK7
4	GO:1901682	sulfur compound transmembrane transporter activity	Molecular Function	1	A0A287ABK7
4	GO:0005548	phospholipid transporter activity	Molecular Function	1	F1RYT3
4	GO:0015248	sterol transporter activity	Molecular Function	1	A0A286ZQC7
4	GO:0034040	lipid-transporting ATPase activity	Molecular Function	1	A0A287ABK7
4	GO:0034632	retinol transmembrane transporter activity	Molecular Function	1	B0F9U6
4	GO:0120013	intermembrane lipid transfer activity	Molecular Function	1	A0A286ZQC7
4	GO:0002039	p53 binding	Molecular Function	1	I3LVN1
4	GO:0019838	growth factor binding	Molecular Function	1	F1RVE6
4	GO:0008022	protein C-terminus binding	Molecular Function	1	F2Z5U6
4	GO:0051787	misfolded protein binding	Molecular Function	1	Q29549
4	GO:0030492	hemoglobin binding	Molecular Function	1	P04246
4	GO:0031681	G-protein beta-subunit binding	Molecular Function	1	B9TRW9
4	GO:0032182	ubiquitin-like protein binding	Molecular Function	1	A0A287BLE1
4	GO:0034185	apolipoprotein binding	Molecular Function	1	Q8SQC1
4	GO:0044325	ion channel binding	Molecular Function	1	A0A287AV76
4	GO:0043394	proteoglycan binding	Molecular Function	1	A1E295
4	GO:0043621	protein self-association	Molecular Function	1	F1S9L2
4	GO:0044548	S100 protein binding	Molecular Function	1	I3L7Z6
4	GO:0046332	SMAD binding	Molecular Function	1	F1SKD5
4	GO:0048306	calcium-dependent protein binding	Molecular Function	1	I3L7Z6
4	GO:0051219	phosphoprotein binding	Molecular Function	1	B6E314
4	GO:0097110	scaffold protein binding	Molecular Function	1	B6E314
4	GO:0097677	STAT family protein binding	Molecular Function	1	I3LRN0
4	GO:0031490	chromatin DNA binding	Molecular Function	1	I3LC26
4	GO:0048029	monosaccharide binding	Molecular Function	1	A0A286ZUW5
4	GO:0001530	lipopolysaccharide binding	Molecular Function	1	Q8SQC1
4	GO:0005504	fatty acid binding	Molecular Function	1	Q8MJ76
4	GO:0019840	isoprenoid binding	Molecular Function	1	B0F9U6
4	GO:0005542	folic acid binding	Molecular Function	1	Q9XSH0
4	GO:1902118	calcidiol binding	Molecular Function	1	I3LN42
4	GO:0070324	thyroid hormone binding	Molecular Function	1	P50390
4	GO:0051015	actin filament binding	Molecular Function	1	A0A287BRL8
4	GO:0005518	collagen binding	Molecular Function	1	A1E295
4	GO:0019865	immunoglobulin binding	Molecular Function	1	P04366
4	GO:0070628	proteasome binding	Molecular Function	1	F1S870
4	GO:0031210	phosphatidylcholine binding	Molecular Function	1	F1RYT3
4	GO:0001786	phosphatidylserine binding	Molecular Function	1	F1RYT3
4	GO:0005539	glycosaminoglycan binding	Molecular Function	1	Q7M364
4	GO:0008201	heparin binding	Molecular Function	1	Q7M364
4	GO:0008494	translation activator activity	Molecular Function	1	F1SI86
4	GO:0001653	peptide receptor activity	Molecular Function	1	I3L9Z2
4	GO:0016500	protein-hormone receptor activity	Molecular Function	1	I3L9Z2
4	GO:0038187	pattern recognition receptor activity	Molecular Function	1	Q8SQC1
4	GO:0061608	nuclear import signal receptor activity	Molecular Function	1	A0A287ATD3
5	GO:0004879	nuclear receptor activity	Molecular Function	1	A0A287AA63
5	GO:0016709	oxidoreductase activity, acting on paired donors, with incorporation or reduction of molecular oxygen, NAD(P)H as one donor, and incorporation of one atom of oxygen	Molecular Function	1	A0A287ASX8
5	GO:0016712	oxidoreductase activity, acting on paired donors, with incorporation or reduction of molecular oxygen, reduced flavin or flavoprotein as one donor, and incorporation of one atom of oxygen	Molecular Function	1	A0A287ASX8
5	GO:0016657	oxidoreductase activity, acting on NAD(P)H, nitrogenous group as acceptor	Molecular Function	1	F1RUJ4
5	GO:0016668	oxidoreductase activity, acting on a sulfur group of donors, NAD(P) as acceptor	Molecular Function	1	Q8HZQ4
5	GO:0016628	oxidoreductase activity, acting on the CH-CH group of donors, NAD or NADP as acceptor	Molecular Function	1	I3LQH7
5	GO:0016641	oxidoreductase activity, acting on the CH-NH2 group of donors, oxygen as acceptor	Molecular Function	1	F1S567
5	GO:0016646	oxidoreductase activity, acting on the CH-NH group of donors, NAD or NADP as acceptor	Molecular Function	1	I3LQH7
5	GO:0016706	oxidoreductase activity, acting on paired donors, with incorporation or reduction of molecular oxygen, 2-oxoglutarate as one donor, and incorporation of one atom each of oxygen into both donors	Molecular Function	1	A0A286ZUW5
5	GO:0016717	oxidoreductase activity, acting on paired donors, with oxidation of a pair of donors resulting in the reduction of molecular oxygen to two molecules of water	Molecular Function	1	Q6RWA7
5	GO:0016724	oxidoreductase activity, oxidizing metal ions, oxygen as acceptor	Molecular Function	1	P19133
5	GO:0046912	transferase activity, transferring acyl groups, acyl groups converted into alkyl on transfer	Molecular Function	1	F1SMG8
5	GO:0016776	phosphotransferase activity, phosphate group as acceptor	Molecular Function	1	F1S9L3
5	GO:0019788	NEDD8 transferase activity	Molecular Function	1	I3L574
5	GO:0042296	ISG15 transferase activity	Molecular Function	1	F4ZS20
5	GO:0061650	ubiquitin-like protein conjugating enzyme activity	Molecular Function	1	F4ZS20
5	GO:0004553	hydrolase activity, hydrolyzing O-glycosyl compounds	Molecular Function	1	D5FGE4
5	GO:0016803	ether hydrolase activity	Molecular Function	1	Q29602
5	GO:0016813	hydrolase activity, acting on carbon-nitrogen (but not peptide) bonds, in linear amidines	Molecular Function	1	Q95JC8
5	GO:0016836	hydro-lyase activity	Molecular Function	1	F1SGT2
5	GO:0004812	aminoacyl-tRNA ligase activity	Molecular Function	1	K9IVV5
5	GO:0008641	ubiquitin-like modifier activating enzyme activity	Molecular Function	1	K7GP53
5	GO:0016881	acid-amino acid ligase activity	Molecular Function	1	A0A287ADA9
5	GO:0019798	procollagen-proline dioxygenase activity	Molecular Function	1	A0A286ZUW5
5	GO:0031545	peptidyl-proline 4-dioxygenase activity	Molecular Function	1	A0A286ZUW5
5	GO:0004529	exodeoxyribonuclease activity	Molecular Function	1	I3LB04
5	GO:0004532	exoribonuclease activity	Molecular Function	1	I3LB04
5	GO:0008174	mRNA methyltransferase activity	Molecular Function	1	F1RVS1
5	GO:0034062	5'-3' RNA polymerase activity	Molecular Function	1	I3LCB2
5	GO:0000215	tRNA 2'-phosphotransferase activity	Molecular Function	1	F1RQ02
5	GO:0008324	cation transmembrane transporter activity	Molecular Function	1	P09571
5	GO:0008509	anion transmembrane transporter activity	Molecular Function	1	A0A287ABK7
5	GO:0034634	glutathione transmembrane transporter activity	Molecular Function	1	A0A287ABK7
5	GO:1904680	peptide transmembrane transporter activity	Molecular Function	1	A0A287ABK7
5	GO:0022890	inorganic cation transmembrane transporter activity	Molecular Function	1	P09571
5	GO:1901618	organic hydroxy compound transmembrane transporter activity	Molecular Function	1	B0F9U6
5	GO:0015399	primary active transmembrane transporter activity	Molecular Function	1	A0A287ABK7
5	GO:0017127	cholesterol transporter activity	Molecular Function	1	A0A286ZQC7
5	GO:0120015	intermembrane sterol transfer activity	Molecular Function	1	A0A286ZQC7
5	GO:0001085	RNA polymerase II transcription factor binding	Molecular Function	1	A0A287B017
5	GO:0030957	Tat protein binding	Molecular Function	1	F1SE73
5	GO:0035257	nuclear hormone receptor binding	Molecular Function	1	I3LC26
5	GO:0070491	repressing transcription factor binding	Molecular Function	1	A0A287B017
5	GO:0061649	ubiquitin modification-dependent histone binding	Molecular Function	1	F1SKD5
5	GO:0008093	cytoskeletal adaptor activity	Molecular Function	1	A0A287BRR9
5	GO:0005126	cytokine receptor binding	Molecular Function	1	F1SKD5
5	GO:0030215	semaphorin receptor binding	Molecular Function	1	F1RLQ3
5	GO:0034190	apolipoprotein receptor binding	Molecular Function	1	A0A286ZQC7
5	GO:0035254	glutamate receptor binding	Molecular Function	1	A0A287BLE1
5	GO:0042287	MHC protein binding	Molecular Function	1	I3LG64
5	GO:0051427	hormone receptor binding	Molecular Function	1	I3LC26
5	GO:0046982	protein heterodimerization activity	Molecular Function	1	F1S870
5	GO:0051879	Hsp90 protein binding	Molecular Function	1	A0A287A3K0
5	GO:0030544	Hsp70 protein binding	Molecular Function	1	F1SE73
5	GO:0002020	protease binding	Molecular Function	1	Q29290
5	GO:0017124	SH3 domain binding	Molecular Function	1	A0A287AMU9
5	GO:0042169	SH2 domain binding	Molecular Function	1	A0A287BLE1
5	GO:0050699	WW domain binding	Molecular Function	1	A0A287B807
5	GO:0055131	C3HC4-type RING finger domain binding	Molecular Function	1	F1SE73
5	GO:0031721	hemoglobin alpha binding	Molecular Function	1	P04246
5	GO:0043130	ubiquitin binding	Molecular Function	1	A0A287BLE1
5	GO:0034186	apolipoprotein A-I binding	Molecular Function	1	Q8SQC1
5	GO:0045309	protein phosphorylated amino acid binding	Molecular Function	1	B6E314
5	GO:0140035	ubiquitination-like modification-dependent protein binding	Molecular Function	1	F1SKD5
5	GO:0031418	L-ascorbic acid binding	Molecular Function	1	A0A286ZUW5
5	GO:0005499	vitamin D binding	Molecular Function	1	I3LN42
5	GO:0035091	phosphatidylinositol binding	Molecular Function	1	A0A286ZLT3
5	GO:0005501	retinoid binding	Molecular Function	1	B0F9U6
5	GO:0005048	signal sequence binding	Molecular Function	1	A0A287ATD3
5	GO:0050661	NADP binding	Molecular Function	1	F1RIF8
5	GO:0070405	ammonium ion binding	Molecular Function	1	F1RYT3
5	GO:0019862	IgA binding	Molecular Function	1	P04366
5	GO:0051537	2 iron, 2 sulfur cluster binding	Molecular Function	1	A0A0B8RZN7
5	GO:0005095	GTPase inhibitor activity	Molecular Function	1	F1SMV2
5	GO:0016504	peptidase activator activity	Molecular Function	1	F1SM61
5	GO:0060228	phosphatidylcholine-sterol O-acyltransferase activator activity	Molecular Function	1	A0A286ZQC7
5	GO:0060229	lipase activator activity	Molecular Function	1	A0A286ZFW3
5	GO:0005125	cytokine activity	Molecular Function	1	A0A286ZNL3
5	GO:0005179	hormone activity	Molecular Function	1	P50390
5	GO:0045499	chemorepellent activity	Molecular Function	1	A0A286ZQC7
5	GO:0008528	G protein-coupled peptide receptor activity	Molecular Function	1	I3L9Z2
5	GO:0004883	glucocorticoid receptor activity	Molecular Function	1	M4QCI8
5	GO:0001847	opsonin receptor activity	Molecular Function	1	I3LUE7
5	GO:0004875	complement receptor activity	Molecular Function	1	I3LUE7
5	GO:0004984	olfactory receptor activity	Molecular Function	1	O77553
5	GO:0004963	follicle-stimulating hormone receptor activity	Molecular Function	1	I3L9Z2
5	GO:0008329	signaling pattern recognition receptor activity	Molecular Function	1	Q8SQC1
6	GO:0003955	NAD(P)H dehydrogenase (quinone) activity	Molecular Function	1	F1S395
6	GO:0003920	GMP reductase activity	Molecular Function	1	F1RUJ4
6	GO:0004090	carbonyl reductase (NADPH) activity	Molecular Function	1	A0A286ZQ44
6	GO:0004616	phosphogluconate dehydrogenase (decarboxylating) activity	Molecular Function	1	F1RIF8
6	GO:0004757	sepiapterin reductase activity	Molecular Function	1	F1SLF0
6	GO:0050038	L-xylulose reductase (NADP+) activity	Molecular Function	1	A0A286ZQ44
6	GO:0004074	biliverdin reductase activity	Molecular Function	1	I3LQH7
6	GO:0008131	primary amine oxidase activity	Molecular Function	1	F1S567
6	GO:0042602	riboflavin reductase (NADPH) activity	Molecular Function	1	I3LQH7
6	GO:0015035	protein disulfide oxidoreductase activity	Molecular Function	1	P82460
6	GO:0010309	acireductone dioxygenase [iron(II)-requiring] activity	Molecular Function	1	I3LEI8
6	GO:0016215	acyl-CoA desaturase activity	Molecular Function	1	Q6RWA7
6	GO:0004322	ferroxidase activity	Molecular Function	1	P19133
6	GO:0008171	O-methyltransferase activity	Molecular Function	1	F1RVS1
6	GO:0008757	S-adenosylmethionine-dependent methyltransferase activity	Molecular Function	1	F1RVS1
6	GO:0016408	C-acyltransferase activity	Molecular Function	1	A0A287AHQ0
6	GO:0016410	N-acyltransferase activity	Molecular Function	1	A0A287ACR8
6	GO:0071617	lysophospholipid acyltransferase activity	Molecular Function	1	A0A0B8RW41
6	GO:0004421	hydroxymethylglutaryl-CoA synthase activity	Molecular Function	1	F1SMG8
6	GO:0004514	nicotinate-nucleotide diphosphorylase (carboxylating) activity	Molecular Function	1	A0A286ZNL3
6	GO:0004731	purine-nucleoside phosphorylase activity	Molecular Function	1	A0A287AM78
6	GO:0047280	nicotinamide phosphoribosyltransferase activity	Molecular Function	1	A0A286ZNL3
6	GO:0016307	phosphatidylinositol phosphate kinase activity	Molecular Function	1	F1SKH6
6	GO:0019200	carbohydrate kinase activity	Molecular Function	1	A0A287AS72
6	GO:0019205	nucleobase-containing compound kinase activity	Molecular Function	1	F1S9L3
6	GO:0050277	sedoheptulokinase activity	Molecular Function	1	F1RLI9
6	GO:0004743	pyruvate kinase activity	Molecular Function	1	A0A0B8S031
6	GO:0004550	nucleoside diphosphate kinase activity	Molecular Function	1	F1S9L3
6	GO:0050145	nucleoside monophosphate kinase activity	Molecular Function	1	F1S9L3
6	GO:0070566	adenylyltransferase activity	Molecular Function	1	A0A286ZK05
6	GO:0070569	uridylyltransferase activity	Molecular Function	1	A0A287AAG0
6	GO:0061631	ubiquitin conjugating enzyme activity	Molecular Function	1	F4ZS20
6	GO:0070001	aspartic-type peptidase activity	Molecular Function	1	Q5MJE5
6	GO:0004519	endonuclease activity	Molecular Function	1	A0A287A2G8
6	GO:0004527	exonuclease activity	Molecular Function	1	I3LB04
6	GO:0016791	phosphatase activity	Molecular Function	1	I3LCJ3
6	GO:0004463	leukotriene-A4 hydrolase activity	Molecular Function	1	Q29602
6	GO:0004053	arginase activity	Molecular Function	1	Q95JC8
6	GO:0046570	methylthioribulose 1-phosphate dehydratase activity	Molecular Function	1	F1SGT2
6	GO:0004830	tryptophan-tRNA ligase activity	Molecular Function	1	K9IVV5
6	GO:0004357	glutamate-cysteine ligase activity	Molecular Function	1	A0A287ADA9
6	GO:0004683	calmodulin-dependent protein kinase activity	Molecular Function	1	Q95266
6	GO:0004715	non-membrane spanning protein tyrosine kinase activity	Molecular Function	1	A0A287BQ84
6	GO:0004656	procollagen-proline 4-dioxygenase activity	Molecular Function	1	A0A286ZUW5
6	GO:0016895	exodeoxyribonuclease activity, producing 5'-phosphomonoesters	Molecular Function	1	I3LB04
6	GO:0016896	exoribonuclease activity, producing 5'-phosphomonoesters	Molecular Function	1	I3LB04
6	GO:0004483	mRNA (nucleoside-2'-O-)-methyltransferase activity	Molecular Function	1	F1RVS1
6	GO:0003899	DNA-directed 5'-3' RNA polymerase activity	Molecular Function	1	I3LCB2
6	GO:0008514	organic anion transmembrane transporter activity	Molecular Function	1	A0A287ABK7
6	GO:0035673	oligopeptide transmembrane transporter activity	Molecular Function	1	A0A287ABK7
6	GO:0046873	metal ion transmembrane transporter activity	Molecular Function	1	P09571
6	GO:0072510	trivalent inorganic cation transmembrane transporter activity	Molecular Function	1	P09571
6	GO:0015665	alcohol transmembrane transporter activity	Molecular Function	1	B0F9U6
6	GO:0015405	P-P-bond-hydrolysis-driven transmembrane transporter activity	Molecular Function	1	A0A287ABK7
6	GO:0120020	intermembrane cholesterol transfer activity	Molecular Function	1	A0A286ZQC7
6	GO:0001103	RNA polymerase II repressing transcription factor binding	Molecular Function	1	A0A287B017
6	GO:0035258	steroid hormone receptor binding	Molecular Function	1	I3LC26
6	GO:0031717	cannabinoid receptor binding	Molecular Function	1	F2Z5U6
6	GO:0031849	olfactory receptor binding	Molecular Function	1	A0A287B9T3
6	GO:0005160	transforming growth factor beta receptor binding	Molecular Function	1	F1SKD5
6	GO:0034191	apolipoprotein A-I receptor binding	Molecular Function	1	A0A286ZQC7
6	GO:0035255	ionotropic glutamate receptor binding	Molecular Function	1	A0A287BLE1
6	GO:0042288	MHC class I protein binding	Molecular Function	1	I3LG64
6	GO:0070653	high-density lipoprotein particle receptor binding	Molecular Function	1	A0A286ZQC7
6	GO:0031267	small GTPase binding	Molecular Function	1	F1SMV2
6	GO:0001784	phosphotyrosine residue binding	Molecular Function	1	B6E314
6	GO:0140036	ubiquitin-dependent protein binding	Molecular Function	1	F1SKD5
6	GO:1902271	D3 vitamins binding	Molecular Function	1	I3LN42
6	GO:0008139	nuclear localization sequence binding	Molecular Function	1	A0A287ATD3
6	GO:0071949	FAD binding	Molecular Function	1	A0A287ASX8
6	GO:0033293	monocarboxylic acid binding	Molecular Function	1	Q8MJ76
6	GO:0031420	alkali metal ion binding	Molecular Function	1	A0A0B8S031
6	GO:0030169	low-density lipoprotein particle binding	Molecular Function	1	Q8SQC1
6	GO:0000339	RNA cap binding	Molecular Function	1	F1SCY0
6	GO:0003729	mRNA binding	Molecular Function	1	F1SI86
6	GO:0017069	snRNA binding	Molecular Function	1	I3LB04
6	GO:0019843	rRNA binding	Molecular Function	1	I3LVN1
6	GO:0030515	snoRNA binding	Molecular Function	1	I3LB04
6	GO:0060230	lipoprotein lipase activator activity	Molecular Function	1	A0A286ZFW3
6	GO:0000774	adenyl-nucleotide exchange factor activity	Molecular Function	1	A0A287AV76
6	GO:0004878	complement component C5a receptor activity	Molecular Function	1	I3LUE7
6	GO:0001875	lipopolysaccharide receptor activity	Molecular Function	1	Q8SQC1
7	GO:0004768	stearoyl-CoA 9-desaturase activity	Molecular Function	1	Q6RWA7
7	GO:0032896	palmitoyl-CoA 9-desaturase activity	Molecular Function	1	Q6RWA7
7	GO:0016411	acylglycerol O-acyltransferase activity	Molecular Function	1	A0A0B8RW41
7	GO:0008080	N-acetyltransferase activity	Molecular Function	1	A0A287ACR8
7	GO:0016453	C-acetyltransferase activity	Molecular Function	1	A0A287AHQ0
7	GO:0003988	acetyl-CoA C-acyltransferase activity	Molecular Function	1	A0A287AHQ0
7	GO:0042171	lysophosphatidic acid acyltransferase activity	Molecular Function	1	A0A0B8RW41
7	GO:0045127	N-acetylglucosamine kinase activity	Molecular Function	1	A0A287AS72
7	GO:0004127	cytidylate kinase activity	Molecular Function	1	F1S9L3
7	GO:0004798	thymidylate kinase activity	Molecular Function	1	F1S9L3
7	GO:0009041	uridylate kinase activity	Molecular Function	1	F1S9L3
7	GO:0001730	2'-5'-oligoadenylate synthetase activity	Molecular Function	1	A0A286ZK05
7	GO:0003977	UDP-N-acetylglucosamine diphosphorylase activity	Molecular Function	1	A0A287AAG0
7	GO:0004190	aspartic-type endopeptidase activity	Molecular Function	1	Q5MJE5
7	GO:0004222	metalloendopeptidase activity	Molecular Function	1	I3LG90
7	GO:0004177	aminopeptidase activity	Molecular Function	1	F1STV0
7	GO:0016805	dipeptidase activity	Molecular Function	1	F1SNL7
7	GO:0008408	3'-5' exonuclease activity	Molecular Function	1	I3LB04
7	GO:0016796	exonuclease activity, active with either ribo- or deoxyribonucleic acids and producing 5'-phosphomonoesters	Molecular Function	1	I3LB04
7	GO:0008252	nucleotidase activity	Molecular Function	1	I3LCJ3
7	GO:0004427	inorganic diphosphatase activity	Molecular Function	1	F1SUE3
7	GO:0008296	3'-5'-exodeoxyribonuclease activity	Molecular Function	1	I3LB04
7	GO:0008297	single-stranded DNA exodeoxyribonuclease activity	Molecular Function	1	I3LB04
7	GO:0000175	3'-5'-exoribonuclease activity	Molecular Function	1	I3LB04
7	GO:0042937	tripeptide transmembrane transporter activity	Molecular Function	1	A0A287ABK7
7	GO:0046915	transition metal ion transmembrane transporter activity	Molecular Function	1	P09571
7	GO:0015091	ferric iron transmembrane transporter activity	Molecular Function	1	P09571
7	GO:0042626	ATPase activity, coupled to transmembrane movement of substances	Molecular Function	1	A0A287ABK7
7	GO:0030331	estrogen receptor binding	Molecular Function	1	I3LC26
7	GO:0031718	type 1 cannabinoid receptor binding	Molecular Function	1	F2Z5U6
7	GO:0051010	microtubule plus-end binding	Molecular Function	1	Q2XVP5
7	GO:0008432	JUN kinase binding	Molecular Function	1	A0A287AZC7
7	GO:0017016	Ras GTPase binding	Molecular Function	1	F1SMV2
7	GO:0030955	potassium ion binding	Molecular Function	1	A0A0B8S031
7	GO:0005507	copper ion binding	Molecular Function	1	F1RPW2
7	GO:0030145	manganese ion binding	Molecular Function	1	Q95JC8
7	GO:0008187	poly-pyrimidine tract binding	Molecular Function	1	F1SCY0
7	GO:0003730	mRNA 3'-UTR binding	Molecular Function	1	F1SI86
7	GO:0030619	U1 snRNA binding	Molecular Function	1	I3LB04
7	GO:0030620	U2 snRNA binding	Molecular Function	1	I3LB04
7	GO:0003743	translation initiation factor activity	Molecular Function	1	I3LEF1
7	GO:0003746	translation elongation factor activity	Molecular Function	1	A0A288CG57
7	GO:0008097	5S rRNA binding	Molecular Function	1	I3LVN1
7	GO:0034511	U3 snoRNA binding	Molecular Function	1	I3LB04
7	GO:0008191	metalloendopeptidase inhibitor activity	Molecular Function	1	F1SFI6
8	GO:0003841	1-acylglycerol-3-phosphate O-acyltransferase activity	Molecular Function	1	A0A0B8RW41
8	GO:0034212	peptide N-acetyltransferase activity	Molecular Function	1	A0A287ACR8
8	GO:0052858	peptidyl-lysine acetyltransferase activity	Molecular Function	1	A0A287ACR8
8	GO:0003985	acetyl-CoA C-acetyltransferase activity	Molecular Function	1	A0A287AHQ0
8	GO:0097153	cysteine-type endopeptidase activity involved in apoptotic process	Molecular Function	1	I3LKS4
8	GO:0008239	dipeptidyl-peptidase activity	Molecular Function	1	F1STV0
8	GO:0016920	pyroglutamyl-peptidase activity	Molecular Function	1	A0A0B8S033
8	GO:0034722	gamma-glutamyl-peptidase activity	Molecular Function	1	A0A286ZMB2
8	GO:0004113	2',3'-cyclic-nucleotide 3'-phosphodiesterase activity	Molecular Function	1	A0A286ZZ12
8	GO:0004114	3',5'-cyclic-nucleotide phosphodiesterase activity	Molecular Function	1	F1SMV2
8	GO:0008253	5'-nucleotidase activity	Molecular Function	1	I3LCJ3
8	GO:0004386	helicase activity	Molecular Function	1	Q9GLV6
8	GO:0008310	single-stranded DNA 3'-5' exodeoxyribonuclease activity	Molecular Function	1	I3LB04
8	GO:0005381	iron ion transmembrane transporter activity	Molecular Function	1	P09571
8	GO:0071997	glutathione S-conjugate-transporting ATPase activity	Molecular Function	1	A0A287ABK7
8	GO:0017137	Rab GTPase binding	Molecular Function	1	F1SMV2
8	GO:0008198	ferrous iron binding	Molecular Function	1	P19133
8	GO:0008266	poly(U) RNA binding	Molecular Function	1	F1SCY0
9	GO:0004596	peptide alpha-N-acetyltransferase activity	Molecular Function	1	A0A287ACR8
9	GO:0061733	peptide-lysine-N-acetyltransferase activity	Molecular Function	1	A0A287ACR8
9	GO:0097199	cysteine-type endopeptidase activity involved in apoptotic signaling pathway	Molecular Function	1	I3LKS4
9	GO:0003777	microtubule motor activity	Molecular Function	1	F1ST22
9	GO:0015431	glutathione S-conjugate-exporting ATPase activity	Molecular Function	1	A0A287ABK7
10	GO:0004402	histone acetyltransferase activity	Molecular Function	1	A0A287ACR8
10	GO:1990939	ATP-dependent microtubule motor activity	Molecular Function	1	F1ST22
10	GO:0043492	ATPase activity, coupled to movement of substances	Molecular Function	1	A0A287ABK7
11	GO:0010485	H4 histone acetyltransferase activity	Molecular Function	1	A0A287ACR8
11	GO:0008569	ATP-dependent microtubule motor activity, minus-end-directed	Molecular Function	1	F1ST22

## Sheet: Up-regulated CC
Level	GO_ID	Term	Type	Seqs_Num	Sequences
1	GO:0005575	cellular_component	Cellular Component	204	A7VK00,K7GKN2,F1SE73,A0A287A604,A0A286ZZ12,F1RVE6,A0A287BRL8,A0A286ZQM9,P82460,Q07717,A0A287AB58,A0A286ZSJ7,B3STX9,P79263,F1SM61,P04366,F1SFI6,F1S3U9,Q8HZQ4,A5J2A9,A0A287BG87,P09571,Q9GLE7,P19133,I3LUE7,M3VK03,I3L9Z2,A0A287ALA0,A0A287B011,I3LRN0,Q29549,F1RX36,I3LQH7,F1RYT3,A0A287B4N8,F2Z5U6,F1SSF3,I3LEI8,Q8SQC1,F1SBG3,F1SQ36,F1S9L2,Q6RWA7,A0A286ZTH8,A0A287BL77,F1S567,Q9GLV6,A0A287AS23,A0A287ATD3,…
2	GO:0016020	membrane	Cellular Component	91	A7VK00,A0A287ALA0,K7GKN2,I3LQH7,F1RYT3,A0A287B4N8,F2Z5U6,A0A287B011,F1SSF3,I3LEI8,Q8SQC1,P04366,F1SBG3,F1SQ36,F1S9L2,Q6RWA7,A0A286ZTH8,Q95266,B6E314,A0A287ATD3,A0A287ABK7,I3LUE7,A0A287AZC7,I3LDA5,F1SMV2,Q29549,Q9GLV6,F1SCY0,F2Z5H2,F1SJ20,A0A287ASX8,A0A287B807,M3VK03,B9TRW9,T2HGJ0,G0KXP9,A0A3G5MV14,A0A286ZTE1,A0A3G5MTE7,A0A3G5MYR3,A0A3G5MTA1,A0A287AKW4,A0A0N9E8P0,A0A287AYL4,I3L5D6,A0A0B8RTU9,A0A28…
2	GO:0005576	extracellular region	Cellular Component	38	F1RX36,Q95JC8,A0A287AMK0,Q29290,A1E295,P09571,F1RPW2,Q8MJ76,A0A287A604,Q7M364,P61288,F1S268,A0A286ZZ12,I3LN42,A0A286ZNL3,A0A287AJI4,Q29549,P50390,I3LQ17,A0A287BDE8,Q0PM28,I3LRJ4,K7GQ48,F1SPU1,F1RQ75,F1S567,A0A286ZQC7,A0A286ZFW3,F1SRY9,P82460,Q07717,A0A287AB58,A0A286ZSJ7,B3STX9,P79263,F1SM61,P04366,F1SFI6
2	GO:0005623	cell	Cellular Component	155	A7VK00,A0A287ALA0,K7GKN2,I3LQH7,F1RYT3,A0A287B4N8,F2Z5U6,A0A287B011,F1SSF3,I3LEI8,Q8SQC1,P04366,F1SBG3,F1SQ36,F4ZS20,A5GFQ0,B9TRW9,A0A287BLE1,A0A287BL77,M3VK03,A0A287A6X5,I3LC26,A0A287B017,P61288,F1S9L2,I3LVN1,A0A287AAM0,F2Z536,I3L7Z6,F1S567,F1ST22,Q07717,Q31082,A0A287AYL4,Q5MJE5,A1E295,I3LRN0,F1SCY2,F1S9L3,A0A286ZUW5,Q29549,A0A287BLV9,F1RIF8,Q95JC8,F1SNL7,Q29290,F1SE73,K7GNR1,A0A286ZK05,A0A287AH…
2	GO:0030054	cell junction	Cellular Component	3	Q9GLV6,A0A287BQ84,A0A287ALA0
2	GO:0031974	membrane-enclosed lumen	Cellular Component	37	A0A0B8RZN7,A0A287A6X5,F1RYT3,Q29549,F1SNL7,A0A286ZK05,A0A287AHQ0,I3LQH7,A0A286ZZ12,A0A287ATD3,D0G781,A0A287AMT7,F1RHN8,A0A287AZC7,I3LRN0,A0A287B807,A0A287BLV9,M3VK03,F1SHE8,F1RPJ7,F1RVS1,I3LVN1,F1SLF0,Q29290,A1E295,I3LB04,Q6RWA7,A0A287A5Y1,I3LC26,A0A287B017,I3LCB2,F1RLV7,I3LJ55,A0A287BLE1,A0A287ALA0,F1SSF3,F1S9L2
2	GO:0032991	protein-containing complex	Cellular Component	47	A0A287BL77,F1S567,Q9GLV6,A0A287AS23,A0A286ZSJ7,F1RX36,A7VK00,A0A287ATD3,F1S268,P01965,P04246,I3LEF1,A0A287ALA0,B9TRW9,F1SHE8,A0A287AV76,F2Z536,F1ST22,M3VK03,P19133,A0A0B8RSQ9,Q07717,D0G781,F1SJ20,F1SEX9,F1RUJ4,F1SBG3,A0A287AAM0,A0A287BLE1,A0A287A6X5,A5GFQ0,A0A286ZS14,Q31082,A0A287AYL4,F4ZS20,A0A286ZUW5,A0A286ZFW3,F1RHN8,A0A286ZJD1,I3LCB2,A0A287ACR8,A0A287B017,A0A286ZQC7,Q29549,F1SCY0,A0A287B011,I…
2	GO:0043226	organelle	Cellular Component	105	A0A286ZQM9,F1SQ67,F1ST22,I3LUE7,F1STV0,Q29549,Q8SQC1,A7VK00,K7GKN2,F1SCY2,F1S9L3,A0A286ZUW5,A0A287BLV9,P82460,A0A287ALA0,A0A286ZK05,A0A287AB58,A0A288CFW7,F1SKD5,A0A287ACR8,O02799,I3LC26,I3LBR7,A0A286ZNL3,I3LEF1,A0A1P0REP6,F1SSF3,I3LB04,A0A0B8RZN7,I3LEI8,Q1WMM5,F1SJ20,A0A287AA63,A0A287A1K8,A0A287B7W8,M4QCI8,F1RVS1,A0A287A6X5,F1SKH6,I3LDA5,K7GNR1,F1S870,A0A287AZC7,B6E314,I3LRJ4,A0A286ZQQ5,F1S567,Q0…
2	GO:0044421	extracellular region part	Cellular Component	29	F1RX36,Q95JC8,A0A287AMK0,Q29290,A1E295,P09571,F1RPW2,Q8MJ76,A0A287A604,Q7M364,P61288,F1S268,A0A286ZZ12,I3LN42,A0A286ZNL3,A0A287AJI4,Q29549,P50390,I3LQ17,A0A287BDE8,Q0PM28,I3LRJ4,K7GQ48,F1SPU1,F1RQ75,F1S567,F1SRY9,A0A286ZFW3,A0A286ZQC7
2	GO:0044422	organelle part	Cellular Component	64	B6E314,K7GKN2,A0A287ATD3,F1ST22,A0A287BLE1,A0A287B011,F1SMV2,F1RYT3,F1S9L2,Q29549,Q95266,A0A287ASX8,I3L7Z6,M3VK03,A0A0B8RZN7,A0A287A6X5,A5GFQ0,I3LC26,A0A287B017,I3LJ55,I3LVN1,A7VK00,F1SNL7,A0A286ZK05,A0A287AHQ0,I3LQH7,A0A286ZZ12,D0G781,A0A287AMT7,F1RHN8,A0A287AZC7,I3LRN0,A0A287B807,A0A287BLV9,F1SHE8,F1RPJ7,F1RVS1,F1SLF0,I3LCB2,Q29290,A1E295,I3LB04,Q6RWA7,A0A287A5Y1,A0A287ALA0,F1RLV7,F1SEX9,P61288…
2	GO:0044425	membrane part	Cellular Component	70	F1S9L2,Q6RWA7,A0A286ZTH8,Q95266,T2HGJ0,G0KXP9,A0A3G5MV14,A0A286ZTE1,A0A3G5MTE7,A0A3G5MYR3,A0A3G5MTA1,A0A287AKW4,A0A0N9E8P0,A0A287AYL4,I3L5D6,A0A0B8RTU9,A0A286ZZK2,I3LUE7,F1RYT3,F1RGC4,F4ZS15,D4NVU5,F1RM47,F1RSK4,A0A287B2K4,F1S0L5,A0A1P0REP6,I3LEA8,F1RLQ3,F1SU88,A0A287AY75,F1S6D6,A0A287AZC7,I3LCF5,A0A0B8RW41,O77553,A0A286ZNW8,F1SJ20,I3LG64,A0A287AEE8,F1SQ33,A0A286ZQQ5,A0A287BC02,I3LG90,A0A287BHB0,…
2	GO:0044456	synapse part	Cellular Component	4	A7VK00,K7GKN2,A0A286ZSJ7,F2Z5H2
2	GO:0044464	cell part	Cellular Component	149	A7VK00,A0A287ALA0,K7GKN2,I3LQH7,F1RYT3,A0A287B4N8,F2Z5U6,A0A287B011,F1SSF3,I3LEI8,Q8SQC1,P04366,F1SBG3,F1SQ36,F1S0L5,A0A286ZFW3,Q29549,A0A287ABK7,A0A287BC02,I3L9Z2,A0A1P0REP6,A0A287AMU9,A0A287ASX8,A0A286ZZ12,I3LUE7,F1SCY0,F1S567,F1STV0,A0A286ZSJ7,Q95266,F4ZS20,B9TRW9,A0A287BL77,P02554,Q95JC8,P82460,A7VK01,Q9GLV6,F1SUE3,F1SCY1,A0A287AB58,P19133,F1S9L3,Q8MJ76,I3LCJ3,P61288,I3LC26,I3LN42,A0A286ZNL3,…
2	GO:0045202	synapse	Cellular Component	7	B6E314,F2Z5H2,A7VK00,K7GKN2,A0A286ZSJ7,Q29549,F1RX36
2	GO:0099080	supramolecular complex	Cellular Component	8	P02554,Q2XVP5,A0A1P0REP6,A0A287AAM0,F2Z536,P61288,A0A286ZQ44,A0A287AV76
3	GO:0005886	plasma membrane	Cellular Component	35	Q95266,B9TRW9,Q07717,Q31082,A0A287AYL4,Q8SQC1,B7ZEQ3,A0A287ABK7,I3L9Z2,F1S567,A0A0B8RSQ9,A0A286ZS14,A0A287BC02,F1RX36,A0A287B807,A0A287A6X5,I3LUE7,A0A287BQ84,I3L7Z6,Q9GLV6,F1SCY0,A7VK00,K7GKN2,F2Z5H2,A0A287ALA0,I3LQH7,F1RYT3,A0A287B4N8,F2Z5U6,A0A287B011,F1SSF3,I3LEI8,P04366,F1SBG3,F1SQ36
3	GO:0005789	endoplasmic reticulum membrane	Cellular Component	5	Q95266,Q6RWA7,Q07717,F1S9L2,A0A286ZTH8
3	GO:0019867	outer membrane	Cellular Component	1	F1S9L2
3	GO:0031090	organelle membrane	Cellular Component	16	B6E314,K7GKN2,A0A287ATD3,A0A287B011,F1SMV2,F1S9L2,Q29549,F1RYT3,Q95266,F1SJ20,A0A287AZC7,I3LDA5,A0A287ASX8,A0A287B807,M3VK03,D0G781
3	GO:0042175	nuclear outer membrane-endoplasmic reticulum membrane network	Cellular Component	5	F1S9L2,Q6RWA7,A0A286ZTH8,Q95266,Q07717
3	GO:0098589	membrane region	Cellular Component	1	Q8SQC1
3	GO:0098590	plasma membrane region	Cellular Component	8	A0A287ABK7,I3LUE7,Q8SQC1,Q9GLV6,F1SCY0,A7VK00,K7GKN2,F2Z5H2
3	GO:0098805	whole membrane	Cellular Component	7	F1RYT3,A0A287AZC7,I3LDA5,F1S9L2,A0A287B807,M3VK03,Q8SQC1
3	GO:0005911	cell-cell junction	Cellular Component	1	Q9GLV6
3	GO:0030055	cell-substrate junction	Cellular Component	1	A0A287BQ84
3	GO:0070161	anchoring junction	Cellular Component	1	A0A287BQ84
3	GO:0043233	organelle lumen	Cellular Component	37	F1RYT3,Q29549,A0A0B8RZN7,A0A287A6X5,F1SNL7,A0A286ZK05,A0A287AHQ0,I3LQH7,A0A286ZZ12,A0A287ATD3,D0G781,A0A287AMT7,F1RHN8,A0A287AZC7,I3LRN0,A0A287B807,A0A287BLV9,M3VK03,F1SHE8,F1RPJ7,F1RVS1,I3LVN1,F1SLF0,Q29290,A1E295,I3LB04,Q6RWA7,A0A287A5Y1,I3LC26,A0A287B017,I3LCB2,F1RLV7,I3LJ55,A0A287BLE1,A0A287ALA0,F1SSF3,F1S9L2
3	GO:0000408	EKC/KEOPS complex	Cellular Component	1	A0A287BL77
3	GO:0002102	podosome	Cellular Component	1	F1S567
3	GO:1990904	ribonucleoprotein complex	Cellular Component	8	F1SEX9,F1SHE8,F1SBG3,A5GFQ0,D0G781,A0A287BLE1,Q9GLV6,A0A287AS23
3	GO:0005581	collagen trimer	Cellular Component	1	A0A286ZSJ7
3	GO:0005577	fibrinogen complex	Cellular Component	1	F1RX36
3	GO:0005643	nuclear pore	Cellular Component	2	A7VK00,A0A287ATD3
3	GO:0005667	transcription factor complex	Cellular Component	1	F1S268
3	GO:0005833	hemoglobin complex	Cellular Component	2	P01965,P04246
3	GO:0005851	eukaryotic translation initiation factor 2B complex	Cellular Component	1	I3LEF1
3	GO:0005875	microtubule associated complex	Cellular Component	3	F2Z536,F1ST22,A0A287AAM0
3	GO:0008180	COP9 signalosome	Cellular Component	1	A0A287ALA0
3	GO:0031680	G-protein beta/gamma-subunit complex	Cellular Component	1	B9TRW9
3	GO:0031838	haptoglobin-hemoglobin complex	Cellular Component	2	P01965,P04246
3	GO:0032994	protein-lipid complex	Cellular Component	3	A0A286ZQC7,A0A286ZFW3,Q29549
3	GO:0036452	ESCRT complex	Cellular Component	1	M3VK03
3	GO:0043235	receptor complex	Cellular Component	3	A0A0B8RSQ9,A0A287A6X5,Q07717
3	GO:0070288	ferritin complex	Cellular Component	1	P19133
3	GO:0070545	PeBoW complex	Cellular Component	1	F1SHE8
3	GO:0098636	protein complex involved in cell adhesion	Cellular Component	1	A0A0B8RSQ9
3	GO:0098796	membrane protein complex	Cellular Component	10	M3VK03,Q07717,B9TRW9,A0A286ZS14,F1S567,D0G781,Q31082,A0A287AYL4,A0A0B8RSQ9,A0A287A6X5
3	GO:0098798	mitochondrial protein complex	Cellular Component	1	D0G781
3	GO:0099023	tethering complex	Cellular Component	1	F1SJ20
3	GO:0101031	chaperone complex	Cellular Component	1	A0A287AV76
3	GO:1902494	catalytic complex	Cellular Component	17	F2Z536,F1ST22,F1SEX9,F1RUJ4,A0A287AAM0,B9TRW9,D0G781,A0A286ZUW5,F4ZS20,F1RHN8,A0A286ZJD1,A0A287B017,A0A286ZS14,A0A287A6X5,I3LCB2,A0A287ACR8,F1SCY0
3	GO:1990351	transporter complex	Cellular Component	1	A0A286ZS14
3	GO:0005929	cilium	Cellular Component	3	F1ST22,A0A287BLE1,A0A286ZQM9
3	GO:0043227	membrane-bounded organelle	Cellular Component	87	I3LUE7,F1STV0,Q29549,Q8SQC1,F1SCY2,F1S9L3,A0A286ZUW5,A0A287BLV9,A7VK00,P82460,A0A287ALA0,K7GKN2,A0A286ZK05,A0A287AB58,A0A288CFW7,F1SKD5,A0A287ACR8,O02799,I3LC26,I3LBR7,A0A286ZNL3,I3LEF1,A0A1P0REP6,F1SSF3,I3LB04,A0A0B8RZN7,I3LEI8,Q1WMM5,F1SJ20,A0A287AA63,A0A287A1K8,A0A287B7W8,M4QCI8,F1RVS1,A0A287A6X5,I3LDA5,K7GNR1,F1S870,A0A287AZC7,B6E314,I3LRJ4,A0A286ZQQ5,F1S567,Q07717,F1RLV7,A0A287A3J9,A0A287B80…
3	GO:0043228	non-membrane-bounded organelle	Cellular Component	40	F1S567,Q29290,A1E295,A0A287AHQ0,I3LB04,Q6RWA7,I3LVN1,A0A287A5Y1,F1S9L2,A0A1P0REP6,A0A287ASJ1,A0A287AMU9,A0A287BQ84,Q29549,A0A287A6X5,F1SMV2,Q9GLV6,F1SCY0,F1SE73,F1SRY9,Q2XVP5,A0A287BLE1,F1SBG3,D0G781,P61288,A0A287BRL8,P02554,A0A287AAM0,F2Z536,A5GFQ0,I3LC26,A0A287B017,M3VK03,I3LJ55,I3LCB2,F1SHE8,F1ST22,A0A286ZQM9,A0A286ZQ44,A0A287AV76
3	GO:0043229	intracellular organelle	Cellular Component	105	I3LUE7,F1STV0,Q29549,Q8SQC1,F1SCY2,F1S9L3,A0A286ZUW5,A0A287BLV9,A7VK00,P82460,A0A287ALA0,K7GKN2,A0A286ZK05,A0A287AB58,A0A288CFW7,F1SKD5,A0A287ACR8,O02799,I3LC26,I3LBR7,A0A286ZNL3,I3LEF1,A0A1P0REP6,F1SSF3,I3LB04,A0A0B8RZN7,I3LEI8,Q1WMM5,F1SJ20,A0A287AA63,A0A287A1K8,A0A287B7W8,M4QCI8,F1RVS1,A0A287A6X5,I3LDA5,K7GNR1,F1S870,A0A287AZC7,B6E314,I3LRJ4,A0A286ZQQ5,F1S567,Q07717,F1RLV7,A0A287A3J9,A0A287B80…
3	GO:0099572	postsynaptic specialization	Cellular Component	2	A7VK00,K7GKN2
3	GO:0005615	extracellular space	Cellular Component	28	F1RX36,A0A286ZQC7,A0A286ZFW3,Q29549,Q95JC8,A0A287AMK0,Q29290,A1E295,P09571,F1RPW2,Q8MJ76,A0A287A604,Q7M364,P61288,F1S268,A0A286ZZ12,I3LN42,A0A286ZNL3,A0A287AJI4,P50390,I3LQ17,A0A287BDE8,Q0PM28,I3LRJ4,K7GQ48,F1SPU1,F1RQ75,F1S567
3	GO:0034358	plasma lipoprotein particle	Cellular Component	3	A0A286ZFW3,A0A286ZQC7,Q29549
3	GO:0045171	intercellular bridge	Cellular Component	1	F1SRY9
3	GO:0000313	organellar ribosome	Cellular Component	1	D0G781
3	GO:0044441	ciliary part	Cellular Component	2	F1ST22,A0A287BLE1
3	GO:0044446	intracellular organelle part	Cellular Component	63	A0A287ASX8,I3L7Z6,M3VK03,A0A0B8RZN7,A0A287A6X5,A0A287B017,A7VK00,A0A287ATD3,F1SNL7,A0A286ZK05,A0A287AHQ0,I3LQH7,A0A286ZZ12,D0G781,A0A287AMT7,F1RHN8,A0A287AZC7,I3LRN0,A0A287B807,A0A287BLV9,F1SHE8,F1RPJ7,F1RVS1,I3LVN1,F1SLF0,Q29290,A1E295,I3LB04,Q6RWA7,A0A287A5Y1,A0A287ALA0,K7GKN2,P61288,F1S567,F1ST22,Q2XVP5,A0A1P0REP6,A0A287BRL8,F1SJ20,F1S9L2,A0A286ZTH8,A0A286ZUW5,Q07717,A0A287B011,F1SMV2,I3LC26,F…
3	GO:0019898	extrinsic component of membrane	Cellular Component	4	A0A287BQ84,I3L7Z6,A0A287ASX8,B9TRW9
3	GO:0031224	intrinsic component of membrane	Cellular Component	54	T2HGJ0,G0KXP9,A0A3G5MV14,A0A286ZTE1,A0A3G5MTE7,A0A3G5MYR3,A0A3G5MTA1,A0A287AKW4,A0A0N9E8P0,A0A287AYL4,I3L5D6,A0A0B8RTU9,A0A286ZZK2,I3LUE7,F1RYT3,F1RGC4,F4ZS15,D4NVU5,F1RM47,F1RSK4,A0A287B2K4,F1S0L5,A0A1P0REP6,I3LEA8,F1RLQ3,F1SU88,A0A287AY75,F1S6D6,A0A287AZC7,Q6RWA7,I3LCF5,A0A0B8RW41,O77553,A0A286ZNW8,F1SJ20,I3LG64,A0A287AEE8,A0A286ZTH8,F1SQ33,A0A286ZQQ5,A0A287BC02,I3LG90,A0A287BHB0,F1SPU1,F1SJB3,…
3	GO:0044455	mitochondrial membrane part	Cellular Component	2	A0A287ASX8,D0G781
3	GO:0044459	plasma membrane part	Cellular Component	23	A0A287BC02,F1RX36,F1S567,A0A287B807,A0A287A6X5,A0A287BQ84,I3L7Z6,Q8SQC1,B7ZEQ3,A0A287ABK7,I3L9Z2,Q9GLV6,F1SCY0,I3LUE7,B9TRW9,A0A286ZS14,Q07717,Q31082,A0A287AYL4,A7VK00,K7GKN2,F2Z5H2,A0A0B8RSQ9
3	GO:0070469	respiratory chain	Cellular Component	1	D0G781
3	GO:0098552	side of membrane	Cellular Component	8	A0A287BC02,F1RX36,F1S567,A0A287B807,A0A287A6X5,A0A287BQ84,I3L7Z6,B9TRW9
3	GO:0044327	dendritic spine head	Cellular Component	2	A7VK00,K7GKN2
3	GO:0097060	synaptic membrane	Cellular Component	3	A7VK00,K7GKN2,F2Z5H2
3	GO:0098793	presynapse	Cellular Component	2	A7VK00,K7GKN2
3	GO:0098794	postsynapse	Cellular Component	4	A7VK00,K7GKN2,F2Z5H2,A0A286ZSJ7
3	GO:0098843	postsynaptic endocytic zone	Cellular Component	2	A7VK00,K7GKN2
3	GO:0005622	intracellular	Cellular Component	135	F4ZS20,A5GFQ0,B9TRW9,A0A287BLE1,A0A287BL77,M3VK03,A0A287A6X5,I3LC26,A0A287B017,P61288,F1S9L2,I3LVN1,A0A287AAM0,F2Z536,F1S567,F1ST22,Q5MJE5,A1E295,I3LRN0,F1SCY2,F1S9L3,A0A286ZUW5,Q29549,A0A287BLV9,F1RIF8,Q95JC8,F1SNL7,Q29290,K7GKN2,Q07717,F1SE73,K7GNR1,A0A286ZK05,A0A287AHQ0,F1SMG8,A0A288CFW7,F1SKD5,A0A287ACR8,O02799,I3LQH7,A0A286ZZ12,F1SCY0,F1S395,A0A287ATD3,I3L7Z6,F1S870,I3LEF1,A0A287AMT7,A0A287A…
3	GO:0009986	cell surface	Cellular Component	10	A0A287BC02,F1RX36,F1S567,F1S0L5,A0A286ZFW3,Q29549,Q8SQC1,A0A287ABK7,P04366,I3L9Z2
3	GO:0012505	endomembrane system	Cellular Component	32	I3L7Z6,M3VK03,A0A1P0REP6,I3LDA5,K7GNR1,A0A286ZUW5,F1S870,A0A287AZC7,B6E314,I3LRJ4,A0A286ZQQ5,F1S567,Q07717,F1RLV7,A0A287A3J9,A0A287B807,A0A287BDE8,A0A287ASX8,F1SJB3,I3LRN0,P61288,F1RPW2,F1RX36,Q29549,A7VK00,A0A287ATD3,K7GKN2,Q95266,F1S9L2,Q6RWA7,A0A286ZTH8,F1SJ20
3	GO:0030496	midbody	Cellular Component	1	A0A1P0REP6
3	GO:0031252	cell leading edge	Cellular Component	3	I3L7Z6,Q9GLV6,F1SCY0
3	GO:0031975	envelope	Cellular Component	11	I3L7Z6,M3VK03,A7VK00,A0A287ATD3,K7GKN2,A0A0B8RZN7,A0A287A6X5,F1S9L2,Q29549,A0A287ASX8,D0G781
3	GO:0042995	cell projection	Cellular Component	15	I3L7Z6,A0A286ZQM9,Q95266,F1ST22,A7VK00,K7GKN2,A0A287AV76,Q29549,A0A286ZQ44,F1S567,Q9GLV6,F1SCY0,A0A287BLE1,A0A287AMU9,A0A287ASX8
3	GO:0043209	myelin sheath	Cellular Component	1	A0A286ZZ12
3	GO:0044424	intracellular part	Cellular Component	135	F4ZS20,B9TRW9,A0A287BL77,P02554,A7VK00,Q95JC8,P82460,A0A287ALA0,A7VK01,K7GKN2,Q9GLV6,F1SUE3,F1SCY1,A0A287AB58,P19133,A0A287AMU9,F1S9L3,Q8MJ76,I3LCJ3,P61288,I3LC26,I3LN42,A0A286ZNL3,F1SGT2,A0A287B9T3,Q95266,F2Z5U6,I3LB04,F1RHN8,A0A287A2Z1,Q29549,I3LEI8,Q8SQC1,A0A287AAM0,F2Z536,F1RMR5,A0A287A1K8,F1SBG3,F1SEX9,F1RVS1,I3LKS4,F1SI86,F1S268,A0A287BQ84,I3L7Z6,F1SQ67,A0A287BLE1,F1S9L2,I3LUE7,F1STV0,F1ST2…
3	GO:0044463	cell projection part	Cellular Component	8	A7VK00,K7GKN2,A0A287AV76,Q29549,Q9GLV6,F1SCY0,F1ST22,A0A287BLE1
3	GO:0045177	apical part of cell	Cellular Component	4	Q8SQC1,I3LUE7,F1SCY0,F1S567
3	GO:0045178	basal part of cell	Cellular Component	2	A0A287ABK7,F1STV0
3	GO:0071944	cell periphery	Cellular Component	38	A7VK00,A0A287ALA0,K7GKN2,I3LQH7,F1RYT3,A0A287B4N8,F2Z5U6,A0A287B011,F1SSF3,I3LEI8,Q8SQC1,P04366,F1SBG3,F1SQ36,F1RX36,A0A287BRL8,Q95266,B9TRW9,Q07717,Q31082,A0A287AYL4,B7ZEQ3,A0A287ABK7,I3L9Z2,F1S567,A0A0B8RSQ9,A0A286ZS14,A0A287BC02,A0A287B807,A0A287A6X5,I3LUE7,A0A287BQ84,I3L7Z6,Q9GLV6,F1SCY0,F2Z5H2,Q2XVP5,Q29549
3	GO:0097223	sperm part	Cellular Component	1	A0A287BLE1
3	GO:0097458	neuron part	Cellular Component	5	A7VK00,K7GKN2,Q95266,Q29549,A0A287AV76
3	GO:0098862	cluster of actin-based cell projections	Cellular Component	1	A0A286ZQ44
3	GO:1990204	oxidoreductase complex	Cellular Component	2	D0G781,A0A286ZUW5
3	GO:0031594	neuromuscular junction	Cellular Component	1	B6E314
3	GO:0098978	glutamatergic synapse	Cellular Component	1	F2Z5H2
3	GO:0098984	neuron to neuron synapse	Cellular Component	2	A7VK00,K7GKN2
3	GO:0099081	supramolecular polymer	Cellular Component	8	P02554,Q2XVP5,A0A1P0REP6,A0A287AAM0,F2Z536,P61288,A0A286ZQ44,A0A287AV76
4	GO:0042383	sarcolemma	Cellular Component	1	Q95266
4	GO:0031227	intrinsic component of endoplasmic reticulum membrane	Cellular Component	2	Q6RWA7,Q07717
4	GO:0033017	sarcoplasmic reticulum membrane	Cellular Component	1	Q95266
4	GO:0031968	organelle outer membrane	Cellular Component	1	F1S9L2
4	GO:0012506	vesicle membrane	Cellular Component	4	A0A287B011,F1SMV2,F1RYT3,B6E314
4	GO:0019866	organelle inner membrane	Cellular Component	4	F1S9L2,Q29549,A0A287ASX8,D0G781
4	GO:0031312	extrinsic component of organelle membrane	Cellular Component	1	A0A287ASX8
4	GO:0031965	nuclear membrane	Cellular Component	2	K7GKN2,A0A287ATD3
4	GO:0031966	mitochondrial membrane	Cellular Component	4	F1S9L2,Q29549,A0A287ASX8,D0G781
4	GO:0098588	bounding membrane of organelle	Cellular Component	8	F1RYT3,Q95266,F1SJ20,A0A287AZC7,I3LDA5,F1S9L2,A0A287B807,M3VK03
4	GO:0098857	membrane microdomain	Cellular Component	1	Q8SQC1
4	GO:0009925	basal plasma membrane	Cellular Component	1	A0A287ABK7
4	GO:0016323	basolateral plasma membrane	Cellular Component	3	A0A287ABK7,I3LUE7,Q8SQC1
4	GO:0016324	apical plasma membrane	Cellular Component	1	Q8SQC1
4	GO:0031253	cell projection membrane	Cellular Component	2	Q9GLV6,F1SCY0
4	GO:0044853	plasma membrane raft	Cellular Component	1	Q8SQC1
4	GO:0005774	vacuolar membrane	Cellular Component	3	F1RYT3,A0A287AZC7,A0A287B807
4	GO:0010008	endosome membrane	Cellular Component	4	M3VK03,A0A287AZC7,I3LDA5,A0A287B807
4	GO:0030666	endocytic vesicle membrane	Cellular Component	1	F1RYT3
4	GO:0043296	apical junction complex	Cellular Component	1	Q9GLV6
4	GO:0070160	tight junction	Cellular Component	1	Q9GLV6
4	GO:0005924	cell-substrate adherens junction	Cellular Component	1	A0A287BQ84
4	GO:0005912	adherens junction	Cellular Component	1	A0A287BQ84
4	GO:0070013	intracellular organelle lumen	Cellular Component	37	F1RYT3,Q29549,A0A0B8RZN7,A0A287A6X5,F1SNL7,A0A286ZK05,A0A287AHQ0,I3LQH7,A0A286ZZ12,A0A287ATD3,D0G781,A0A287AMT7,F1RHN8,A0A287AZC7,I3LRN0,A0A287B807,A0A287BLV9,M3VK03,F1SHE8,F1RPJ7,F1RVS1,I3LVN1,F1SLF0,Q29290,A1E295,I3LB04,Q6RWA7,A0A287A5Y1,I3LC26,A0A287B017,I3LCB2,F1RLV7,I3LJ55,A0A287BLE1,A0A287ALA0,F1SSF3,F1S9L2
4	GO:0005840	ribosome	Cellular Component	2	D0G781,A5GFQ0
4	GO:0005681	spliceosomal complex	Cellular Component	1	F1SEX9
4	GO:0030684	preribosome	Cellular Component	1	F1SHE8
4	GO:0035770	ribonucleoprotein granule	Cellular Component	2	F1SBG3,A0A287BLE1
4	GO:0044391	ribosomal subunit	Cellular Component	2	A5GFQ0,D0G781
4	GO:0030286	dynein complex	Cellular Component	3	A0A287AAM0,F2Z536,F1ST22
4	GO:1990777	lipoprotein particle	Cellular Component	3	A0A286ZFW3,A0A286ZQC7,Q29549
4	GO:0000815	ESCRT III complex	Cellular Component	1	M3VK03
4	GO:0098802	plasma membrane receptor complex	Cellular Component	3	A0A0B8RSQ9,A0A287A6X5,Q07717
4	GO:0008043	intracellular ferritin complex	Cellular Component	1	P19133
4	GO:0008305	integrin complex	Cellular Component	1	A0A0B8RSQ9
4	GO:0030964	NADH dehydrogenase complex	Cellular Component	1	D0G781
4	GO:0042824	MHC class I peptide loading complex	Cellular Component	1	Q07717
4	GO:0098797	plasma membrane protein complex	Cellular Component	8	B9TRW9,A0A286ZS14,F1S567,Q07717,Q31082,A0A287AYL4,A0A0B8RSQ9,A0A287A6X5
4	GO:0098800	inner mitochondrial membrane protein complex	Cellular Component	1	D0G781
4	GO:0098803	respiratory chain complex	Cellular Component	1	D0G781
4	GO:1902495	transmembrane transporter complex	Cellular Component	1	A0A286ZS14
4	GO:0005761	mitochondrial ribosome	Cellular Component	1	D0G781
4	GO:0005762	mitochondrial large ribosomal subunit	Cellular Component	1	D0G781
4	GO:0017119	Golgi transport complex	Cellular Component	1	F1SJ20
4	GO:0071013	catalytic step 2 spliceosome	Cellular Component	1	F1SEX9
4	GO:1902560	GMP reductase complex	Cellular Component	1	F1RUJ4
4	GO:1904949	ATPase complex	Cellular Component	2	A0A287B017,A0A286ZS14
4	GO:1905360	GTPase complex	Cellular Component	1	B9TRW9
4	GO:1905368	peptidase complex	Cellular Component	1	A0A287A6X5
4	GO:1990234	transferase complex	Cellular Component	7	F4ZS20,F1RHN8,A0A286ZJD1,A0A287ACR8,F1SCY0,A0A287B017,I3LCB2
4	GO:0031514	motile cilium	Cellular Component	2	A0A287BLE1,F1ST22
4	GO:0043231	intracellular membrane-bounded organelle	Cellular Component	80	F1SCY2,F1S9L3,A0A286ZUW5,Q29549,A0A287BLV9,A7VK00,P82460,A0A287ALA0,K7GKN2,A0A286ZK05,A0A287AB58,A0A288CFW7,F1SKD5,A0A287ACR8,O02799,I3LC26,I3LBR7,A0A286ZNL3,I3LEF1,A0A1P0REP6,F1SSF3,I3LB04,A0A0B8RZN7,I3LEI8,Q1WMM5,F1SJ20,A0A287AA63,A0A287A1K8,A0A287B7W8,M4QCI8,F1RVS1,A0A287A6X5,I3LDA5,K7GNR1,F1S870,A0A287AZC7,B6E314,I3LRJ4,A0A286ZQQ5,F1S567,Q07717,F1RLV7,A0A287A3J9,A0A287B807,A0A287BDE8,A0A287AS…
4	GO:0031967	organelle envelope	Cellular Component	11	I3L7Z6,M3VK03,A7VK00,A0A287ATD3,K7GKN2,A0A0B8RZN7,A0A287A6X5,F1S9L2,Q29549,A0A287ASX8,D0G781
4	GO:0031982	vesicle	Cellular Component	22	B6E314,A7VK00,K7GKN2,A0A287A3J9,A0A1P0REP6,I3LRN0,F1S567,F1SJB3,A0A286ZQC7,A1E295,A0A286ZZ12,P61288,F1RPW2,F1RX36,Q29549,A0A287AZC7,F1RYT3,I3LDA5,A0A287B011,F1SMV2,M3VK03,A0A287B807
4	GO:0031984	organelle subcompartment	Cellular Component	6	F1SJ20,F1S9L2,Q6RWA7,A0A286ZTH8,Q95266,Q07717
4	GO:0043232	intracellular non-membrane-bounded organelle	Cellular Component	40	F1S567,Q29290,A1E295,A0A287AHQ0,I3LB04,Q6RWA7,I3LVN1,A0A287A5Y1,F1S9L2,A0A1P0REP6,A0A287ASJ1,A0A287AMU9,A0A287BQ84,Q29549,A0A287A6X5,F1SMV2,Q9GLV6,F1SCY0,F1SE73,F1SRY9,F1SBG3,Q2XVP5,A0A287BLE1,D0G781,P61288,A0A287BRL8,P02554,A0A287AAM0,F2Z536,A5GFQ0,I3LC26,A0A287B017,M3VK03,I3LJ55,I3LCB2,F1SHE8,F1ST22,A0A286ZQM9,A0A286ZQ44,A0A287AV76
4	GO:0097708	intracellular vesicle	Cellular Component	22	A7VK00,K7GKN2,A0A287A3J9,A0A1P0REP6,F1SJB3,A0A286ZQC7,I3LRN0,F1S567,P61288,B6E314,A1E295,A0A286ZZ12,F1RPW2,F1RX36,Q29549,A0A287AZC7,F1RYT3,I3LDA5,M3VK03,A0A287B807,A0A287B011,F1SMV2
4	GO:0014069	postsynaptic density	Cellular Component	2	A7VK00,K7GKN2
4	GO:0034364	high-density lipoprotein particle	Cellular Component	3	A0A286ZQC7,Q29549,A0A286ZFW3
4	GO:0034385	triglyceride-rich plasma lipoprotein particle	Cellular Component	2	A0A286ZQC7,A0A286ZFW3
4	GO:0042627	chylomicron	Cellular Component	1	A0A286ZFW3
4	GO:0000315	organellar large ribosomal subunit	Cellular Component	1	D0G781
4	GO:0005930	axoneme	Cellular Component	1	F1ST22
4	GO:0097014	ciliary plasm	Cellular Component	1	F1ST22
4	GO:0097225	sperm midpiece	Cellular Component	1	A0A287BLE1
4	GO:0031970	organelle envelope lumen	Cellular Component	2	A0A0B8RZN7,A0A287A6X5
4	GO:0044427	chromosomal part	Cellular Component	6	M3VK03,A0A287A6X5,A0A287B017,I3LC26,I3LJ55,I3LVN1
4	GO:0044428	nuclear part	Cellular Component	37	I3L7Z6,M3VK03,A7VK00,A0A287ATD3,F1SNL7,A0A286ZK05,A0A287AHQ0,I3LQH7,A0A286ZZ12,D0G781,A0A287AMT7,F1RHN8,A0A287AZC7,I3LRN0,A0A287B807,A0A287BLV9,F1SHE8,F1RPJ7,F1RVS1,I3LVN1,F1SLF0,Q29290,A1E295,I3LB04,Q6RWA7,A0A287A5Y1,A0A287ALA0,K7GKN2,F1SEX9,I3LCB2,F1RLV7,I3LJ55,F1S9L2,I3LC26,A0A287BLE1,F1SSF3,A0A287B017
4	GO:0044429	mitochondrial part	Cellular Component	6	A0A0B8RZN7,A0A287A6X5,F1S9L2,Q29549,A0A287ASX8,D0G781
4	GO:0044430	cytoskeletal part	Cellular Component	12	P61288,F1S567,F1ST22,Q2XVP5,A0A1P0REP6,A0A287BRL8,A0A287AAM0,A0A286ZQM9,F2Z536,P02554,A0A286ZQ44,A0A287AV76
4	GO:0044431	Golgi apparatus part	Cellular Component	1	F1SJ20
4	GO:0044432	endoplasmic reticulum part	Cellular Component	7	F1S9L2,Q6RWA7,A0A286ZTH8,A0A286ZUW5,Q07717,Q29549,Q95266
4	GO:0044433	cytoplasmic vesicle part	Cellular Component	7	A0A287B011,F1SMV2,F1RYT3,A0A287AZC7,I3LDA5,A0A287B807,M3VK03
4	GO:0044437	vacuolar part	Cellular Component	3	A0A287B807,F1RYT3,A0A287AZC7
4	GO:0019897	extrinsic component of plasma membrane	Cellular Component	3	A0A287BQ84,I3L7Z6,B9TRW9
4	GO:0016021	integral component of membrane	Cellular Component	54	Q8SQC1,B7ZEQ3,A0A287ABK7,I3L9Z2,F1S567,Q6RWA7,A0A0B8RSQ9,A0A286ZS14,A0A287A6X5,Q07717,T2HGJ0,G0KXP9,A0A3G5MV14,A0A286ZTE1,A0A3G5MTE7,A0A3G5MYR3,A0A3G5MTA1,A0A287AKW4,A0A0N9E8P0,A0A287AYL4,I3L5D6,A0A0B8RTU9,A0A286ZZK2,I3LUE7,F1RYT3,F1RGC4,F4ZS15,D4NVU5,F1RM47,F1RSK4,A0A287B2K4,F1S0L5,A0A1P0REP6,I3LEA8,F1RLQ3,F1SU88,A0A287AY75,F1S6D6,A0A287AZC7,I3LCF5,A0A0B8RW41,O77553,A0A286ZNW8,F1SJ20,I3LG64,A0A2…
4	GO:0031226	intrinsic component of plasma membrane	Cellular Component	8	Q8SQC1,B7ZEQ3,A0A287ABK7,I3L9Z2,F1S567,A0A0B8RSQ9,A0A286ZS14,A0A287A6X5
4	GO:0005746	mitochondrial respiratory chain	Cellular Component	1	D0G781
4	GO:0031314	extrinsic component of mitochondrial inner membrane	Cellular Component	1	A0A287ASX8
4	GO:0009897	external side of plasma membrane	Cellular Component	3	A0A287BC02,F1RX36,F1S567
4	GO:0009898	cytoplasmic side of plasma membrane	Cellular Component	5	A0A287BQ84,I3L7Z6,B9TRW9,A0A287B807,A0A287A6X5
4	GO:0031256	leading edge membrane	Cellular Component	2	Q9GLV6,F1SCY0
4	GO:0098562	cytoplasmic side of membrane	Cellular Component	5	A0A287B807,A0A287A6X5,A0A287BQ84,I3L7Z6,B9TRW9
4	GO:0045211	postsynaptic membrane	Cellular Component	3	A7VK00,K7GKN2,F2Z5H2
4	GO:0098844	postsynaptic endocytic zone membrane	Cellular Component	2	A7VK00,K7GKN2
4	GO:0043197	dendritic spine	Cellular Component	2	A7VK00,K7GKN2
4	GO:0005635	nuclear envelope	Cellular Component	5	A7VK00,A0A287ATD3,K7GKN2,I3L7Z6,M3VK03
4	GO:0005768	endosome	Cellular Component	9	I3LRN0,F1S567,B6E314,P61288,A0A287AZC7,I3LDA5,M3VK03,A0A287B807,A0A1P0REP6
4	GO:0005783	endoplasmic reticulum	Cellular Component	16	Q95266,F1S9L2,Q6RWA7,A0A286ZTH8,A0A286ZUW5,Q07717,Q29549,I3LDA5,K7GNR1,F1S870,A0A1P0REP6,A0A287AZC7,B6E314,I3LRJ4,A0A286ZQQ5,F1S567
4	GO:0005794	Golgi apparatus	Cellular Component	9	F1SJ20,Q07717,F1RLV7,A0A287A3J9,A0A287B807,A0A287BDE8,I3LRJ4,A0A287ASX8,F1S567
4	GO:0030133	transport vesicle	Cellular Component	1	F1SJB3
4	GO:0030141	secretory granule	Cellular Component	3	F1RPW2,F1RX36,Q29549
4	GO:0001726	ruffle	Cellular Component	3	Q9GLV6,F1SCY0,I3L7Z6
4	GO:0120025	plasma membrane bounded cell projection	Cellular Component	13	I3L7Z6,A0A286ZQM9,Q95266,F1ST22,A7VK00,K7GKN2,A0A287AV76,A0A286ZQ44,F1S567,Q29549,Q9GLV6,F1SCY0,A0A287BLE1
4	GO:0000151	ubiquitin ligase complex	Cellular Component	3	F1RHN8,A0A286ZJD1,F4ZS20
4	GO:0005834	heterotrimeric G-protein complex	Cellular Component	1	B9TRW9
4	GO:0005737	cytoplasm	Cellular Component	116	F1RX36,A0A287BRL8,F1ST22,A5GFQ0,A0A287BLE1,M3VK03,Q5MJE5,A1E295,I3LRN0,F1SCY2,F1S9L3,A0A286ZUW5,Q29549,A0A287BLV9,F1RIF8,Q95JC8,F1SNL7,Q29290,K7GKN2,Q07717,F1SE73,K7GNR1,A0A286ZK05,A0A287AHQ0,F1SMG8,A0A288CFW7,F1SKD5,A0A287ACR8,O02799,I3LQH7,A0A286ZZ12,F1SCY0,F1S395,A0A287ATD3,I3L7Z6,F1S870,I3LEF1,A0A287AMT7,A0A287AAR0,F1RS72,A0A287AZC7,F1SRY9,A0A0B8S033,A0A287B807,F1SQ67,F1RPJ7,F1RVS1,I3LVN1,A0A…
4	GO:0016234	inclusion body	Cellular Component	2	A0A287BLE1,Q29549
4	GO:0030880	RNA polymerase complex	Cellular Component	1	I3LCB2
4	GO:0031234	extrinsic component of cytoplasmic side of plasma membrane	Cellular Component	3	B9TRW9,A0A287BQ84,I3L7Z6
4	GO:0031248	protein acetyltransferase complex	Cellular Component	2	A0A287ACR8,A0A287B017
4	GO:0044444	cytoplasmic part	Cellular Component	86	A0A287BLE1,F1ST22,F1SCY2,F1S9L3,A0A286ZUW5,Q29549,A0A287BLV9,F1RIF8,Q95JC8,F1SNL7,Q29290,K7GKN2,Q07717,F1SE73,K7GNR1,A0A286ZK05,A0A287AHQ0,F1SMG8,A0A288CFW7,F1SKD5,A0A287ACR8,O02799,I3LQH7,A0A286ZZ12,F1SCY0,F1S395,A0A287ATD3,I3L7Z6,F1S870,I3LEF1,A0A287AMT7,A0A287AAR0,F1RS72,A0A287AZC7,I3LRN0,F1SRY9,A0A0B8S033,A0A287B807,F1SQ67,M3VK03,F1RPJ7,F1RVS1,I3LVN1,A0A287B017,F1SQ36,A0A287A6X5,F1RLI9,F1SLF0…
4	GO:0120038	plasma membrane bounded cell projection part	Cellular Component	8	A7VK00,K7GKN2,A0A287AV76,Q29549,Q9GLV6,F1SCY0,F1ST22,A0A287BLE1
4	GO:0005938	cell cortex	Cellular Component	3	Q2XVP5,F1RX36,A0A287BRL8
4	GO:0036126	sperm flagellum	Cellular Component	1	A0A287BLE1
4	GO:0043005	neuron projection	Cellular Component	5	A7VK00,K7GKN2,A0A287AV76,Q29549,Q95266
4	GO:0036477	somatodendritic compartment	Cellular Component	4	Q29549,A7VK00,K7GKN2,A0A287AV76
4	GO:0097418	neurofibrillary tangle	Cellular Component	1	Q29549
4	GO:1901588	dendritic microtubule	Cellular Component	1	A0A287AV76
4	GO:0005903	brush border	Cellular Component	1	A0A286ZQ44
4	GO:0005747	mitochondrial respiratory chain complex I	Cellular Component	1	D0G781
4	GO:0016222	procollagen-proline 4-dioxygenase complex	Cellular Component	1	A0A286ZUW5
4	GO:0032279	asymmetric synapse	Cellular Component	2	A7VK00,K7GKN2
4	GO:0099512	supramolecular fiber	Cellular Component	8	P02554,Q2XVP5,A0A1P0REP6,A0A287AAM0,F2Z536,P61288,A0A286ZQ44,A0A287AV76
5	GO:0030176	integral component of endoplasmic reticulum membrane	Cellular Component	2	Q07717,Q6RWA7
5	GO:0005741	mitochondrial outer membrane	Cellular Component	1	F1S9L2
5	GO:0030659	cytoplasmic vesicle membrane	Cellular Component	3	F1RYT3,A0A287B011,F1SMV2
5	GO:0005743	mitochondrial inner membrane	Cellular Component	4	A0A287ASX8,D0G781,F1S9L2,Q29549
5	GO:0000139	Golgi membrane	Cellular Component	1	F1SJ20
5	GO:0045121	membrane raft	Cellular Component	1	Q8SQC1
5	GO:0032587	ruffle membrane	Cellular Component	2	Q9GLV6,F1SCY0
5	GO:0005901	caveola	Cellular Component	1	Q8SQC1
5	GO:0098852	lytic vacuole membrane	Cellular Component	3	F1RYT3,A0A287AZC7,A0A287B807
5	GO:0010009	cytoplasmic side of endosome membrane	Cellular Component	1	A0A287B807
5	GO:0031901	early endosome membrane	Cellular Component	1	A0A287B807
5	GO:0031902	late endosome membrane	Cellular Component	2	A0A287B807,A0A287AZC7
5	GO:0055038	recycling endosome membrane	Cellular Component	1	I3LDA5
5	GO:0005923	bicellular tight junction	Cellular Component	1	Q9GLV6
5	GO:0005925	focal adhesion	Cellular Component	1	A0A287BQ84
5	GO:0005759	mitochondrial matrix	Cellular Component	1	D0G781
5	GO:0005775	vacuolar lumen	Cellular Component	1	F1RYT3
5	GO:0005788	endoplasmic reticulum lumen	Cellular Component	1	Q29549
5	GO:0031981	nuclear lumen	Cellular Component	33	F1SNL7,A0A286ZK05,A0A287AHQ0,I3LQH7,A0A286ZZ12,A0A287ATD3,D0G781,A0A287AMT7,F1RHN8,A0A287AZC7,I3LRN0,A0A287B807,A0A287BLV9,M3VK03,F1SHE8,F1RPJ7,F1RVS1,I3LVN1,F1SLF0,Q29290,A1E295,I3LB04,Q6RWA7,A0A287A5Y1,I3LC26,A0A287B017,I3LCB2,F1RLV7,I3LJ55,A0A287BLE1,A0A287ALA0,F1SSF3,F1S9L2
5	GO:0022626	cytosolic ribosome	Cellular Component	1	A5GFQ0
5	GO:0030686	90S preribosome	Cellular Component	1	F1SHE8
5	GO:0030687	preribosome, large subunit precursor	Cellular Component	1	F1SHE8
5	GO:0036464	cytoplasmic ribonucleoprotein granule	Cellular Component	2	A0A287BLE1,F1SBG3
5	GO:0015934	large ribosomal subunit	Cellular Component	2	A5GFQ0,D0G781
5	GO:0005868	cytoplasmic dynein complex	Cellular Component	2	A0A287AAM0,F2Z536
5	GO:0035631	CD40 receptor complex	Cellular Component	1	A0A287A6X5
5	GO:1990712	HFE-transferrin receptor complex	Cellular Component	1	Q07717
5	GO:0045271	respiratory chain complex I	Cellular Component	1	D0G781
5	GO:0005890	sodium:potassium-exchanging ATPase complex	Cellular Component	1	A0A286ZS14
5	GO:0042611	MHC protein complex	Cellular Component	3	Q07717,Q31082,A0A287AYL4
5	GO:0071065	alpha9-beta1 integrin-vascular cell adhesion molecule-1 complex	Cellular Component	1	F1S567
5	GO:0098533	ATPase dependent transmembrane transport complex	Cellular Component	1	A0A286ZS14
5	GO:0070603	SWI/SNF superfamily-type complex	Cellular Component	1	A0A287B017
5	GO:1905286	serine-type peptidase complex	Cellular Component	1	A0A287A6X5
5	GO:1905369	endopeptidase complex	Cellular Component	1	A0A287A6X5
5	GO:0061695	transferase complex, transferring phosphorus-containing groups	Cellular Component	2	I3LCB2,F1SCY0
5	GO:1902493	acetyltransferase complex	Cellular Component	2	A0A287ACR8,A0A287B017
5	GO:0097729	9+2 motile cilium	Cellular Component	1	A0A287BLE1
5	GO:0005739	mitochondrion	Cellular Component	10	F1S9L2,Q29549,D0G781,A0A0B8RZN7,A0A287A6X5,A0A287ASX8,F1SCY2,F1S9L3,A0A286ZUW5,A0A287BLV9
5	GO:0005773	vacuole	Cellular Component	8	F1SKH6,Q5MJE5,A1E295,I3LRN0,A0A287BLE1,F1RYT3,A0A287AZC7,A0A287B807
5	GO:0005634	nucleus	Cellular Component	58	A0A287BRL8,I3LC26,A0A287B017,F1S9L2,I3LVN1,I3L7Z6,M3VK03,A7VK00,A0A287ATD3,F1SNL7,A0A286ZK05,A0A287AHQ0,I3LQH7,A0A286ZZ12,D0G781,A0A287AMT7,F1RHN8,A0A287AZC7,I3LRN0,A0A287B807,A0A287BLV9,F1SHE8,F1RPJ7,F1RVS1,F1SLF0,I3LCB2,Q29290,A1E295,I3LB04,Q6RWA7,A0A287A5Y1,A0A287ALA0,F1RLV7,I3LJ55,A0A287BLE1,F1SSF3,K7GKN2,F1SEX9,P82460,A0A287AB58,A0A288CFW7,F1SKD5,A0A287ACR8,O02799,I3LBR7,A0A286ZNL3,I3LEF1,A0…
5	GO:0005740	mitochondrial envelope	Cellular Component	6	A0A0B8RZN7,A0A287A6X5,F1S9L2,Q29549,A0A287ASX8,D0G781
5	GO:0098791	Golgi subcompartment	Cellular Component	1	F1SJ20
5	GO:0098827	endoplasmic reticulum subcompartment	Cellular Component	5	F1S9L2,Q6RWA7,A0A286ZTH8,Q95266,Q07717
5	GO:0005694	chromosome	Cellular Component	6	M3VK03,A0A287A6X5,I3LC26,A0A287B017,I3LVN1,I3LJ55
5	GO:0005730	nucleolus	Cellular Component	10	F1S9L2,I3LVN1,I3LCB2,F1SHE8,Q29290,A1E295,A0A287AHQ0,I3LB04,Q6RWA7,A0A287A5Y1
5	GO:0005811	lipid droplet	Cellular Component	1	F1S9L2
5	GO:0005819	spindle	Cellular Component	2	P61288,A0A1P0REP6
5	GO:0005856	cytoskeleton	Cellular Component	22	Q9GLV6,F1SCY0,F1SE73,F1SRY9,Q2XVP5,F1S567,A0A287BRL8,A0A1P0REP6,P02554,A0A287AAM0,F2Z536,P61288,F1ST22,A0A286ZQM9,A0A286ZQ44,A0A287AV76,A0A287ASJ1,A0A287AMU9,A0A287BQ84,Q29549,A0A287A6X5,F1SMV2
5	GO:0031410	cytoplasmic vesicle	Cellular Component	22	A0A1P0REP6,F1SJB3,A0A286ZQC7,I3LRN0,F1S567,B6E314,A1E295,A0A286ZZ12,P61288,F1RPW2,F1RX36,Q29549,A0A287AZC7,F1RYT3,I3LDA5,M3VK03,A0A287B011,F1SMV2,A0A287B807,A7VK00,K7GKN2,A0A287A3J9
5	GO:0034366	spherical high-density lipoprotein particle	Cellular Component	2	A0A286ZQC7,Q29549
5	GO:0034361	very-low-density lipoprotein particle	Cellular Component	2	A0A286ZQC7,A0A286ZFW3
5	GO:0005758	mitochondrial intermembrane space	Cellular Component	2	A0A0B8RZN7,A0A287A6X5
5	GO:0000785	chromatin	Cellular Component	5	I3LC26,I3LVN1,A0A287B017,M3VK03,A0A287A6X5
5	GO:0005657	replication fork	Cellular Component	1	A0A287B017
5	GO:0044454	nuclear chromosome part	Cellular Component	2	I3LC26,A0A287B017
5	GO:0090734	site of DNA damage	Cellular Component	1	I3LJ55
5	GO:0000228	nuclear chromosome	Cellular Component	2	I3LC26,A0A287B017
5	GO:0005654	nucleoplasm	Cellular Component	27	I3LCB2,I3LB04,F1RLV7,I3LJ55,A0A287BLE1,A0A287ALA0,F1SSF3,A0A287B017,F1SNL7,A0A286ZK05,A0A287AHQ0,I3LQH7,A0A286ZZ12,A0A287ATD3,D0G781,A0A287AMT7,F1RHN8,A0A287AZC7,I3LRN0,A0A287B807,A0A287BLV9,M3VK03,F1SHE8,F1RPJ7,F1RVS1,I3LVN1,F1SLF0
5	GO:0044451	nucleoplasm part	Cellular Component	8	I3LCB2,F1RLV7,I3LJ55,I3LB04,A0A287BLE1,A0A287ALA0,F1SSF3,A0A287B017
5	GO:0044452	nucleolar part	Cellular Component	4	F1S9L2,I3LVN1,I3LCB2,F1SHE8
5	GO:0055029	nuclear DNA-directed RNA polymerase complex	Cellular Component	1	I3LCB2
5	GO:0000922	spindle pole	Cellular Component	1	P61288
5	GO:0005815	microtubule organizing center	Cellular Component	5	A0A1P0REP6,A0A287AAM0,A0A287BRL8,A0A286ZQM9,Q2XVP5
5	GO:0030981	cortical microtubule cytoskeleton	Cellular Component	1	Q2XVP5
5	GO:0032432	actin filament bundle	Cellular Component	1	A0A287BRL8
5	GO:0099513	polymeric cytoskeletal fiber	Cellular Component	8	P02554,Q2XVP5,A0A1P0REP6,A0A287AAM0,F2Z536,P61288,A0A286ZQ44,A0A287AV76
5	GO:0097038	perinuclear endoplasmic reticulum	Cellular Component	1	Q29549
5	GO:0044440	endosomal part	Cellular Component	4	A0A287AZC7,I3LDA5,A0A287B807,M3VK03
5	GO:0098574	cytoplasmic side of lysosomal membrane	Cellular Component	1	A0A287B807
5	GO:0005887	integral component of plasma membrane	Cellular Component	8	A0A0B8RSQ9,A0A286ZS14,A0A287A6X5,Q8SQC1,B7ZEQ3,A0A287ABK7,I3L9Z2,F1S567
5	GO:0005769	early endosome	Cellular Component	3	A0A287B807,I3LRN0,F1S567
5	GO:0005770	late endosome	Cellular Component	3	P61288,A0A287AZC7,A0A287B807
5	GO:0055037	recycling endosome	Cellular Component	2	I3LDA5,B6E314
5	GO:0016529	sarcoplasmic reticulum	Cellular Component	1	Q95266
5	GO:0031091	platelet alpha granule	Cellular Component	2	F1RPW2,F1RX36
5	GO:0042583	chromaffin granule	Cellular Component	1	Q29549
5	GO:0098858	actin-based cell projection	Cellular Component	2	A0A286ZQ44,F1S567
5	GO:0031461	cullin-RING ubiquitin ligase complex	Cellular Component	2	F1RHN8,A0A286ZJD1
5	GO:0016528	sarcoplasm	Cellular Component	1	Q95266
5	GO:0099568	cytoplasmic region	Cellular Component	4	F1RX36,A0A287BRL8,F1ST22,Q2XVP5
5	GO:0016235	aggresome	Cellular Component	1	A0A287BLE1
5	GO:0000428	DNA-directed RNA polymerase complex	Cellular Component	1	I3LCB2
5	GO:0000123	histone acetyltransferase complex	Cellular Component	1	A0A287B017
5	GO:0031414	N-terminal protein acetyltransferase complex	Cellular Component	1	A0A287ACR8
5	GO:0000407	phagophore assembly site	Cellular Component	1	A0A287BLE1
5	GO:0005829	cytosol	Cellular Component	49	A5GFQ0,P01965,P04246,F1SCY0,F1RIF8,Q95JC8,F1SNL7,Q29290,K7GKN2,Q07717,F1SE73,A0A287BLE1,F1SCY2,K7GNR1,A0A286ZK05,A0A287AHQ0,F1SMG8,A0A288CFW7,F1SKD5,A0A287ACR8,O02799,I3LQH7,A0A286ZZ12,F1S395,A0A287ATD3,I3L7Z6,F1S870,I3LEF1,A0A287AMT7,A0A287AAR0,F1RS72,Q29549,A0A287AZC7,I3LRN0,F1SRY9,A0A0B8S033,A0A287B807,F1SQ67,M3VK03,F1RPJ7,F1RVS1,I3LVN1,A0A287B017,F1SQ36,A0A287A6X5,F1RLI9,F1SLF0,A0A286ZQM9,F1S…
5	GO:0005881	cytoplasmic microtubule	Cellular Component	2	P61288,A0A286ZQ44
5	GO:0044445	cytosolic part	Cellular Component	4	A5GFQ0,P01965,P04246,F1SCY0
5	GO:0044448	cell cortex part	Cellular Component	1	Q2XVP5
5	GO:0048471	perinuclear region of cytoplasm	Cellular Component	7	Q29549,K7GKN2,I3LDA5,A1E295,I3L7Z6,F1S870,A0A1P0REP6
5	GO:0030425	dendrite	Cellular Component	4	A7VK00,K7GKN2,Q29549,A0A287AV76
5	GO:0032838	plasma membrane bounded cell projection cytoplasm	Cellular Component	1	F1ST22
5	GO:0030424	axon	Cellular Component	3	A7VK00,K7GKN2,A0A287AV76
5	GO:0044309	neuron spine	Cellular Component	2	A7VK00,K7GKN2
5	GO:0097447	dendritic tree	Cellular Component	4	Q29549,A7VK00,K7GKN2,A0A287AV76
6	GO:0032580	Golgi cisterna membrane	Cellular Component	1	F1SJ20
6	GO:0005765	lysosomal membrane	Cellular Component	3	A0A287B807,F1RYT3,A0A287AZC7
6	GO:0098559	cytoplasmic side of early endosome membrane	Cellular Component	1	A0A287B807
6	GO:0098560	cytoplasmic side of late endosome membrane	Cellular Component	1	A0A287B807
6	GO:0043202	lysosomal lumen	Cellular Component	1	F1RYT3
6	GO:0099020	perinuclear endoplasmic reticulum lumen	Cellular Component	1	Q29549
6	GO:0022625	cytosolic large ribosomal subunit	Cellular Component	1	A5GFQ0
6	GO:0000932	P-body	Cellular Component	1	A0A287BLE1
6	GO:0042612	MHC class I protein complex	Cellular Component	1	Q07717
6	GO:0042613	MHC class II protein complex	Cellular Component	2	Q31082,A0A287AYL4
6	GO:0090533	cation-transporting ATPase complex	Cellular Component	1	A0A286ZS14
6	GO:0097346	INO80-type complex	Cellular Component	1	A0A287B017
6	GO:1905370	serine-type endopeptidase complex	Cellular Component	1	A0A287A6X5
6	GO:1902911	protein kinase complex	Cellular Component	1	F1SCY0
6	GO:0000323	lytic vacuole	Cellular Component	7	Q5MJE5,A1E295,I3LRN0,A0A287BLE1,F1RYT3,A0A287AZC7,A0A287B807
6	GO:0005776	autophagosome	Cellular Component	2	A0A287BLE1,F1SKH6
6	GO:0043073	germ cell nucleus	Cellular Component	1	A0A287BRL8
6	GO:0005795	Golgi stack	Cellular Component	1	F1SJ20
6	GO:0031985	Golgi cisterna	Cellular Component	1	F1SJ20
6	GO:0015629	actin cytoskeleton	Cellular Component	4	F1S567,A0A287BRL8,Q9GLV6,F1SCY0
6	GO:0015630	microtubule cytoskeleton	Cellular Component	13	Q2XVP5,A0A1P0REP6,P02554,A0A287AAM0,F2Z536,A0A287BRL8,A0A286ZQM9,P61288,A0A286ZQ44,A0A287AV76,F1ST22,F1SE73,F1SRY9
6	GO:0030863	cortical cytoskeleton	Cellular Component	1	Q2XVP5
6	GO:0030139	endocytic vesicle	Cellular Component	2	F1RYT3,A0A286ZQC7
6	GO:0048770	pigment granule	Cellular Component	2	A1E295,A0A286ZZ12
6	GO:0099503	secretory vesicle	Cellular Component	3	F1RPW2,F1RX36,Q29549
6	GO:0000790	nuclear chromatin	Cellular Component	2	A0A287B017,I3LC26
6	GO:0000792	heterochromatin	Cellular Component	1	I3LVN1
6	GO:0035861	site of double-strand break	Cellular Component	1	I3LJ55
6	GO:0005665	RNA polymerase II, core complex	Cellular Component	1	I3LCB2
6	GO:0016591	RNA polymerase II, holoenzyme	Cellular Component	1	I3LCB2
6	GO:0016604	nuclear body	Cellular Component	6	I3LB04,A0A287BLE1,A0A287ALA0,F1SSF3,F1RLV7,I3LJ55
6	GO:0001650	fibrillar center	Cellular Component	2	F1S9L2,I3LVN1
6	GO:0005736	RNA polymerase I complex	Cellular Component	1	I3LCB2
6	GO:0005666	RNA polymerase III complex	Cellular Component	1	I3LCB2
6	GO:0005813	centrosome	Cellular Component	4	A0A1P0REP6,A0A287AAM0,A0A287BRL8,A0A286ZQM9
6	GO:0005874	microtubule	Cellular Component	8	P61288,A0A286ZQ44,A0A287AV76,P02554,Q2XVP5,A0A1P0REP6,A0A287AAM0,F2Z536
6	GO:0005771	multivesicular body	Cellular Component	1	P61288
6	GO:0005902	microvillus	Cellular Component	2	A0A286ZQ44,F1S567
6	GO:0030175	filopodium	Cellular Component	1	F1S567
6	GO:0019005	SCF ubiquitin ligase complex	Cellular Component	1	F1RHN8
6	GO:0080008	Cul4-RING E3 ubiquitin ligase complex	Cellular Component	1	A0A286ZJD1
6	GO:1902562	H4 histone acetyltransferase complex	Cellular Component	1	A0A287B017
6	GO:0031415	NatA complex	Cellular Component	1	A0A287ACR8
6	GO:0008385	IkappaB kinase complex	Cellular Component	1	F1SCY0
6	GO:0097440	apical dendrite	Cellular Component	1	Q29549
7	GO:0000812	Swr1 complex	Cellular Component	1	A0A287B017
7	GO:1902554	serine/threonine protein kinase complex	Cellular Component	1	F1SCY0
7	GO:0005764	lysosome	Cellular Component	7	F1RYT3,A0A287AZC7,A0A287BLE1,A0A287B807,Q5MJE5,A1E295,I3LRN0
7	GO:0044753	amphisome	Cellular Component	1	A0A287BLE1
7	GO:0044754	autolysosome	Cellular Component	1	A0A287BLE1
7	GO:0001674	female germ cell nucleus	Cellular Component	1	A0A287BRL8
7	GO:0042470	melanosome	Cellular Component	2	A1E295,A0A286ZZ12
7	GO:0033553	rDNA heterochromatin	Cellular Component	1	I3LVN1
7	GO:0015030	Cajal body	Cellular Component	1	I3LB04
7	GO:0016605	PML body	Cellular Component	2	A0A287BLE1,I3LB04
7	GO:0016607	nuclear speck	Cellular Component	2	A0A287ALA0,F1SSF3
7	GO:0043189	H4/H2A histone acetyltransferase complex	Cellular Component	1	A0A287B017
8	GO:0005767	secondary lysosome	Cellular Component	1	A0A287BLE1
8	GO:0042585	germinal vesicle	Cellular Component	1	A0A287BRL8
8	GO:0035267	NuA4 histone acetyltransferase complex	Cellular Component	1	A0A287B017

## Sheet: Up-regulated Enrichment
GO_ID	Term	Category	Test	Ref	TestAll	RefAll	Test_per	Ref_per	Over_Under	TestSeqs	RefSeqs	P value	FDR	richFactor
GO:0051607	defense response to virus	P	20	44	316	4893	0.0632911	0.00899244	over	Q9GLV6,I3LRN0,I3LVN1,F1SCY1,A7VK00,A7VK01,K7GKN2,A0A385XIH5,F1SCY2,K7GNR1,A0A286ZK05,Q5MX78,A0A287AB58,F1S9L2,O02799,F1SCY0,Q0GFA4,I3LB04,A0A287A8K2,A0A286ZPJ7	Q9GLV6,I3LM39,I3LRN0,G3FP13,A0A287B383,I3LVN1,A0A287B880,F1RZ70,F1SCY1,A0A287BSF9,I3LH19,A7VK00,A7VK01,K7GKN2,A0A385XIH5,F1SCY2,K7GNR1,A0A286ZK05,Q5MX78,A0A287AB58,F1S9L2,O02799,F1SCY0,Q56VC2,F1RSL0,Q8SQ34,Q0GFA4,I3LB04,A0A287A8K2,K7GL74,A0A286ZZ16,F1RF26,A0A287B2B5,K9IVT8,A5JVA2,F1RSZ7,F1RIV0,F1RGS3,A0A286ZPJ7,I3L5D1,A0A287ASL4,I3LDJ9,A0A287AJ70,F1RZN4	3.77342e-13	1.32937e-09	0.454545
GO:0098542	defense response to other organism	P	23	63	316	4893	0.0727848	0.0128755	over	Q9GLV6,I3LRN0,A0A287AB58,I3LUE7,I3LVN1,Q95JC8,F1RX36,F1SCY1,A7VK00,A7VK01,K7GKN2,A0A385XIH5,F1SCY2,K7GNR1,A0A286ZK05,Q5MX78,F1S9L2,O02799,F1SCY0,Q0GFA4,I3LB04,A0A287A8K2,A0A286ZPJ7	Q9GLV6,I3LM39,I3LRN0,G3FP13,A0A287AB58,E5Q8C6,A0A287B8W9,Q9XSZ6,F1RGP5,A1XQR6,F1SFP6,P80310,A0A287AJU1,I3LGI8,F1RJ01,P12067,A0A2C9F343,A0A287BPW3,A0A287B9K1,I3LUE7,A0A287B383,I3LVN1,A0A287B880,F1RZ70,Q95JC8,Q8SQ34,F1RX36,F1SCY1,A0A287BSF9,I3LH19,A7VK00,A7VK01,K7GKN2,A0A385XIH5,F1SCY2,K7GNR1,A0A286ZK05,Q5MX78,F1S9L2,O02799,F1SCY0,Q56VC2,F1RSL0,Q0GFA4,I3LB04,A0A287A8K2,K7GL74,A0A286ZZ16,F1RF26,A0A2…	1.7319e-12	3.05073e-09	0.365079
GO:0005576	extracellular region	C	38	170	316	4893	0.120253	0.0347435	over	F1RX36,Q95JC8,A0A287AMK0,Q29290,A1E295,P09571,F1RPW2,Q8MJ76,A0A287A604,Q7M364,P61288,F1S268,A0A286ZZ12,I3LN42,A0A286ZNL3,A0A287AJI4,Q29549,P50390,I3LQ17,A0A287BDE8,Q0PM28,I3LRJ4,K7GQ48,F1SPU1,F1RQ75,F1S567,A0A286ZQC7,A0A286ZFW3,F1SRY9,P82460,Q07717,A0A287AB58,A0A286ZSJ7,B3STX9,P79263,F1SM61,P04366,F1SFI6	F1RM45,F1RX36,F1SQ09,K7GSP7,F1RYZ1,F1SAE9,F1SJB5,P00795,F1SAD9,F1RPH0,P28491,P00761,E1CAJ6,F1SES5,Q95JC8,A0A287AMK0,P08059,F2Z5B1,Q29290,O97763,F1STR1,A0A287AM26,F1RJ01,B2D1T3,A1E295,C3S7K5,F1S3D5,A0A287AY64,P04178,P09571,E0YLM4,A5GFX7,A0A287AKI9,F1SMX7,F1RXR2,F1STN0,I3LPB5,F1SCD0,F1S4J6,A0A287BPW3,A0A287BM11,F1RIR2,C3S7K6,F1S715,I3LTB8,I3LL32,A0A287AYH9,F1SFJ8,F1RPW2,Q8MJ76,A0A287A604,I3LN84,Q7M…	4.05246e-12	4.75894e-09	0.223529
GO:0009615	response to virus	P	21	57	316	4893	0.0664557	0.0116493	over	Q9GLV6,I3LRN0,I3LVN1,F1SCY1,A7VK00,A7VK01,K7GKN2,A0A385XIH5,F1SCY2,K7GNR1,A0A286ZK05,Q5MX78,A0A287AB58,F1S9L2,O02799,F1SCY0,Q0GFA4,I3LB04,A0A287A8K2,A0A286ZPJ7,Q29549	Q9GLV6,I3LM39,I3LRN0,G3FP13,A0A286ZZ16,F1RF26,A0A287B383,I3LVN1,A0A287B880,F1RZ70,F1SCY1,A0A287BSF9,I3LH19,A7VK00,A7VK01,K7GKN2,A0A385XIH5,F1SCY2,K7GNR1,A0A286ZK05,Q5MX78,A0A287AB58,F1S9L2,O02799,F1SCY0,Q56VC2,F1RSL0,Q8SQ34,Q0GFA4,I3LB04,A0A287A8K2,K7GL74,A0A287B2B5,K9IVT8,A5JVA2,F1RSZ7,F1RIV0,F1RGS3,A0A286ZPJ7,I3L5D1,A0A287ASL4,I3LDJ9,A0A287AJ70,F1RZN4,A0A287AEF3,F1S8S9,I3LR32,F1RPW9,I3LU51,Q6DU…	1.35827e-11	1.1963e-08	0.368421
GO:0051707	response to other organism	P	29	116	316	4893	0.0917722	0.0237073	over	Q9GLV6,I3LRN0,A0A287AB58,A7VK00,F1SCY1,Q29549,I3LUE7,A0A287AMT7,Q8SQC1,I3LVN1,Q95JC8,F1RX36,A7VK01,K7GKN2,A0A385XIH5,F1SCY2,K7GNR1,A0A286ZK05,Q5MX78,F1S9L2,O02799,F1SCY0,Q0GFA4,I3LB04,A0A287A8K2,A0A286ZPJ7,A0A287B807,A0A287BC02,F1RLI9	Q9GLV6,I3LM39,I3LRN0,G3FP13,A0A287AZK0,A0A287AB58,E5Q8C6,A0A287B8W9,Q9XSZ6,F1RGP5,A1XQR6,F1SFP6,P80310,A0A287AJU1,A7VK00,I3LR32,F1RPW9,I3LU51,Q6DUB7,F1SCY1,F1SCS1,A0A287ADE6,A0A288CG04,K7GT60,Q29549,Q29288,I3LFM6,I3LGI8,F1RJ01,P12067,A0A2C9F343,A0A287BPW3,A0A287B9K1,I3LUE7,A0A286ZZ16,F1RF26,A0A068F143,F1RT25,F1S715,I3LHE8,A0A287AMT7,F1SMB8,A0PA01,I3LDJ9,A0A287BBG2,A0A287BLM6,A0A287BJU2,F1RGL6,A7X…	9.61445e-11	5.64529e-08	0.25
GO:0043207	response to external biotic stimulus	P	29	116	316	4893	0.0917722	0.0237073	over	Q9GLV6,I3LRN0,A0A287AB58,A7VK00,F1SCY1,Q29549,I3LUE7,A0A287AMT7,Q8SQC1,I3LVN1,Q95JC8,F1RX36,A7VK01,K7GKN2,A0A385XIH5,F1SCY2,K7GNR1,A0A286ZK05,Q5MX78,F1S9L2,O02799,F1SCY0,Q0GFA4,I3LB04,A0A287A8K2,A0A286ZPJ7,A0A287B807,A0A287BC02,F1RLI9	Q9GLV6,I3LM39,I3LRN0,G3FP13,A0A287AZK0,A0A287AB58,E5Q8C6,A0A287B8W9,Q9XSZ6,F1RGP5,A1XQR6,F1SFP6,P80310,A0A287AJU1,A7VK00,I3LR32,F1RPW9,I3LU51,Q6DUB7,F1SCY1,F1SCS1,A0A287ADE6,A0A288CG04,K7GT60,Q29549,Q29288,I3LFM6,I3LGI8,F1RJ01,P12067,A0A2C9F343,A0A287BPW3,A0A287B9K1,I3LUE7,A0A286ZZ16,F1RF26,A0A068F143,A0A287BMS5,F1RT25,F1S715,I3LHE8,A0A287AMT7,F1SMB8,A0PA01,I3LDJ9,A0A287BBG2,A0A287BLM6,A0A287BJU2…	9.61445e-11	5.64529e-08	0.25
GO:0009607	response to biotic stimulus	P	29	119	316	4893	0.0917722	0.0243205	over	Q9GLV6,I3LRN0,A0A287AB58,A7VK00,F1SCY1,Q29549,I3LUE7,A0A287AMT7,Q8SQC1,I3LVN1,Q95JC8,F1RX36,A7VK01,K7GKN2,A0A385XIH5,F1SCY2,K7GNR1,A0A286ZK05,Q5MX78,F1S9L2,O02799,F1SCY0,Q0GFA4,I3LB04,A0A287A8K2,A0A286ZPJ7,A0A287B807,A0A287BC02,F1RLI9	Q9GLV6,I3LM39,I3LRN0,G3FP13,A0A287AZK0,A0A287AB58,E5Q8C6,A0A287B8W9,Q9XSZ6,F1RGP5,A1XQR6,F1SFP6,P80310,A0A287AJU1,A7VK00,I3LR32,F1RPW9,I3LU51,Q6DUB7,F1SCY1,F1SCS1,A0A287ADE6,A0A288CG04,K7GT60,Q29549,Q29288,I3LFM6,A0A287BIL8,I3LAE8,C5HGF3,F1SR90,I3LGI8,F1RJ01,P12067,A0A2C9F343,A0A287BPW3,A0A287B9K1,I3LUE7,A0A286ZZ16,F1RF26,A0A068F143,A0A287BMS5,F1RT25,F1S715,I3LHE8,A0A287AMT7,F1SMB8,A0PA01,I3LDJ9,…	1.87538e-10	9.43852e-08	0.243697
GO:0002376	immune system process	P	53	349	316	4893	0.167722	0.0713264	over	I3LUE7,Q29549,Q9GLV6,I3LRN0,A0A287AMT7,A0A287AYL4,A0A287BQ84,Q07717,A0A286ZQC7,T2HGJ0,G0KXP9,A0A3G5MV14,A0A3G5MTE7,A0A3G5MYR3,A0A3G5MTA1,A0A385XIH5,Q31082,A4ZVH0,A0A0N9E8P0,A0A286ZK05,Q5MX78,D4NVU5,A0A287A9D3,A0A287BC02,I3LEF1,A0A0B8RZN7,A0A286ZSJ7,F1S9L2,A0A287AB58,F1RHN8,I3LVN1,B6E314,F1S567,F1RLI9,F1RX36,A7VK00,K7GKN2,I3L9Z2,I3LJ55,Q95JC8,F1SCY1,A7VK01,F1SCY2,K7GNR1,O02799,F1SCY0,Q0GFA4,I3LB04…	F1RR96,K7GSP7,I3LUE7,Q29549,E7CR01,F1S064,A0A287A9T7,F1SA74,F1RU77,F1SCG1,F1SGG3,I3LGI8,F1STR1,B2D1T3,F1SGQ6,Q56VC2,F1S6A4,O62680,A0A287A4F2,K9IVQ3,A0A287B401,A0A287B6E4,I3LM39,G3FP13,F1SEZ4,B8XSJ7,A0A287AZK0,F1RZN4,Q9GLV6,I3LRN0,F1RTZ0,O46374,A0A287B426,A0A287A2N5,A0A287AMT7,F1SDC2,A0A287BSI6,F1S3K9,A0A287ABA9,B8XTR3,A0A287B3B3,Q8HX77,V9PR68,A0A287ARX3,A0A172Q3W6,A7ISN8,Q4ZJG0,Q8HX70,A7ISN5,F1S4…	1.37878e-09	6.07182e-07	0.151862
GO:0006952	defense response	P	35	181	316	4893	0.110759	0.0369916	over	I3LUE7,Q29549,Q9GLV6,I3LRN0,F1STV0,B3STX9,P79263,A0A287AB58,F1S9L2,F1RHN8,I3LVN1,Q95JC8,F1RX36,A7VK00,K7GKN2,F1SCY1,F1RLI9,A0A286ZQC7,I3LRJ4,A0A287ABK7,A7VK01,A0A385XIH5,F1SCY2,K7GNR1,A0A286ZK05,Q5MX78,O02799,F1SCY0,Q0GFA4,I3LB04,A0A287A8K2,A0A286ZPJ7,F1SQ36,B8XX91,A0A288CFW7	P26889,Q9MZ16,F1S0B9,I3LUE7,Q29549,F1SGG3,I3LGI8,O62680,A0A287A4F2,K9IVQ3,A0A287B401,A0A287B6E4,I3LM39,G3FP13,F1SEZ4,B8XSJ7,A0A287AZK0,F1RZN4,Q9GLV6,I3LRN0,P32394,F1S3K9,Q9TU45,F1STV0,F1RJ01,I3L5D1,C3S7K5,C3S7K6,A0A287AIG3,I3LL32,K7GQZ4,F1RST5,F1SGY1,F1S6A4,A5JVA2,A0A068F143,A0A287B088,F1SR90,Q0R678,B3STX9,P79263,A0A287AB58,E5Q8C6,A0A287B8W9,Q9XSZ6,F1RGP5,A1XQR6,F1SFP6,P80310,A0A287AJU1,F1SJB5,P5…	2.10831e-09	8.25288e-07	0.19337
GO:0005615	extracellular space	C	28	126	316	4893	0.0886076	0.0257511	over	F1RX36,A0A286ZQC7,A0A286ZFW3,Q29549,Q95JC8,A0A287AMK0,Q29290,A1E295,P09571,F1RPW2,Q8MJ76,A0A287A604,Q7M364,P61288,F1S268,A0A286ZZ12,I3LN42,A0A286ZNL3,A0A287AJI4,P50390,I3LQ17,A0A287BDE8,Q0PM28,I3LRJ4,K7GQ48,F1SPU1,F1RQ75,F1S567	F1RX36,F1SJB5,F1S9Q1,A0A287B6J6,F1RQ90,A0A287BNU5,A0A287AT21,F1SII4,F1SPK8,I3LVS7,F1S3J9,A0A287B836,Q06AU2,I3LPR3,A0A287BP43,A0A286ZQC7,F1RM45,A0A286ZFW3,F1SR90,Q29549,A0A287A531,K7GQF2,P00795,F1SAD9,F1RPH0,P28491,P00761,E1CAJ6,F1SES5,Q95JC8,A0A287AMK0,P08059,F2Z5B1,Q29290,O97763,F1STR1,A0A287AM26,F1RJ01,B2D1T3,A1E295,C3S7K5,F1S3D5,A0A287AY64,P04178,P09571,E0YLM4,A5GFX7,A0A287AKI9,F1SMX7,F1RXR2,F…	3.79088e-09	1.32479e-06	0.222222
GO:0004866	endopeptidase inhibitor activity	F	13	28	316	4893	0.0411392	0.00572246	over	F1RUM4,Q7M364,P79263,A0A287AJI4,A0A287BQK2,Q0PM28,P04366,Q29290,A0A287BDE8,A0A287AHT8,F1SFI6,I3LQ17,K7GQ48	F2Z5B1,F1SMX7,F1RUM4,Q7M364,F1SMW8,P79263,A0A287AJI4,A0A287BQK2,A0PA01,Q0PM28,P04366,F1RXM6,Q29290,I3LSU8,F1S402,A0A287BDE8,A0A287AHT8,F1SFI6,A0A286ZTM6,I3LN84,F1S418,F1RQP0,A0A287BSQ7,A1YPR8,I3LIN5,I3LTB8,I3LQ17,K7GQ48	4.13643e-09	1.32479e-06	0.464286
GO:0030414	peptidase inhibitor activity	F	13	29	316	4893	0.0411392	0.00592683	over	I3LQ17,K7GQ48,F1RUM4,Q7M364,P79263,A0A287AJI4,A0A287BQK2,Q0PM28,P04366,Q29290,A0A287BDE8,A0A287AHT8,F1SFI6	I3LIN5,I3LTB8,I3LQ17,K7GQ48,F2Z5B1,F1SMX7,F1RUM4,Q7M364,F1SMW8,P79263,A0A287AJI4,A0A287BQK2,A0PA01,Q0PM28,P04366,F1RXM6,Q29290,I3LSU8,F1S402,A0A287BDE8,A0A287AHT8,F1SFI6,A0A286ZTM6,I3LN84,F1S418,F1RQP0,A0A287BSQ7,A1YPR8,P17560	7.06594e-09	2.07444e-06	0.448276
GO:0002252	immune effector process	P	25	107	316	4893	0.0791139	0.021868	over	Q9GLV6,I3LRN0,Q29549,Q07717,A0A286ZQC7,I3LVN1,I3LJ55,F1SCY1,A7VK00,A7VK01,K7GKN2,A0A385XIH5,F1SCY2,K7GNR1,A0A286ZK05,Q5MX78,A0A287AB58,F1S9L2,O02799,F1SCY0,Q0GFA4,I3LB04,A0A287A8K2,A0A286ZPJ7,Q95JC8	F1SGG3,I3LGI8,F1STR1,B2D1T3,F1SGQ6,Q56VC2,O62680,Q9GLV6,I3LM39,I3LRN0,G3FP13,F1S8S9,F1S3K9,A0A287AKI9,F1RR96,I3L5D1,Q9TU45,Q9XSZ6,F1RK02,F1S3J9,E5F1H4,F1RHR8,F2Z5Q6,F1RU77,F1S475,I3LN58,K7GSP7,Q29549,K9IVR7,F6Q7E6,A0PA01,F1RS76,A0A287A8G9,F1SCG1,F1RTH8,F1RGG8,Q07717,A7XUJ6,F1RVZ4,F1RZN4,F1RGL6,F1SCS1,A0A287BBG2,A0A286ZQC7,A0A287BLM6,I3LTB8,F1RJ89,A0A286ZKA5,F1RVP8,A0A287B8W9,A0A287ABR0,A0A0D5BWD2…	9.13369e-09	2.47523e-06	0.233645
GO:0009605	response to external stimulus	P	39	232	316	4893	0.123418	0.0474147	over	Q9GLV6,I3LRN0,A0A287BQ84,A0A287AB58,A7VK00,F1SCY1,Q29549,A0A287B2K4,F1RVE6,I3LUE7,A0A287AMT7,A0A286ZFW3,I3LRJ4,Q8SQC1,I3LVN1,F1RX36,Q95JC8,F1RLI9,A0A286ZQC7,A0A287ABK7,A7VK01,K7GKN2,A0A385XIH5,F1SCY2,K7GNR1,A0A286ZK05,Q5MX78,F1S9L2,O02799,F1SCY0,Q0GFA4,I3LB04,A0A287A8K2,A0A286ZPJ7,A0A287AJI4,A0A287B807,A0A287BC02,F1S567,Q7M364	O62680,F1RM45,Q9GLV6,I3LM39,I3LRN0,G3FP13,A0A287AZK0,F1SGY1,F1SJB5,A0A286ZXS6,Q29288,F1S6A4,A0A287BQ84,A0A068F143,A0A287B088,F1SR90,Q0R678,A0A287AB58,E5Q8C6,A0A287B8W9,Q9XSZ6,F1RGP5,A1XQR6,F1SFP6,P80310,A0A287AJU1,A7VK00,I3LR32,F1RPW9,I3LU51,Q6DUB7,F1SCY1,F1SCS1,A0A287ADE6,A0A288CG04,K7GT60,Q29549,I3LFM6,F1RR96,F1RMJ0,Q76KI5,Q6YST0,A3F9C6,Q2TLZ2,I3LJU2,A0A287BQR7,F1RWC5,A0A287ASX4,A0A287BRC0,A0A2…	1.57887e-08	3.97312e-06	0.168103
GO:0044421	extracellular region part	C	29	144	316	4893	0.0917722	0.0294298	over	F1RX36,Q95JC8,A0A287AMK0,Q29290,A1E295,P09571,F1RPW2,Q8MJ76,A0A287A604,Q7M364,P61288,F1S268,A0A286ZZ12,I3LN42,A0A286ZNL3,A0A287AJI4,Q29549,P50390,I3LQ17,A0A287BDE8,Q0PM28,I3LRJ4,K7GQ48,F1SPU1,F1RQ75,F1S567,F1SRY9,A0A286ZFW3,A0A286ZQC7	F1RX36,F1SJB5,P00795,F1SAD9,F1RPH0,P28491,P00761,E1CAJ6,F1SES5,Q95JC8,A0A287AMK0,P08059,F2Z5B1,Q29290,O97763,F1STR1,A0A287AM26,F1RJ01,B2D1T3,A1E295,C3S7K5,F1S3D5,A0A287AY64,P04178,P09571,E0YLM4,A5GFX7,A0A287AKI9,F1SMX7,F1RXR2,F1STN0,I3LPB5,F1SCD0,F1S4J6,A0A287BPW3,A0A287BM11,F1RIR2,C3S7K6,F1S715,I3LTB8,I3LL32,A0A287AYH9,F1SFJ8,F1RPW2,Q8MJ76,A0A287A604,I3LN84,Q7M364,F1S2T7,F1SMW8,A0A287AVA9,Q29056…	2.14608e-08	5.04042e-06	0.201389
GO:0061135	endopeptidase regulator activity	F	13	33	316	4893	0.0411392	0.00674433	over	I3LQ17,K7GQ48,F1RUM4,Q7M364,P79263,A0A287AJI4,A0A287BQK2,Q0PM28,P04366,Q29290,A0A287BDE8,A0A287AHT8,F1SFI6	I3LIN5,I3LTB8,I3LQ17,K7GQ48,F2Z5B1,F1SMX7,F1RUM4,Q7M364,F1SMW8,P79263,A0A287AJI4,A0A287BQK2,A0PA01,Q0PM28,P04366,F1RXM6,Q29290,I3LSU8,F1S402,A0A287BDE8,A0A287AHT8,F1SFI6,A0A286ZTM6,I3LN84,F1SGM1,F1SGM3,F1RPQ3,P61291,F1SU98,F1S418,F1RQP0,A0A287BSQ7,A1YPR8	4.70892e-08	1.03684e-05	0.393939
GO:0061134	peptidase regulator activity	F	14	39	316	4893	0.0443038	0.00797057	over	I3LQ17,K7GQ48,F1RUM4,Q7M364,P79263,A0A287AJI4,A0A287BQK2,Q0PM28,P04366,Q29290,A0A287BDE8,A0A287AHT8,F1SFI6,F1SM61	I3LIN5,I3LTB8,I3LQ17,K7GQ48,F2Z5B1,F1SMX7,F1RUM4,Q7M364,F1SMW8,P79263,A0A287AJI4,A0A287BQK2,A0PA01,Q0PM28,P04366,F1RXM6,Q29290,I3LSU8,F1S402,A0A287BDE8,A0A287AHT8,F1SFI6,A0A286ZTM6,I3LN84,F1SGM1,F1SGM3,F1RPQ3,P61291,F1SU98,P63246,B2D1T3,A0A287AEF3,F1SM61,F1STR1,P17560,F1S418,F1RQP0,A0A287BSQ7,A1YPR8	5.70156e-08	1.18157e-05	0.358974
GO:0006955	immune response	P	36	216	316	4893	0.113924	0.0441447	over	A0A287AYL4,I3LUE7,Q07717,Q9GLV6,A0A286ZQC7,I3LEF1,F1S9L2,A0A287AB58,F1RHN8,I3LVN1,F1RX36,A7VK00,K7GKN2,I3LJ55,Q95JC8,F1SQ36,O02799,B8XX91,A0A288CFW7,A7VK01,F1SCY1,T2HGJ0,G0KXP9,A0A3G5MV14,A0A3G5MTE7,A0A3G5MYR3,A0A3G5MTA1,A0A385XIH5,Q31082,A4ZVH0,A0A0N9E8P0,A0A286ZK05,Q5MX78,D4NVU5,A0A287A9D3,A0A287BC02	F1SGG3,I3LGI8,F1STR1,B2D1T3,F1SGQ6,Q56VC2,O62680,A0A287A4F2,K9IVQ3,A0A287B401,A0A287B6E4,I3LM39,G3FP13,F1SEZ4,B8XSJ7,A0A287AZK0,F1RZN4,Q8HX77,V9PR68,A0A287ARX3,A0A172Q3W6,A7ISN8,Q4ZJG0,Q8HX70,A7ISN5,F1S4J6,A0A287AYL4,Q1W6C6,I3L5D1,F1S8S9,F1S3K9,A0A287AKI9,F1RR96,Q9TU45,Q9XSZ6,F1RK02,F1S3J9,E5F1H4,F1RHR8,F2Z5Q6,F1RU77,F1S475,I3LN58,F1RGL6,K7GSP7,I3LUE7,F1RJ01,F1RS76,A0A287A8G9,F1SCG1,F1S6A4,Q07717…	7.46797e-08	1.46165e-05	0.166667
GO:0045071	negative regulation of viral genome replication	P	8	15	316	4893	0.0253165	0.0030656	over	A7VK01,K7GKN2,A0A286ZK05,A0A287AB58,F1S9L2,F1SCY0,I3LB04,A0A286ZPJ7	F1SAQ3,D7P0F2,I3LMK7,A7VK01,K7GKN2,A0A286ZK05,A0A287AB58,F1S9L2,F1SCY0,A0A288CG04,F1RU33,I3LB04,A0A287B2B5,F1RIV0,A0A286ZPJ7	1.19704e-06	0.000221957	0.533333
GO:0051704	multi-organism process	P	35	232	316	4893	0.110759	0.0474147	over	Q8MJ76,Q9GLV6,I3LRN0,A0A287AB58,A7VK00,F1SCY1,Q29549,F1SE73,F1SFI6,I3LUE7,A0A287AMT7,A1E295,Q8SQC1,F1RHN8,I3L9Z2,I3LVN1,Q95JC8,F1RX36,A7VK01,K7GKN2,A0A286ZK05,F1S9L2,F1SCY0,I3LB04,A0A286ZPJ7,A0A385XIH5,F1SCY2,K7GNR1,Q5MX78,O02799,Q0GFA4,A0A287A8K2,A0A287B807,A0A287BC02,F1RLI9	Q8MJ76,A7LKB1,A0A287AD32,A0A287A634,F1SFP6,F1S418,F1SQL9,F1S4Y8,Q9GLV6,I3LM39,I3LRN0,G3FP13,A0A287AZK0,A0A287AB58,E5Q8C6,A0A287B8W9,Q9XSZ6,F1RGP5,A1XQR6,P80310,A0A287AJU1,A7VK00,I3LR32,F1RPW9,I3LU51,Q6DUB7,F1SCY1,F1SCS1,A0A287ADE6,A0A288CG04,K7GT60,Q29549,Q29288,I3LFM6,O46374,A0A286ZPC2,A0A287B101,F1RHR8,F1S2A8,F1SE73,F1RJ01,F1SQ01,P04178,F1SP32,A0A287B141,Q6J1I8,P36968,A0A287BTI4,F1RGI2,K9IVK7,A…	1.37664e-06	0.000242494	0.150862
GO:1903901	negative regulation of viral life cycle	P	9	21	316	4893	0.028481	0.00429185	over	A7VK01,K7GKN2,A0A286ZK05,A0A287AB58,F1S9L2,F1SCY0,I3LB04,A0A286ZPJ7,F1RHN8	F1SAQ3,A7VK01,K7GKN2,A0A286ZK05,A0A287AB58,F1S9L2,F1SCY0,A0A288CG04,F1RU33,I3LB04,A0A287B2B5,F1RIV0,A0A286ZPJ7,D7P0F2,I3LMK7,F1RT25,F1RZ52,F1SH50,F1SID1,F1RHN8,P32394	2.56911e-06	0.000420127	0.428571
GO:0004867	serine-type endopeptidase inhibitor activity	F	7	12	316	4893	0.0221519	0.00245248	over	F1RUM4,Q7M364,P79263,A0A287AJI4,A0A287BQK2,Q0PM28,P04366	F2Z5B1,F1SMX7,F1RUM4,Q7M364,F1SMW8,P79263,A0A287AJI4,A0A287BQK2,A0PA01,Q0PM28,P04366,F1RXM6	2.62356e-06	0.000420127	0.583333
GO:0048525	negative regulation of viral process	P	9	22	316	4893	0.028481	0.00449622	over	F1RHN8,A7VK01,K7GKN2,A0A286ZK05,A0A287AB58,F1S9L2,F1SCY0,I3LB04,A0A286ZPJ7	A0A287B0V1,F1RHN8,P32394,D7P0F2,F1SAQ3,A7VK01,K7GKN2,A0A286ZK05,A0A287AB58,F1S9L2,F1SCY0,A0A288CG04,F1RU33,I3LB04,A0A287B2B5,F1RIV0,A0A286ZPJ7,I3LMK7,F1RT25,F1RZ52,F1SH50,F1SID1	4.1031e-06	0.000628488	0.409091
GO:0004857	enzyme inhibitor activity	F	15	61	316	4893	0.0474684	0.0124668	over	I3LQ17,K7GQ48,F1RUM4,Q7M364,P79263,A0A287AJI4,A0A287BQK2,Q0PM28,P04366,Q29290,A0A287BDE8,A0A287AHT8,F1SFI6,F1SMV2,I3LRN0	I3LEI2,F1S073,I3LUP6,M3TYW5,Q6R2V0,E3VWG5,A0A287BMS5,F1S5N6,A0A287BAX9,Q9BEA5,F1RR20,A0A287AEK2,A0A287AKY1,Q712U6,A0A287BI08,A0A0B8RZ91,Q767K9,A0A287B9F1,I3LFB1,I3LIN5,I3LTB8,I3LQ17,K7GQ48,F2Z5B1,F1SMX7,F1RUM4,Q7M364,F1SMW8,P79263,A0A287AJI4,A0A287BQK2,A0PA01,Q0PM28,P04366,F1RXM6,Q29290,I3LSU8,F1S402,A0A287BDE8,A0A287AHT8,F1SFI6,A0A286ZTM6,F1SMV2,I3LN84,P10775,P17560,I3LRS0,I3LFM6,F1SJB5,P63246,F…	4.72646e-06	0.000693804	0.245902
GO:0050896	response to stimulus	P	96	1029	316	4893	0.303797	0.2103	over	A0A287B9T3,I3LUE7,Q29549,F1STV0,Q9GLV6,I3LRN0,A0A287AYL4,A0A287BQ84,Q07717,A0A286ZQC7,O02799,B3STX9,P79263,A0A287AB58,A7VK00,F1SCY1,F1RPW2,I3LRJ4,F1RQ75,F1RS72,A0A287BC02,F1SBG3,F1SSF3,I3LVN1,A0A287B017,I3LJ55,T2HGJ0,G0KXP9,A0A3G5MV14,A0A3G5MTE7,A0A3G5MYR3,A0A3G5MTA1,A0A385XIH5,Q31082,A4ZVH0,A0A0N9E8P0,A0A286ZK05,Q5MX78,D4NVU5,A0A287A9D3,F1SKD5,B9TRW9,O77553,I3L9Z2,A0A287AEE8,F1SHE8,A0A0B8RSQ9,A0…	A7LKB1,F1RMW4,F1SE72,A0A287AC69,A0A287AQB6,F1S066,F1RGP5,F1SHN7,F2Z518,F1RKG9,F1RN84,F1S3K9,F1RJM2,P04178,A0A287AKI9,I3L5D4,A0A287A9R8,F1SP32,A0A287AQ31,A0A287A4F2,F1RPQ3,F1SA22,F1STM9,K9IVK7,I3LFZ2,F1RLR4,I3L7E5,I3LR86,F1RWX5,A0A287B9T3,P26889,Q9MZ16,F1S0B9,F1SID1,F1RF77,I3LUE7,Q29549,A0A287ADK7,F1SMU1,A0A287AEF3,F1SGG3,I3LGI8,F1STR1,B2D1T3,F1SGQ6,Q56VC2,A0A287A9T7,O62680,Q06AS6,F1RM45,Q56P28,F1…	3.35843e-05	0.00473271	0.0932945
GO:0038023	signaling receptor activity	F	12	49	316	4893	0.0379747	0.0100143	over	Q8SQC1,Q1WMM5,A0A287AA63,F1SU88,I3LUE7,M4QCI8,I3L9Z2,O77553,A0A287B2K4,F1RVE6,A0A287AEE8,A0A287BHB0	A0A287AA85,Q8SQC1,Q1WMM5,Q2PZU8,P79298,A0A287AA63,I3WBA8,F1SU88,I3LJV6,A0A287A9T7,I3LUE7,M4QCI8,I3L5Y3,M3UZ58,F1SCY7,A5JVA2,F1RZN4,K7GPF4,I3LR80,A0A287A168,Q95L62,A0A287B0C2,A0A287B655,I3L9Z2,K9IVW0,A0A1D8MMD0,O77553,F1RTS8,D7P0F2,A0A287ATL8,A0A287B2K4,F1RVE6,Q6YST0,A3F9C6,K7GS93,Q9XSZ6,I3LGK2,B2D1T3,A8DSD5,A0A0B8RSD8,F1SB67,F1RVE7,F1RXN8,A0A0B8S0A6,Q8SQ34,A0A287BCF9,A0A287BHP4,A0A287AEE8,A0A287B…	4.4948e-05	0.00609045	0.244898
GO:0034340	response to type I interferon	P	7	17	316	4893	0.0221519	0.00347435	over	O02799,B8XX91,A0A288CFW7,A7VK01,K7GKN2,F1SCY1,A0A287AB58	O02799,I3L5D1,A0A287B6U9,A0A287AD32,A0A287BNZ9,A0A287BJU2,I3LH19,B8XX91,Q06AB2,A0A288CFW7,Q56VC2,A7VK01,K7GKN2,F1SCY1,A0A287AB58,A0A287BKR2,A0A287B2B5	4.85424e-05	0.00633388	0.411765
GO:0019882	antigen processing and presentation	P	12	52	316	4893	0.0379747	0.0106274	over	A0A287AYL4,Q07717,T2HGJ0,G0KXP9,A0A3G5MV14,A0A3G5MTE7,A0A3G5MYR3,A0A3G5MTA1,Q31082,A4ZVH0,A0A0N9E8P0,D4NVU5	F1RS76,F1S3J9,I3L5D1,A0A0B8RT32,P28491,Q8HX77,V9PR68,A0A287ARX3,A0A172Q3W6,A7ISN8,Q4ZJG0,Q8HX70,A7ISN5,A0A287AYL4,Q1W6C6,A0A287A8G9,A0A287BBG2,F1SGM1,K7GLU6,K9J6I5,Q07717,A5D9J7,K9J4P1,I3L8L2,K9J6K1,Q9XSZ6,A7XUJ6,B3SP85,T2HGJ0,T2HFS2,G0KXP9,A0A221ZTT5,Q8SPA8,Q0GAA3,A0A3G5MV14,A0A3G5MTE7,A0A3G5MYR3,Q764N1,A0A3G5MTA1,A0A287BNU5,F2Z5F2,A0A3G5MV07,A0A287AMK7,Q31082,A4ZVH0,A0A287BFE6,A0A0N9E8P0,Q5DLX8…	8.43175e-05	0.010609	0.230769
GO:0043901	negative regulation of multi-organism process	P	9	32	316	4893	0.028481	0.00653996	over	F1RHN8,A7VK01,K7GKN2,A0A286ZK05,A0A287AB58,F1S9L2,F1SCY0,I3LB04,A0A286ZPJ7	A0A287BJU2,A0A287B0V1,F1RHN8,A0A287B383,A0A287B880,F1RZ70,P32394,D7P0F2,F1SAQ3,A7VK01,K7GKN2,A0A286ZK05,A0A287AB58,F1S9L2,F1SCY0,A0A288CG04,F1RU33,I3LB04,A0A287B2B5,F1RIV0,A0A286ZPJ7,I3LMK7,F1RT25,F1RZ52,F1SH50,A0A287BSF9,I3LH19,F1S6A4,P28491,A0A287B0I3,F1SID1,F1SQ01	0.000129882	0.0156715	0.28125
GO:0071357	cellular response to type I interferon	P	6	14	316	4893	0.0189873	0.00286123	over	O02799,B8XX91,A0A288CFW7,A7VK01,K7GKN2,F1SCY1	O02799,I3L5D1,A0A287B6U9,A0A287AD32,A0A287BNZ9,A0A287BJU2,I3LH19,B8XX91,Q06AB2,A0A288CFW7,Q56VC2,A7VK01,K7GKN2,F1SCY1	0.00013345	0.0156715	0.428571
GO:0007599	hemostasis	P	8	26	316	4893	0.0253165	0.00531371	over	F1RPW2,B3STX9,I3LRJ4,F1RQ75,A0A286ZFW3,F1RX36,A0A287AJI4,Q7M364	F1SGY1,F1RPW2,B3STX9,A0A287B0I6,I3LRJ4,Q4LE85,F1RQ75,A0A286ZFW3,Q9XSZ6,F1RM45,A0A287A853,A0A287B9R0,A0A287A9T7,F1RQS0,A0A287A531,F1RX36,A0A287AJI4,F1RQ01,Q06AU2,A0A286ZZB2,A0A287BBF2,I3LDD9,K7GQL2,A0A287B8W9,I3LPR3,Q7M364	0.000154828	0.0170456	0.307692
GO:0007596	blood coagulation	P	8	26	316	4893	0.0253165	0.00531371	over	A0A286ZFW3,I3LRJ4,F1RX36,A0A287AJI4,Q7M364,F1RPW2,B3STX9,F1RQ75	F1SGY1,A0A286ZFW3,Q9XSZ6,F1RM45,A0A287A853,A0A287B9R0,A0A287A9T7,F1RQS0,A0A287A531,I3LRJ4,F1RX36,A0A287AJI4,F1RQ01,Q06AU2,A0A286ZZB2,A0A287BBF2,I3LDD9,K7GQL2,A0A287B8W9,I3LPR3,Q7M364,F1RPW2,B3STX9,A0A287B0I6,Q4LE85,F1RQ75	0.000154828	0.0170456	0.307692
GO:0060089	molecular transducer activity	F	12	56	316	4893	0.0379747	0.0114449	over	Q8SQC1,Q1WMM5,A0A287AA63,F1SU88,I3LUE7,M4QCI8,I3L9Z2,O77553,A0A287B2K4,F1RVE6,A0A287AEE8,A0A287BHB0	A0A287AA85,Q8SQC1,Q1WMM5,Q2PZU8,P79298,A0A287AA63,I3WBA8,D0G7E1,F1SCI4,A0A0B8S027,F1RJC5,K7GT60,F1SAQ3,F1SU88,I3LJV6,A0A287A9T7,I3LUE7,M4QCI8,I3L5Y3,M3UZ58,F1SCY7,A5JVA2,F1RZN4,K7GPF4,I3LR80,A0A287A168,Q95L62,A0A287B0C2,A0A287B655,I3L9Z2,K9IVW0,A0A1D8MMD0,O77553,F1RTS8,D7P0F2,A0A287ATL8,A0A287B2K4,F1RVE6,F1SB67,F1RVE7,F1RXN8,A0A0B8S0A6,Q8SQ34,A0A287BCF9,A0A287BHP4,A0A287AEE8,A0A287BHB0,K7GQF2,Q6Y…	0.000180467	0.0192662	0.214286
GO:0042221	response to chemical	P	47	432	316	4893	0.148734	0.0882894	over	A0A287B9T3,F1STV0,A0A287BQ84,F1SKD5,A0A287B2K4,F1RVE6,A0A287ABK7,A0A286ZZ12,A0A287B7W8,I3L9Z2,I3LUE7,A0A286ZQC7,O02799,Q0GFA4,F1SE73,Q8SQC1,I3LC26,P79263,A0A287AB58,F1RHN8,A0A287A6X5,A7VK00,F1SCY2,K7GNR1,F1RLI9,A0A287ATD3,Q9GLV6,F1RX36,Q29549,Q95JC8,F1SQ36,B8XX91,A0A288CFW7,Q6RWA7,A0A287B807,A0A287BC02,Q07717,A7VK01,K7GKN2,F1SCY1,I3LVN1,A1E295,P01965,P04246,B6E314,Q9XSH0,F1S567	P04178,A0A287B9T3,A0A287A9T7,Q56P28,F1S3K9,F1STV0,A0A287AZK0,F1SGY1,F1SJB5,A0A286ZXS6,Q29288,A0A287BQ84,A0A287BIL8,Q6S4N2,F1RRF2,P80310,F1RUZ6,M3VK37,F1RK74,F1RR96,F1RMJ0,Q76KI5,Q6YST0,A3F9C6,Q2TLZ2,A5GFS8,A0A287A2K0,F1SID1,F1SKD5,A0A287BTJ4,A7LKB1,A0A287B5K8,Q06AS6,A5A755,A0A287AXG0,I3L6U9,A0A287BQR7,F1RWC5,A0A287ASX4,A0A287BRC0,A0A287B2K4,F1RVE6,F1SRN4,F1RHR8,Q06AT6,A0A287B4G4,I3LKU0,A0A287AFN2…	0.000188725	0.0195553	0.108796
GO:0050817	coagulation	P	8	27	316	4893	0.0253165	0.00551809	over	F1RPW2,B3STX9,I3LRJ4,F1RQ75,A0A286ZFW3,F1RX36,A0A287AJI4,Q7M364	F1SGY1,F1RPW2,B3STX9,A0A287B0I6,I3LRJ4,Q4LE85,F1RQ75,A0A286ZFW3,Q9XSZ6,F1RM45,A0A287A853,A0A287B9R0,A0A287A9T7,F1RQS0,A0A287A531,F1RX36,F1S3K9,A0A287AJI4,F1RQ01,Q06AU2,A0A286ZZB2,A0A287BBF2,I3LDD9,K7GQL2,A0A287B8W9,I3LPR3,Q7M364	0.000207827	0.0209193	0.296296
GO:0043900	regulation of multi-organism process	P	14	75	316	4893	0.0443038	0.015328	over	Q9GLV6,I3LRN0,F1RHN8,I3LVN1,A7VK01,K7GKN2,A0A286ZK05,A0A287AB58,F1S9L2,F1SCY0,I3LB04,A0A286ZPJ7,F1SCY1,Q95JC8	Q9GLV6,I3LM39,I3LRN0,G3FP13,A0A287BJU2,F1RGL6,A7XUJ6,A0A287B0V1,F1RHN8,A0A287B383,I3LVN1,A0A287B880,F1RZ70,P32394,D7P0F2,F2Z5J6,F1SB67,F1RM45,F1SAQ3,F1S9Q1,A0A286ZW70,K9J6J2,A0A287A634,P62936,F2Z557,A5GFS8,F1RIE2,F1RTY6,F1SJK6,F1SD96,F1SF95,F1SGK9,A0A287BSF9,A7VK01,K7GKN2,A0A286ZK05,A0A287AB58,F1S9L2,F1SCY0,A0A288CG04,F1RU33,I3LB04,A0A287B2B5,F1RIV0,A0A286ZPJ7,I3LMK7,F1RS45,O46374,F1RT25,F1RZ52,F…	0.000251938	0.022394	0.186667
GO:0042730	fibrinolysis	P	3	3	316	4893	0.00949367	0.000613121	over	A0A286ZFW3,A0A287AJI4,F1RX36	A0A286ZFW3,A0A287AJI4,F1RX36	0.000266973	0.022394	1
GO:0140239	postsynaptic endocytosis	P	3	3	316	4893	0.00949367	0.000613121	over	A7VK00,K7GKN2,F2Z5H2	A7VK00,K7GKN2,F2Z5H2	0.000266973	0.022394	1
GO:0008199	ferric iron binding	F	3	3	316	4893	0.00949367	0.000613121	over	P09571,Q9GLE7,P19133	P09571,Q9GLE7,P19133	0.000266973	0.022394	1
GO:0098884	postsynaptic neurotransmitter receptor internalization	P	3	3	316	4893	0.00949367	0.000613121	over	F2Z5H2,A7VK00,K7GKN2	F2Z5H2,A7VK00,K7GKN2	0.000266973	0.022394	1
GO:0099590	neurotransmitter receptor internalization	P	3	3	316	4893	0.00949367	0.000613121	over	A7VK00,K7GKN2,F2Z5H2	A7VK00,K7GKN2,F2Z5H2	0.000266973	0.022394	1
GO:0002701	negative regulation of production of molecular mediator of immune response	P	3	3	316	4893	0.00949367	0.000613121	over	A0A286ZQC7,I3LJ55,Q95JC8	A0A286ZQC7,I3LJ55,Q95JC8	0.000266973	0.022394	1
GO:0006950	response to stress	P	50	476	316	4893	0.158228	0.0972818	over	I3LUE7,Q29549,Q9GLV6,I3LRN0,F1STV0,O02799,B3STX9,P79263,A0A287AB58,F1RPW2,I3LRJ4,F1RQ75,I3LVN1,A0A287B017,I3LJ55,A0A286ZFW3,A0A287A6X5,F1SE73,I3LEF1,F1S9L2,F1RHN8,B6E314,A0A287ATD3,F1RX36,Q95JC8,A7VK00,K7GKN2,F1SCY1,F1RLI9,A0A286ZQC7,A0A287ABK7,A7VK01,A0A385XIH5,F1SCY2,K7GNR1,A0A286ZK05,Q5MX78,F1SCY0,Q0GFA4,I3LB04,A0A287A8K2,A0A286ZPJ7,A0A287AJI4,F1SQ36,B8XX91,A0A288CFW7,A0A287AZC7,A0A287BLE1,Q7M…	A7LKB1,F1RMW4,F1SE72,A0A287AC69,A0A287AQB6,F1S066,P04178,A0A287A9R8,F1SP32,A0A287AQ31,A0A287A4F2,F1RPQ3,F1SA22,F1STM9,K9IVK7,I3LFZ2,F1RLR4,I3L7E5,I3LR86,F1RWX5,P26889,Q9MZ16,F1S0B9,F1SID1,F1RF77,I3LUE7,Q29549,F1SGG3,I3LGI8,O62680,K9IVQ3,A0A287B401,A0A287B6E4,I3LM39,G3FP13,F1SEZ4,B8XSJ7,A0A287AZK0,F1RZN4,Q9GLV6,I3LRN0,P32394,F1S3K9,Q9TU45,F1STV0,F1RJ01,I3L5D1,C3S7K5,C3S7K6,A0A287AIG3,I3LL32,K7GQZ4…	0.000275947	0.0226084	0.105042
GO:0034097	response to cytokine	P	19	123	316	4893	0.0601266	0.025138	over	A0A286ZQC7,O02799,Q0GFA4,A0A287AB58,F1RHN8,A7VK00,F1SCY2,K7GNR1,A0A287A6X5,F1RLI9,Q95JC8,F1SQ36,B8XX91,A0A288CFW7,Q9GLV6,A7VK01,K7GKN2,F1SCY1,P79263	A0A287A9T7,A0A287AFW7,A0A286ZQC7,A0A287BNZ9,Q8HZK2,Q2VTP6,E7CR01,O02799,Q29056,P26889,E5F1H4,Q0GFA4,F1RYJ5,F6Q7E6,A0A287AEF3,I3LJV6,A0A287AKI9,I3L9C8,A0A286ZZM7,A5A757,F6PVF4,F1RVZ4,A7LKB1,A0A287AB58,A0A287BKR2,A0A287B2B5,F1S0H1,A0A287BEU8,F1RHN8,A7VK00,F1SCY2,K7GNR1,F1SGK9,Q06AB2,F1S6Q1,A0A287B6E4,A0A287AMV5,A0A287BPQ6,K9IVT8,I3L5D1,A0A287A6X5,F1RLI9,F1SNV8,Q863I2,Q9XSZ6,I3LKY5,Q95JC8,F1SQ36,A0A…	0.000288756	0.0227811	0.154472
GO:0032101	regulation of response to external stimulus	P	15	85	316	4893	0.0474684	0.0173718	over	Q9GLV6,I3LRN0,A0A287BQ84,I3LUE7,A0A286ZFW3,I3LRJ4,I3LVN1,F1RX36,F1SCY1,F1RLI9,A0A286ZQC7,A0A287ABK7,A0A287AJI4,Q95JC8,Q7M364	O62680,Q9GLV6,I3LM39,I3LRN0,G3FP13,F1SGY1,F1S6A4,A0A287BQ84,A0A068F143,A0A287B088,F1SR90,Q0R678,Q9XSZ6,F1RM45,A0A287BLM6,A0A287AKI9,I3LUE7,Q863I2,Q29288,F1RQS0,A0A287A531,A0A286ZFW3,I3LRJ4,A0A0D5BWD2,A0A287BJU2,F1RGL6,A7XUJ6,F1S9A4,A0A287B654,A0A287B383,I3LVN1,A0A287B880,F1RZ70,F1RX36,A0A287AEY7,A0A287BK75,I3L5D4,F1SCY1,A0A287BSF9,I3LH19,F1SJB5,I3LGA2,F6PVF4,A0SXU8,I3L5D1,F1RLI9,F1SGG3,A0A286ZQC7…	0.000290987	0.0227811	0.176471
GO:0004252	serine-type endopeptidase activity	F	6	16	316	4893	0.0189873	0.00326998	over	B3STX9,F1S6D6,I3LRJ4,F1RQ75,A0A287A481,A0A287A6X5	P00761,F1STR1,B2D1T3,F1SBU7,F1RLQ9,F1SPS7,B3STX9,A0A286ZRL1,K7GMK0,P23687,F1S6D6,I3LRJ4,C6L245,F1RQ75,A0A287A481,A0A287A6X5	0.000318555	0.0243972	0.375
GO:0008236	serine-type peptidase activity	F	7	23	316	4893	0.0221519	0.00470059	over	B3STX9,F1S6D6,I3LRJ4,F1RQ75,A0A287A481,A0A287A6X5,F1STV0	P00761,F1STR1,B2D1T3,F1SBU7,F1RLQ9,F1SPS7,B3STX9,A0A286ZRL1,K7GMK0,P23687,F1S6D6,I3LRJ4,C6L245,F1RQ75,A0A287A481,A0A287A6X5,F1RSC3,F1SC70,F1STV0,A0A286ZJD8,A0A287BRT7,F1SM56,I3LUL8	0.000436416	0.0320311	0.304348
GO:0017171	serine hydrolase activity	F	7	23	316	4893	0.0221519	0.00470059	over	B3STX9,F1S6D6,I3LRJ4,F1RQ75,A0A287A481,A0A287A6X5,F1STV0	P00761,F1STR1,B2D1T3,F1SBU7,F1RLQ9,F1SPS7,B3STX9,A0A286ZRL1,K7GMK0,P23687,F1S6D6,I3LRJ4,C6L245,F1RQ75,A0A287A481,A0A287A6X5,F1RSC3,F1SC70,F1STV0,A0A286ZJD8,A0A287BRT7,F1SM56,I3LUL8	0.000436416	0.0320311	0.304348
GO:1903321	negative regulation of protein modification by small protein conjugation or removal	P	6	17	316	4893	0.0189873	0.00347435	over	F1SE73,A0A287BLE1,A0A287AB58,I3LRN0,F1RHN8,A0A287AV76	F1SE73,A0A287BLE1,A0A287AB58,K7GM88,A0A287BBG2,F1S6A4,I3LJI6,K9IVC2,A0A287AAY2,Q0R678,F6PVF4,I3LRN0,F1S3K9,F1RHN8,C5H0C6,A0A286ZJ52,A0A287AV76	0.000465835	0.0334926	0.352941
GO:0045069	regulation of viral genome replication	P	8	31	316	4893	0.0253165	0.00633558	over	A7VK01,K7GKN2,A0A286ZK05,A0A287AB58,F1S9L2,F1SCY0,I3LB04,A0A286ZPJ7	F1SAQ3,F1S9Q1,A0A286ZW70,K9J6J2,A0A287A634,F2Z557,A5GFS8,F1RIE2,F1RTY6,F1SJK6,F1SD96,F1SF95,F1SGK9,A0A287BSF9,A7VK01,K7GKN2,A0A286ZK05,A0A287AB58,F1S9L2,F1SCY0,A0A288CG04,F1RU33,I3LB04,A0A287B2B5,F1RIV0,A0A286ZPJ7,D7P0F2,I3LMK7,F1RS45,O46374,P62936	0.000588165	0.0414421	0.258065
GO:0042060	wound healing	P	9	40	316	4893	0.028481	0.00817494	over	F1RPW2,B3STX9,I3LRJ4,F1RQ75,A0A286ZFW3,F1RX36,A0A287AJI4,F1STV0,Q7M364	P32394,F1SGY1,F1RPW2,B3STX9,A0A287B0I6,I3LRJ4,Q4LE85,F1RQ75,A0A286ZFW3,Q9XSZ6,F1RM45,F1SJB5,I3LPR3,A0A287A853,A0A287B9R0,A0A287A9T7,F1RQS0,A0A287A531,A0A287AFQ6,F1RX36,A0A068F143,A0A287BSF9,F2Z5K4,I3LVS7,A7YX22,F1RYZ1,A0A287AJI4,A0A287AIG3,F1STV0,F1RQ01,Q06AU2,A0A286ZZB2,A0A287BBF2,I3LDD9,K7GQL2,A0A287B8W9,F1RHR8,Q7M364,F1SUK2,A0A287ALB5	0.000799732	0.0552442	0.225
GO:0030193	regulation of blood coagulation	P	5	13	316	4893	0.0158228	0.00265686	over	A0A286ZFW3,I3LRJ4,F1RX36,A0A287AJI4,Q7M364	F1SGY1,Q9XSZ6,F1RM45,F1RQS0,A0A287A531,A0A286ZFW3,I3LRJ4,F1RX36,A0A287AJI4,A0A287B8W9,I3LPR3,A0A287BBF2,Q7M364	0.00090978	0.0604746	0.384615
GO:1900046	regulation of hemostasis	P	5	13	316	4893	0.0158228	0.00265686	over	A0A286ZFW3,I3LRJ4,F1RX36,A0A287AJI4,Q7M364	F1SGY1,Q9XSZ6,F1RM45,F1RQS0,A0A287A531,A0A286ZFW3,I3LRJ4,F1RX36,A0A287AJI4,A0A287B8W9,I3LPR3,A0A287BBF2,Q7M364	0.00090978	0.0604746	0.384615
GO:0080134	regulation of response to stress	P	23	178	316	4893	0.0727848	0.0363785	over	Q9GLV6,I3LRN0,A0A286ZFW3,I3LRJ4,F1S9L2,I3LVN1,F1RX36,F1SE73,F1SCY1,F1RLI9,A0A286ZQC7,A0A287ABK7,A0A287AJI4,Q95JC8,F1SQ36,B8XX91,A0A288CFW7,A0A287AZC7,Q29549,B6E314,Q7M364,Q07717,I3LJ55	O62680,A0A287A4F2,K9IVQ3,A0A287B401,A0A287B6E4,I3LM39,G3FP13,F1SEZ4,B8XSJ7,A0A287AZK0,F1RZN4,Q9GLV6,I3LRN0,F1SGY1,F1S6A4,A5JVA2,A0A068F143,A0A287B088,F1SR90,Q0R678,F1RWX5,A0A287A2K0,F1RWY6,F1S066,A0A287A9F0,I3LH19,Q9XSZ6,F1RM45,M3VK32,F1STM9,F1RQS0,A0A287A531,A0A286ZFW3,I3LRJ4,A0A0D5BWD2,M3TYW5,Q56P28,F1RGL6,F1STN0,A0A287BJU2,A0A286ZQY7,I3LNN4,F1RS76,I3LSM3,Q767L6,I3LBP0,I3LPL3,A0A287B2G5,K7GL74,…	0.000969405	0.0628347	0.129213
GO:0034364	high-density lipoprotein particle	C	3	4	316	4893	0.00949367	0.000817494	over	A0A286ZQC7,Q29549,A0A286ZFW3	A0A286ZQC7,Q29549,F1RM45,A0A286ZFW3	0.00101663	0.0628347	0.75
GO:0030212	hyaluronan metabolic process	P	3	4	316	4893	0.00949367	0.000817494	over	F1RUM4,P79263,A0A287BQK2	A0A287AVR3,F1RUM4,P79263,A0A287BQK2	0.00101663	0.0628347	0.75
GO:0072378	blood coagulation, fibrin clot formation	P	3	4	316	4893	0.00949367	0.000817494	over	A0A286ZFW3,F1RX36,Q7M364	A0A286ZFW3,F1RX36,Q7M364,K7GQL2	0.00101663	0.0628347	0.75
GO:0050878	regulation of body fluid levels	P	8	34	316	4893	0.0253165	0.0069487	over	F1RPW2,B3STX9,I3LRJ4,F1RQ75,A0A286ZFW3,F1RX36,A0A287AJI4,Q7M364	F1SGY1,A0A287BFZ3,D7P0F2,F1RPW2,B3STX9,A0A287B0I6,I3LRJ4,Q4LE85,F1RQ75,A0A287AS29,E7CR01,A0A286ZFW3,Q9XSZ6,F1RM45,A0A287A853,A0A287B9R0,A0A287A9T7,F1RQS0,A0A287A531,F1RX36,A0A287AJI4,F1SGG3,Q6DUB7,I3LHS5,A0A287BBG2,F1RQ01,Q06AU2,A0A286ZZB2,A0A287BBF2,I3LDD9,K7GQL2,A0A287B8W9,I3LPR3,Q7M364	0.00114179	0.069354	0.235294
GO:1903900	regulation of viral life cycle	P	9	42	316	4893	0.028481	0.00858369	over	A7VK01,K7GKN2,A0A286ZK05,A0A287AB58,F1S9L2,F1SCY0,I3LB04,A0A286ZPJ7,F1RHN8	F1SAQ3,F1S9Q1,A0A286ZW70,K9J6J2,A0A287A634,P62936,F2Z557,A5GFS8,F1RIE2,F1RTY6,F1SJK6,F1SD96,F1SF95,F1SGK9,A0A287BSF9,A7VK01,K7GKN2,A0A286ZK05,A0A287AB58,F1S9L2,F1SCY0,A0A288CG04,F1RU33,I3LB04,A0A287B2B5,F1RIV0,A0A286ZPJ7,D7P0F2,I3LMK7,F1RS45,O46374,F1RT25,F1RZ52,F1SH50,F1RHN8,F1SID1,F1S4Z2,I3LSS2,F2Z5Q1,F1REY0,I3L6X7,P32394	0.00116302	0.0694459	0.214286
GO:0010033	response to organic substance	P	35	320	316	4893	0.110759	0.0653996	over	F1STV0,F1SKD5,A0A287B7W8,I3L9Z2,A0A286ZQC7,O02799,Q0GFA4,F1SE73,I3LUE7,Q8SQC1,I3LC26,P79263,A0A287AB58,F1RHN8,A7VK00,F1SCY2,K7GNR1,A0A287A6X5,F1RLI9,Q9GLV6,Q29549,Q95JC8,F1SQ36,B8XX91,A0A288CFW7,Q6RWA7,A0A287B807,A0A287BC02,A7VK01,K7GKN2,F1SCY1,A1E295,B6E314,A0A287ABK7,F1S567	A0A287A9T7,F1STV0,A0A287AZK0,A0A287BIL8,Q6S4N2,F1RRF2,A5GFS8,A0A287A2K0,F1SID1,F1SKD5,A0A287BTJ4,A7LKB1,A0A287B5K8,Q06AS6,A5A755,A0A287AXG0,I3L6U9,A0A287AFN2,B6E241,K9IWC9,F1RGP5,A0A287BNZ9,A0A287AFQ6,F1RQW9,F1RMJ4,A0A287AGA4,D0G6X5,I3LNN4,A0A287B7W8,F1SR90,A0A287AQB6,I3L9Z2,A0A287AFW7,A0A286ZQC7,A0A2C9F385,K7GQF2,Q8HZK2,Q2VTP6,E7CR01,O02799,Q29056,P26889,E5F1H4,Q0GFA4,F1RYJ5,F6Q7E6,A0A287AEF3,I3…	0.00120763	0.0709082	0.109375
GO:0005506	iron ion binding	F	7	27	316	4893	0.0221519	0.00551809	over	P19133,P09571,Q9GLE7,P01965,A0A286ZUW5,I3LEI8,Q6RWA7	P19133,A0A286ZZ49,A0A286ZLU2,I3LR64,P09571,Q9GLE7,I3LA84,K7GQZ4,F1RMV5,F1RS49,P01965,A0A286ZRL3,A0A286ZUW5,M3VK37,A0A287BT04,I3LRW0,A0A287AQU3,I3LEI8,F1RWL6,Q6RWA7,F1RF77,P47787,F1S8E6,D0G7F0,F1SUD5,A0A287BMW7,A0A287ACZ8	0.00126323	0.0729569	0.259259
GO:0050818	regulation of coagulation	P	5	14	316	4893	0.0158228	0.00286123	over	A0A286ZFW3,I3LRJ4,F1RX36,A0A287AJI4,Q7M364	F1SGY1,Q9XSZ6,F1RM45,F1RQS0,A0A287A531,A0A286ZFW3,I3LRJ4,F1RX36,F1S3K9,A0A287AJI4,A0A287B8W9,I3LPR3,A0A287BBF2,Q7M364	0.00134107	0.0762033	0.357143
GO:0061045	negative regulation of wound healing	P	4	9	316	4893	0.0126582	0.00183936	over	A0A286ZFW3,I3LRJ4,F1RX36,A0A287AJI4	F1RM45,A0A287A531,A0A286ZFW3,I3LRJ4,F1RX36,A0A287AJI4,A0A287B8W9,I3LPR3,A0A287BBF2	0.00165872	0.0860257	0.444444
GO:1903035	negative regulation of response to wounding	P	4	9	316	4893	0.0126582	0.00183936	over	A0A286ZFW3,I3LRJ4,F1RX36,A0A287AJI4	F1RM45,A0A287A531,A0A286ZFW3,I3LRJ4,F1RX36,A0A287AJI4,A0A287B8W9,I3LPR3,A0A287BBF2	0.00165872	0.0860257	0.444444
GO:1900047	negative regulation of hemostasis	P	4	9	316	4893	0.0126582	0.00183936	over	A0A286ZFW3,I3LRJ4,F1RX36,A0A287AJI4	F1RM45,A0A287A531,A0A286ZFW3,I3LRJ4,F1RX36,A0A287AJI4,A0A287B8W9,I3LPR3,A0A287BBF2	0.00165872	0.0860257	0.444444
GO:0030195	negative regulation of blood coagulation	P	4	9	316	4893	0.0126582	0.00183936	over	F1RX36,A0A286ZFW3,A0A287AJI4,I3LRJ4	F1RM45,F1RX36,A0A286ZFW3,A0A287AJI4,A0A287B8W9,I3LPR3,A0A287BBF2,A0A287A531,I3LRJ4	0.00165872	0.0860257	0.444444
GO:0050819	negative regulation of coagulation	P	4	9	316	4893	0.0126582	0.00183936	over	A0A286ZFW3,I3LRJ4,F1RX36,A0A287AJI4	F1RM45,A0A287A531,A0A286ZFW3,I3LRJ4,F1RX36,A0A287AJI4,A0A287B8W9,I3LPR3,A0A287BBF2	0.00165872	0.0860257	0.444444
GO:0002682	regulation of immune system process	P	22	174	316	4893	0.0696203	0.035561	over	Q9GLV6,I3LRN0,I3LUE7,A0A287BQ84,Q07717,A0A286ZQC7,I3LEF1,A0A286ZSJ7,A0A287BC02,F1S9L2,I3LVN1,B6E314,F1S567,F1RLI9,A0A287AB58,I3L9Z2,I3LJ55,Q95JC8,F1SCY1,F1SQ36,B8XX91,A0A288CFW7	F1SGG3,I3LGI8,F1SGQ6,Q56VC2,O62680,A0A287A4F2,K9IVQ3,A0A287B401,A0A287B6E4,I3LM39,G3FP13,F1SEZ4,B8XSJ7,A0A287AZK0,F1RZN4,Q9GLV6,I3LRN0,I3L5D1,I3LUE7,Q9XSZ6,A0A287A8G9,F1SCG1,F1S6A4,F1RTH8,F1RGG8,F1SJB5,A0A287BQ84,A0A287BT99,F1S3J9,Q07717,A7XUJ6,F1RVZ4,F1RGL6,F1SCS1,A0A287BBG2,A0A286ZQC7,A0A287BLM6,A0A287AKI9,A5JVA2,B2D1T3,Q8SQ34,A0A0B8S0A6,A7LKB1,E5F1H4,A0A068F143,A0A287B088,F1SR90,Q0R678,I3LTB8,…	0.00166045	0.0860257	0.126437
GO:0019079	viral genome replication	P	8	36	316	4893	0.0253165	0.00735745	over	A7VK01,K7GKN2,A0A286ZK05,A0A287AB58,F1S9L2,F1SCY0,I3LB04,A0A286ZPJ7	A0A287BBG2,I3LEC2,Q06AU6,I3LHE8,F1SAQ3,F1S9Q1,A0A286ZW70,K9J6J2,A0A287A634,P62936,F2Z557,A5GFS8,F1RIE2,F1RTY6,F1SJK6,F1SD96,F1SF95,F1SGK9,A0A287BSF9,A7VK01,K7GKN2,A0A286ZK05,A0A287AB58,F1S9L2,F1SCY0,A0A288CG04,F1RU33,I3LB04,A0A287B2B5,F1RIV0,A0A286ZPJ7,D7P0F2,I3LMK7,F1RS45,O46374,Q66X52	0.00169922	0.0867586	0.222222
GO:0043903	regulation of symbiosis, encompassing mutualism through parasitism	P	10	53	316	4893	0.0316456	0.0108318	over	F1RHN8,A7VK01,K7GKN2,A0A286ZK05,A0A287AB58,F1S9L2,F1SCY0,I3LB04,A0A286ZPJ7,Q95JC8	A0A287B0V1,F1RHN8,P32394,D7P0F2,F2Z5J6,F1SB67,F1RM45,F1SAQ3,F1S9Q1,A0A286ZW70,K9J6J2,A0A287A634,P62936,F2Z557,A5GFS8,F1RIE2,F1RTY6,F1SJK6,F1SD96,F1SF95,F1SGK9,A0A287BSF9,A7VK01,K7GKN2,A0A286ZK05,A0A287AB58,F1S9L2,F1SCY0,A0A288CG04,F1RU33,I3LB04,A0A287B2B5,F1RIV0,A0A286ZPJ7,I3LMK7,F1RS45,O46374,F1RT25,F1RZ52,F1SH50,A0A286ZP69,I3LL27,K7GND3,F1STY8,A0A287AEF3,Q95JC8,F1SID1,F1S4Z2,I3LSS2,F2Z5Q1,F1REY…	0.00176379	0.0887691	0.188679
GO:0031397	negative regulation of protein ubiquitination	P	5	15	316	4893	0.0158228	0.0030656	over	I3LRN0,A0A287AV76,F1SE73,A0A287BLE1,A0A287AB58	Q0R678,I3LRN0,F1S3K9,C5H0C6,A0A286ZJ52,A0A287AV76,F1SE73,A0A287BLE1,A0A287AB58,K7GM88,A0A287BBG2,F1S6A4,I3LJI6,K9IVC2,A0A287AAY2	0.0019064	0.0932811	0.333333
GO:0002718	regulation of cytokine production involved in immune response	P	5	15	316	4893	0.0158228	0.0030656	over	Q07717,Q9GLV6,A0A286ZQC7,Q95JC8,F1S9L2	Q07717,F1RTH8,A7XUJ6,F1RVZ4,F1RZN4,F1RGL6,Q9GLV6,F1SCS1,A0A287BBG2,A0A286ZQC7,A0A287BLM6,A0A287AKI9,Q95JC8,F1S9L2,P26889	0.0019064	0.0932811	0.333333
GO:0060759	regulation of response to cytokine stimulus	P	6	22	316	4893	0.0189873	0.00449622	over	A0A286ZQC7,Q95JC8,F1SQ36,B8XX91,A0A288CFW7,Q9GLV6	A0A287A9T7,A0A287AFW7,A0A286ZQC7,A0A287BNZ9,Q95JC8,F1SQ36,A0A287B6U9,A0A287AD32,A0A287BJU2,I3L5D1,I3LH19,B8XX91,Q06AB2,A0A288CFW7,Q56VC2,K7GND3,Q9GLV6,A0A287BM93,F1RWY6,F1RVZ4,F1SQL4,Q29056	0.00213238	0.102909	0.272727
GO:0034358	plasma lipoprotein particle	C	3	5	316	4893	0.00949367	0.00102187	over	A0A286ZFW3,A0A286ZQC7,Q29549	F1RM45,F1SR90,A0A286ZFW3,A0A286ZQC7,Q29549	0.00241995	0.106569	0.6
GO:0032994	protein-lipid complex	C	3	5	316	4893	0.00949367	0.00102187	over	A0A286ZQC7,A0A286ZFW3,Q29549	A0A286ZQC7,F1RM45,A0A286ZFW3,F1SR90,Q29549	0.00241995	0.106569	0.6
GO:0051180	vitamin transport	P	3	5	316	4893	0.00949367	0.00102187	over	Q8SQC1,Q9XSH0,A0A286ZQC7	Q8SQC1,I3LV44,Q9XSH0,I3L9X9,A0A286ZQC7	0.00241995	0.106569	0.6
GO:0001540	amyloid-beta binding	F	3	5	316	4893	0.00949367	0.00102187	over	A0A286ZQC7,Q29549,Q8SQC1	A0A286ZQC7,F1RM45,F1RK12,Q29549,Q8SQC1	0.00241995	0.106569	0.6
GO:1990777	lipoprotein particle	C	3	5	316	4893	0.00949367	0.00102187	over	A0A286ZFW3,A0A286ZQC7,Q29549	F1RM45,F1SR90,A0A286ZFW3,A0A286ZQC7,Q29549	0.00241995	0.106569	0.6
GO:1990404	protein ADP-ribosylase activity	F	3	5	316	4893	0.00949367	0.00102187	over	I3LJ55,F1SRP3,F1SQ36	I3LDH3,I3LDB1,I3LJ55,F1SRP3,F1SQ36	0.00241995	0.106569	0.6
GO:0035455	response to interferon-alpha	P	3	5	316	4893	0.00949367	0.00102187	over	F1SCY2,K7GNR1,A7VK00	F1SCY2,K7GNR1,F1SGK9,A0A287A9T7,A7VK00	0.00241995	0.106569	0.6
GO:0015914	phospholipid transport	P	4	10	316	4893	0.0126582	0.00204374	over	F1RYT3,A0A286ZQC7,A0A287ABK7,Q8SQC1	F1RYT3,A0A286ZQC7,F1RM45,A0A287ABK7,A0A286ZQQ9,A0A287B8W9,A0A287BIR5,M3UYZ6,Q8SQC1,F1SNN7	0.0026249	0.110226	0.4
GO:0060760	positive regulation of response to cytokine stimulus	P	4	10	316	4893	0.0126582	0.00204374	over	B8XX91,A0A288CFW7,F1SQ36,Q9GLV6	A0A287A9T7,B8XX91,Q06AB2,A0A288CFW7,Q56VC2,F1SQ36,F1RWY6,F1RVZ4,K7GND3,Q9GLV6	0.0026249	0.110226	0.4
GO:0015748	organophosphate ester transport	P	4	10	316	4893	0.0126582	0.00204374	over	Q8SQC1,F1RYT3,A0A286ZQC7,A0A287ABK7	A0A287BIR5,M3UYZ6,Q8SQC1,F1SNN7,F1RYT3,A0A286ZQC7,F1RM45,A0A287ABK7,A0A286ZQQ9,A0A287B8W9	0.0026249	0.110226	0.4
GO:0061041	regulation of wound healing	P	5	16	316	4893	0.0158228	0.00326998	over	A0A286ZFW3,I3LRJ4,F1RX36,A0A287AJI4,Q7M364	F1SGY1,Q9XSZ6,F1RM45,F1RQS0,A0A287A531,A0A286ZFW3,I3LRJ4,A0A287AFQ6,F1RX36,A0A287AJI4,F1SJB5,A0A287B8W9,I3LPR3,A0A287BBF2,F1RHR8,Q7M364	0.00262815	0.110226	0.3125
GO:0009611	response to wounding	P	9	47	316	4893	0.028481	0.00960556	over	F1RPW2,B3STX9,I3LRJ4,F1RQ75,A0A286ZFW3,F1RX36,A0A287AJI4,F1STV0,Q7M364	P32394,F1SGY1,F1RPW2,B3STX9,A0A287B0I6,I3LRJ4,Q4LE85,F1RQ75,A0A286ZFW3,Q9XSZ6,F1RM45,F1SJB5,I3LPR3,A0A287A853,A0A287B9R0,A0A287A9T7,F1RQS0,A0A287A531,A0A287AFQ6,F1SUK2,A0A287ALB5,F1RX36,A0A068F143,A0A287BSF9,F2Z5K4,I3LVS7,A7YX22,F1RYZ1,P04178,I3LNN4,Q9TU45,A0A287BK75,I3L5D4,A0A287AJI4,A0A287AIG3,F1STV0,F1RQ01,Q06AU2,A0A286ZZB2,A0A287BBF2,I3LDD9,K7GQL2,A0A287B8W9,F1RHR8,Q7M364,I3LB77,F1RIG0	0.00267127	0.110716	0.191489
GO:0030234	enzyme regulator activity	F	23	194	316	4893	0.0727848	0.0396485	over	A0A287AV76,F1SE73,A0A287A3K0,I3LRN0,I3LQ17,K7GQ48,F1RUM4,Q7M364,P79263,A0A287AJI4,A0A287BQK2,Q0PM28,P04366,Q29290,A0A287BDE8,A0A287AHT8,F1SFI6,F1SMV2,F1RS72,A0A287AEF9,F1SM61,A0A286ZQC7,A0A286ZFW3	A0A287AD92,A0A287AV76,F1SE73,A0A287B642,F1SCF5,P05027,F1SE06,F1S9T0,A0A287A3K0,I3LGV2,Q767M2,A0A286ZYP6,I3LEI2,F1SGQ6,F1RMA3,I3LRN0,F1S073,I3LUP6,M3TYW5,Q6R2V0,E3VWG5,A0A287BMS5,F1S5N6,A0A287BAX9,Q9BEA5,F1RR20,A0A287AEK2,A0A287AKY1,Q712U6,A0A287BI08,A0A0B8RZ91,Q767K9,A0A287B9F1,I3LFB1,I3LIN5,I3LTB8,I3LQ17,K7GQ48,F2Z5B1,F1SMX7,F1RUM4,Q7M364,F1SMW8,P79263,A0A287AJI4,A0A287BQK2,A0PA01,Q0PM28,P04366,…	0.00307307	0.122086	0.118557
GO:0044459	plasma membrane part	C	23	196	316	4893	0.0727848	0.0400572	over	A0A287BC02,F1RX36,F1S567,A0A287B807,A0A287A6X5,A0A287BQ84,I3L7Z6,Q8SQC1,B7ZEQ3,A0A287ABK7,I3L9Z2,Q9GLV6,F1SCY0,I3LUE7,B9TRW9,A0A286ZS14,Q07717,Q31082,A0A287AYL4,A7VK00,K7GKN2,F2Z5H2,A0A0B8RSQ9	F1SB42,E7EI20,A0A286ZSD7,F1S3J9,A0A287A4L1,A0A287AKY1,I3LCX3,I3LBB6,K7GSP7,F1RGL6,I3LRS0,F1RK02,P63246,A5D9N3,A0A287A531,G9F6X8,P28491,F1RX66,I3L5Y3,F1RN44,Q767L6,Q9XSZ6,Q8SQ34,I3LPR3,A0A287ANQ6,Q6YST0,A3F9C6,A0A287AIG3,A0A287AE68,A0A287BC02,F1RX36,K7GQF2,F1S567,F1S4Z2,A0A286ZN07,A0A287B807,F1SJE6,A7XUJ6,F1RVZ4,A0A287A6X5,F1RMJ4,F1SJB5,P54612,F1RZZ1,Q75QW1,F1SPM8,A0A287A608,P05027,A0A286ZN89,A0A2…	0.00350399	0.122086	0.117347
GO:0031347	regulation of defense response	P	13	87	316	4893	0.0411392	0.0177805	over	Q9GLV6,I3LRN0,F1S9L2,I3LVN1,F1SCY1,F1RLI9,A0A286ZQC7,I3LRJ4,A0A287ABK7,Q95JC8,F1SQ36,B8XX91,A0A288CFW7	O62680,A0A287A4F2,K9IVQ3,A0A287B401,A0A287B6E4,I3LM39,G3FP13,F1SEZ4,B8XSJ7,A0A287AZK0,F1RZN4,Q9GLV6,I3LRN0,F1S6A4,A5JVA2,A0A068F143,A0A287B088,F1SR90,Q0R678,A0A0D5BWD2,F1STN0,A0A287BJU2,A0A286ZQY7,I3LNN4,F1RS76,F1RGL6,I3LSM3,Q767L6,I3LBP0,I3LPL3,A0A287B2G5,K7GL74,F1S9L2,A0A287B383,I3LVN1,A0A287B880,F1RZ70,A0PA01,F1RN44,F1RM45,A0A287B9K1,F1RJ01,A0A287BJW3,F1RMB0,I3LKY5,A0A286ZQX2,E7CR01,A0A287AEY7…	0.00350957	0.122086	0.149425
GO:0002367	cytokine production involved in immune response	P	5	17	316	4893	0.0158228	0.00347435	over	Q07717,Q9GLV6,A0A286ZQC7,Q95JC8,F1S9L2	K7GSP7,Q07717,F1RTH8,A7XUJ6,F1RVZ4,F1RZN4,F1RGL6,Q9GLV6,F1SCS1,A0A287BBG2,A0A286ZQC7,A0A287BLM6,A0A287AKI9,A7LKB1,Q95JC8,F1S9L2,P26889	0.00352911	0.122086	0.294118
GO:0002831	regulation of response to biotic stimulus	P	5	17	316	4893	0.0158228	0.00347435	over	Q9GLV6,I3LRN0,I3LVN1,F1SCY1,Q95JC8	Q9GLV6,I3LM39,I3LRN0,G3FP13,A0A287BJU2,F1RGL6,A7XUJ6,A0A287B383,I3LVN1,A0A287B880,F1RZ70,F1SCY1,A0A287BSF9,I3LH19,Q95JC8,F1S6A4,A0A287BLM6	0.00352911	0.122086	0.294118
GO:0008233	peptidase activity	F	19	151	316	4893	0.0601266	0.0308604	over	A1E295,F1SKD5,B3STX9,F1S6D6,I3LRJ4,F1RQ75,A0A287A481,A0A287A6X5,Q5MJE5,A0A0B8S098,F1STV0,A0A0B8S033,F1RXF7,A0A287A953,I3LG90,F1SNL7,A0A286ZMB2,I3LKS4,A0A0B8RSP0	F1STR1,B2D1T3,A1E295,F1SLU6,A5GFX7,F1S4J6,I3LIL3,F1SKD5,A0A0B8RTV8,F1RKZ6,I3LGC6,F1S5V0,I3L9A3,F1RU23,F1RN71,A0A0B8RT56,A0A0B8RZQ0,D7RA22,P00761,F1SBU7,F1RLQ9,F1SPS7,B3STX9,A0A286ZRL1,K7GMK0,P23687,F1S6D6,I3LRJ4,C6L245,F1RQ75,A0A287A481,A0A287A6X5,F2Z5N0,F2Z5L7,A0A287AT18,F1SSL6,A0A287BIV4,F2Z5K2,Q2PYM7,A0A286ZN52,A0A287B088,I3LAB6,A1XQU1,A0A286ZS69,I3L788,F1S3K9,A0A287AGG3,A0A287ALG6,I3LD43,I3LR…	0.00358309	0.122086	0.125828
GO:0045087	innate immune response	P	14	98	316	4893	0.0443038	0.0200286	over	F1S9L2,A0A287AB58,F1RHN8,Q9GLV6,I3LVN1,Q95JC8,F1SQ36,O02799,B8XX91,A0A288CFW7,A7VK01,K7GKN2,F1SCY1,A7VK00	F1SGG3,I3LGI8,A0A287A4F2,K9IVQ3,A0A287B401,A0A287B6E4,I3LM39,G3FP13,F1SEZ4,B8XSJ7,A0A287AZK0,F1RZN4,A5JVA2,F1STN0,A0A287BJU2,A0A286ZQY7,I3LNN4,F1RS76,F1RGL6,I3LSM3,F1S6A4,Q767L6,I3LBP0,I3LPL3,A0A287B2G5,K7GL74,F1S9L2,A0A287AB58,A0A287BKR2,A0A287B2B5,F1S0H1,A0A287BEU8,F1RHN8,Q9GLV6,A0A287B383,I3LVN1,A0A287B880,F1RZ70,A0PA01,Q4LE85,F1RN44,F1RM45,A0A287B9K1,F1RJ01,A0A287BJW3,F1RMB0,I3LKY5,A0A286ZQX2…	0.00379787	0.122086	0.142857
GO:0005496	steroid binding	F	4	11	316	4893	0.0126582	0.00224811	over	I3LN42,A0A286ZQC7,F1RYT3,M4QCI8	I3LN42,O97763,A0A286ZQC7,F1SBB0,F1RYT3,E7EAU5,B8XSJ4,F1RID6,F1RMJ9,Q95250,M4QCI8	0.00391696	0.122086	0.363636
GO:0050688	regulation of defense response to virus	P	4	11	316	4893	0.0126582	0.00224811	over	Q9GLV6,I3LRN0,I3LVN1,F1SCY1	Q9GLV6,I3LM39,I3LRN0,G3FP13,A0A287B383,I3LVN1,A0A287B880,F1RZ70,A0A287BSF9,I3LH19,F1SCY1	0.00391696	0.122086	0.363636
GO:0019058	viral life cycle	P	10	59	316	4893	0.0316456	0.012058	over	A1E295,A7VK01,K7GKN2,A0A286ZK05,A0A287AB58,F1S9L2,F1SCY0,I3LB04,A0A286ZPJ7,F1RHN8	Q66X52,A1E295,F1SSU6,I3LHS5,A0A287A9T7,F1RM45,A0A286ZPT3,A0A287A634,O62708,A0A286ZP69,A0A287BBG2,I3LEC2,Q06AU6,I3LHE8,F1S4Z2,I3LSS2,A0A286ZN07,F2Z5Q1,F1RZY6,F1SAQ3,F1S9Q1,A0A286ZW70,K9J6J2,P62936,F2Z557,A5GFS8,F1RIE2,F1RTY6,F1SJK6,F1SD96,F1SF95,F1SGK9,A0A287BSF9,A7VK01,K7GKN2,A0A286ZK05,A0A287AB58,F1S9L2,F1SCY0,A0A288CG04,F1RU33,I3LB04,A0A287B2B5,F1RIV0,A0A286ZPJ7,D7P0F2,I3LMK7,F1RS45,O46374,F1RT…	0.00402608	0.122086	0.169492
GO:0002697	regulation of immune effector process	P	9	50	316	4893	0.028481	0.0102187	over	Q9GLV6,I3LRN0,Q07717,A0A286ZQC7,I3LVN1,I3LJ55,F1SCY1,Q95JC8,F1S9L2	F1SGQ6,Q56VC2,O62680,Q9GLV6,I3LM39,I3LRN0,G3FP13,A0A287A8G9,F1SCG1,I3L5D1,F1RTH8,F1RGG8,Q07717,A7XUJ6,F1RVZ4,F1RZN4,F1RGL6,F1SCS1,A0A287BBG2,A0A286ZQC7,A0A287BLM6,A0A287AKI9,A0A0D5BWD2,A0A287B383,I3LVN1,A0A287B880,F1RZ70,A0PA01,F1RMJ0,A0A287B9K1,F1RIR2,A0A287BT99,A8DSD5,F1RN44,F1RNB0,F1SJB5,I3LJ55,F1S435,A0A286ZQX2,E7CR01,A0A287AEY7,E5F1H4,Q8SQ34,F1SCY1,A0A287BSF9,I3LH19,Q95JC8,I3LHS5,F1S9L2,P268…	0.00414016	0.122086	0.18
GO:0050792	regulation of viral process	P	9	50	316	4893	0.028481	0.0102187	over	F1RHN8,A7VK01,K7GKN2,A0A286ZK05,A0A287AB58,F1S9L2,F1SCY0,I3LB04,A0A286ZPJ7	A0A287B0V1,F1RHN8,P32394,D7P0F2,F2Z5J6,F1SB67,F1RM45,F1SAQ3,F1S9Q1,A0A286ZW70,K9J6J2,A0A287A634,P62936,F2Z557,A5GFS8,F1RIE2,F1RTY6,F1SJK6,F1SD96,F1SF95,F1SGK9,A0A287BSF9,A7VK01,K7GKN2,A0A286ZK05,A0A287AB58,F1S9L2,F1SCY0,A0A288CG04,F1RU33,I3LB04,A0A287B2B5,F1RIV0,A0A286ZPJ7,I3LMK7,F1RS45,O46374,F1RT25,F1RZ52,F1SH50,A0A286ZP69,I3LL27,K7GND3,F1STY8,F1SID1,F1S4Z2,I3LSS2,F2Z5Q1,F1REY0,I3L6X7	0.00414016	0.122086	0.18
GO:0016185	synaptic vesicle budding from presynaptic endocytic zone membrane	P	2	2	316	4893	0.00632911	0.000408747	over	A7VK00,K7GKN2	A7VK00,K7GKN2	0.00415849	0.122086	1
GO:1901253	negative regulation of intracellular transport of viral material	P	2	2	316	4893	0.00632911	0.000408747	over	A7VK01,K7GKN2	A7VK01,K7GKN2	0.00415849	0.122086	1
GO:0035745	T-helper 2 cell cytokine production	P	2	2	316	4893	0.00632911	0.000408747	over	Q95JC8,F1S9L2	Q95JC8,F1S9L2	0.00415849	0.122086	1
GO:0032020	ISG15-protein conjugation	P	2	2	316	4893	0.00632911	0.000408747	over	A0A287AB58,F4ZS20	A0A287AB58,F4ZS20	0.00415849	0.122086	1
GO:0007597	blood coagulation, intrinsic pathway	P	2	2	316	4893	0.00632911	0.000408747	over	Q7M364,A0A286ZFW3	Q7M364,A0A286ZFW3	0.00415849	0.122086	1
GO:1901252	regulation of intracellular transport of viral material	P	2	2	316	4893	0.00632911	0.000408747	over	A7VK01,K7GKN2	A7VK01,K7GKN2	0.00415849	0.122086	1
GO:0009593	detection of chemical stimulus	P	2	2	316	4893	0.00632911	0.000408747	over	A0A287B9T3,Q8SQC1	A0A287B9T3,Q8SQC1	0.00415849	0.122086	1
GO:0075733	intracellular transport of virus	P	2	2	316	4893	0.00632911	0.000408747	over	A7VK01,K7GKN2	A7VK01,K7GKN2	0.00415849	0.122086	1
GO:0051918	negative regulation of fibrinolysis	P	2	2	316	4893	0.00632911	0.000408747	over	A0A286ZFW3,A0A287AJI4	A0A286ZFW3,A0A287AJI4	0.00415849	0.122086	1
GO:0046794	transport of virus	P	2	2	316	4893	0.00632911	0.000408747	over	A7VK01,K7GKN2	A7VK01,K7GKN2	0.00415849	0.122086	1
GO:0008035	high-density lipoprotein particle binding	F	2	2	316	4893	0.00632911	0.000408747	over	A0A286ZQC7,Q8SQC1	A0A286ZQC7,Q8SQC1	0.00415849	0.122086	1
GO:0005021	vascular endothelial growth factor-activated receptor activity	F	2	2	316	4893	0.00632911	0.000408747	over	A0A287B2K4,F1RVE6	A0A287B2K4,F1RVE6	0.00415849	0.122086	1
GO:0098844	postsynaptic endocytic zone membrane	C	2	2	316	4893	0.00632911	0.000408747	over	A7VK00,K7GKN2	A7VK00,K7GKN2	0.00415849	0.122086	1
GO:0070142	synaptic vesicle budding	P	2	2	316	4893	0.00632911	0.000408747	over	A7VK00,K7GKN2	A7VK00,K7GKN2	0.00415849	0.122086	1
GO:2001032	regulation of double-strand break repair via nonhomologous end joining	P	2	2	316	4893	0.00632911	0.000408747	over	I3LJ55,I3LRN0	I3LJ55,I3LRN0	0.00415849	0.122086	1
GO:0044327	dendritic spine head	C	2	2	316	4893	0.00632911	0.000408747	over	A7VK00,K7GKN2	A7VK00,K7GKN2	0.00415849	0.122086	1
GO:0034366	spherical high-density lipoprotein particle	C	2	2	316	4893	0.00632911	0.000408747	over	A0A286ZQC7,Q29549	A0A286ZQC7,Q29549	0.00415849	0.122086	1
GO:2001034	positive regulation of double-strand break repair via nonhomologous end joining	P	2	2	316	4893	0.00632911	0.000408747	over	I3LJ55,I3LRN0	I3LJ55,I3LRN0	0.00415849	0.122086	1
GO:0051917	regulation of fibrinolysis	P	2	2	316	4893	0.00632911	0.000408747	over	A0A286ZFW3,A0A287AJI4	A0A286ZFW3,A0A287AJI4	0.00415849	0.122086	1
GO:0002719	negative regulation of cytokine production involved in immune response	P	2	2	316	4893	0.00632911	0.000408747	over	A0A286ZQC7,Q95JC8	A0A286ZQC7,Q95JC8	0.00415849	0.122086	1
GO:2000551	regulation of T-helper 2 cell cytokine production	P	2	2	316	4893	0.00632911	0.000408747	over	Q95JC8,F1S9L2	Q95JC8,F1S9L2	0.00415849	0.122086	1
GO:0098843	postsynaptic endocytic zone	C	2	2	316	4893	0.00632911	0.000408747	over	A7VK00,K7GKN2	A7VK00,K7GKN2	0.00415849	0.122086	1
GO:1902947	regulation of tau-protein kinase activity	P	2	2	316	4893	0.00632911	0.000408747	over	Q29549,I3LUE7	Q29549,I3LUE7	0.00415849	0.122086	1
GO:0002700	regulation of production of molecular mediator of immune response	P	6	25	316	4893	0.0189873	0.00510934	over	Q07717,Q9GLV6,A0A286ZQC7,I3LJ55,Q95JC8,F1S9L2	I3LM39,F1SCG1,I3L5D1,F1RTH8,F1RGG8,Q07717,A7XUJ6,F1RVZ4,F1RZN4,F1RGL6,Q9GLV6,F1SCS1,A0A287BBG2,A0A286ZQC7,A0A287BLM6,A0A287AKI9,F1RNB0,I3LJ55,F1S435,E5F1H4,Q8SQ34,F1RIR2,Q95JC8,F1S9L2,P26889	0.00429415	0.125027	0.24
GO:0009986	cell surface	C	10	60	316	4893	0.0316456	0.0122624	over	A0A287BC02,F1RX36,F1S567,F1S0L5,A0A286ZFW3,Q29549,Q8SQC1,A0A287ABK7,P04366,I3L9Z2	A0A287A531,G9F6X8,P28491,F1RX66,I3L5Y3,F1RN44,Q767L6,Q9XSZ6,F1S3J9,Q8SQ34,I3LPR3,A0A287ANQ6,Q6YST0,A3F9C6,A0A287AIG3,A0A287AE68,A0A287BC02,F1RX36,K7GQF2,F1S567,F1SJB5,O02705,A0A287BIL8,K7GLT8,F1SAD9,A8DSD5,A0A286ZVL0,A0A287B8S2,F1RKG8,F1SB67,I3LQN4,F1RJM2,F1SPK8,F1S3D5,A0A287A6K7,I3LIN5,F1RIR2,A0A0D5BWD2,A0A287ADH9,A0A287ACJ4,A0A287AMZ5,I3LAJ6,F1SMY1,F1SAX5,F1S0L5,Q29307,A0A286ZFW3,O62680,Q9TU45,…	0.00456212	0.127493	0.166667
GO:0004714	transmembrane receptor protein tyrosine kinase activity	F	3	6	316	4893	0.00949367	0.00122624	over	A0A287B2K4,F1RVE6,F1SU88	A0A287ATL8,A0A287B2K4,F1RVE6,F1SU88,I3LJV6,A0A287A9T7	0.00460905	0.127493	0.5
GO:0003707	steroid hormone receptor activity	F	3	6	316	4893	0.00949367	0.00122624	over	M4QCI8,Q1WMM5,A0A287AA63	M4QCI8,Q1WMM5,Q2PZU8,P79298,A0A287AA63,I3WBA8	0.00460905	0.127493	0.5
GO:0019199	transmembrane receptor protein kinase activity	F	3	6	316	4893	0.00949367	0.00122624	over	F1SU88,A0A287B2K4,F1RVE6	F1SU88,I3LJV6,A0A287A9T7,A0A287ATL8,A0A287B2K4,F1RVE6	0.00460905	0.127493	0.5
GO:0070325	lipoprotein particle receptor binding	F	3	6	316	4893	0.00949367	0.00122624	over	F1SE73,Q29549,A0A286ZQC7	F1RM45,F1S8M9,F1SE73,F1RIE0,Q29549,A0A286ZQC7	0.00460905	0.127493	0.5
GO:0048709	oligodendrocyte differentiation	P	3	6	316	4893	0.00949367	0.00122624	over	I3LEF1,Q29549,A0A286ZZ12	I3LEF1,A0A286ZJA8,A0A287BDA9,Q29549,F1RHR8,A0A286ZZ12	0.00460905	0.127493	0.5
GO:1903034	regulation of response to wounding	P	5	18	316	4893	0.0158228	0.00367872	over	A0A286ZFW3,I3LRJ4,F1RX36,A0A287AJI4,Q7M364	F1SGY1,Q9XSZ6,F1RM45,F1RQS0,A0A287A531,A0A286ZFW3,I3LRJ4,A0A287AFQ6,F1RX36,A0A287BK75,I3L5D4,A0A287AJI4,F1SJB5,A0A287B8W9,I3LPR3,A0A287BBF2,F1RHR8,Q7M364	0.00463214	0.127493	0.277778
GO:0046914	transition metal ion binding	F	23	201	316	4893	0.0727848	0.0410791	over	P19133,P01965,A0A286ZUW5,I3LEI8,Q6RWA7,F1RPW2,P09571,Q9GLE7,K7GR70,A0A287BLE1,Q9GLV6,Q8MJ76,A0A286ZT21,I3LBR7,F1SGT2,F1RLV7,I3L7Z6,K7GS53,F1RHN8,A0A287AA63,A0A287B807,K9IVW8,Q95JC8	I3LA84,K7GQZ4,P19133,F1RMV5,F1RS49,P01965,A0A286ZRL3,A0A286ZUW5,M3VK37,A0A287BT04,I3LRW0,A0A287AQU3,I3LEI8,F1RWL6,Q6RWA7,F1RF77,P47787,F1S8E6,D0G7F0,F1SUD5,A0A287BMW7,A0A287ACZ8,P04178,P50667,F1RPW2,K9J4R8,F1SIV5,Q6PWT7,A5A788,A0A287AQS7,A0A286ZZ49,A0A286ZLU2,I3LR64,P09571,Q9GLE7,I3L9V2,F1SID1,P80310,K7GLU6,K9J6I5,A0A287BNE9,A0A287AT21,A0A287B8X4,F1SQR8,F1RWJ6,A0A287AM26,A0A0B8RVQ4,K7GR70,A0A287B…	0.00480859	0.131323	0.114428
GO:0070011	peptidase activity, acting on L-amino acid peptides	F	18	144	316	4893	0.056962	0.0294298	over	A1E295,F1SKD5,B3STX9,F1S6D6,I3LRJ4,F1RQ75,A0A287A481,A0A287A6X5,Q5MJE5,A0A0B8S098,F1STV0,A0A0B8S033,F1RXF7,A0A287A953,I3LG90,F1SNL7,A0A286ZMB2,I3LKS4	F1STR1,B2D1T3,A1E295,F1SLU6,A5GFX7,F1S4J6,I3LIL3,F1SKD5,A0A0B8RTV8,F1RKZ6,I3LGC6,F1S5V0,I3L9A3,F1RU23,F1RN71,A0A0B8RT56,A0A0B8RZQ0,D7RA22,P00761,F1SBU7,F1RLQ9,F1SPS7,B3STX9,A0A286ZRL1,K7GMK0,P23687,F1S6D6,I3LRJ4,C6L245,F1RQ75,A0A287A481,A0A287A6X5,F2Z5N0,F2Z5L7,A0A287AT18,F1SSL6,A0A287BIV4,F2Z5K2,Q2PYM7,A0A286ZN52,A0A287B088,I3LAB6,A1XQU1,A0A286ZS69,I3L788,F1S3K9,A0A287AGG3,A0A287ALG6,I3LD43,I3LR…	0.00486623	0.131875	0.125
GO:0004869	cysteine-type endopeptidase inhibitor activity	F	4	12	316	4893	0.0126582	0.00245248	over	Q29290,A0A287BDE8,A0A287AHT8,F1SFI6	F1S418,F1RQP0,A0A287BSQ7,A1YPR8,A0PA01,Q29290,I3LSU8,F1S402,A0A287BDE8,A0A287AHT8,F1SFI6,A0A286ZTM6	0.00558001	0.150064	0.333333
GO:0070887	cellular response to chemical stimulus	P	34	340	316	4893	0.107595	0.069487	over	F1STV0,A0A287BQ84,F1SKD5,I3L9Z2,I3LUE7,A0A286ZQC7,O02799,Q0GFA4,F1SE73,I3LC26,A0A287A6X5,F1SCY2,K7GNR1,F1RVE6,F1RLI9,Q95JC8,F1SQ36,B8XX91,A0A288CFW7,A0A287B807,A0A287BC02,Q07717,A7VK01,K7GKN2,F1SCY1,Q9GLV6,I3LVN1,A1E295,P01965,P04246,B6E314,A0A287ABK7,F1S567,Q29549	A0A287A9T7,F1STV0,F1SGY1,F1SJB5,A0A286ZXS6,Q29288,A0A287BQ84,P80310,F1RUZ6,M3VK37,A5GFS8,A0A287A2K0,F1SID1,F1SKD5,A0A287BTJ4,A7LKB1,A0A287B5K8,Q06AS6,A5A755,A0A287AXG0,I3L6U9,B6E241,K9IWC9,F1RGP5,A0A287BNZ9,A0A287AFQ6,F1RMJ4,Q56P28,A0A287AQB6,I3L9Z2,F1RRB7,A0A287BLM6,A0A287AKI9,I3LUE7,A0A287AFW7,A0A286ZQC7,Q863I2,K7GQF2,Q8HZK2,Q2VTP6,E7CR01,O02799,Q29056,P26889,E5F1H4,Q0GFA4,F1RYJ5,F6Q7E6,A0A287A…	0.00616957	0.164662	0.1
GO:0030522	intracellular receptor signaling pathway	P	6	27	316	4893	0.0189873	0.00551809	over	F1STV0,F1SE73,I3LC26,I3L9Z2,Q9GLV6,I3LVN1	F1STV0,I3LSQ0,F1S7J6,F1SE73,I3LVS7,F1RZS8,P28491,M3UZ42,I3LQN4,I3LC26,F1SUK2,I3L9Z2,A7LKB1,Q9GLV6,A0A287B383,I3LVN1,A0A287B880,F1RZ70,F2Z4Y1,F1SL99,F1SID1,P79298,F1RF61,Q0R678,F1S6A4,F6PVF4,A0A287AFW7	0.00643473	0.170448	0.222222
GO:0071310	cellular response to organic substance	P	27	256	316	4893	0.085443	0.0523196	over	F1STV0,F1SKD5,I3L9Z2,A0A286ZQC7,O02799,Q0GFA4,F1SE73,I3LC26,F1SCY2,K7GNR1,A0A287A6X5,F1RLI9,Q95JC8,F1SQ36,B8XX91,A0A288CFW7,A0A287B807,A0A287BC02,A7VK01,K7GKN2,F1SCY1,Q9GLV6,A1E295,B6E314,A0A287ABK7,F1S567,Q29549	A0A287A9T7,F1STV0,A5GFS8,A0A287A2K0,F1SID1,F1SKD5,A0A287BTJ4,A7LKB1,A0A287B5K8,Q06AS6,A5A755,A0A287AXG0,I3L6U9,B6E241,K9IWC9,F1RGP5,A0A287BNZ9,A0A287AFQ6,F1RMJ4,A0A287AQB6,I3L9Z2,A0A287AFW7,A0A286ZQC7,K7GQF2,Q8HZK2,Q2VTP6,E7CR01,O02799,Q29056,P26889,E5F1H4,Q0GFA4,F1RYJ5,F6Q7E6,A0A287AEF3,I3LJV6,I3LQD3,F1SV26,E5Q8C6,F2Z518,F2Z5W6,F1RNN8,F2Z5Q5,Q66X52,F1S3I5,I3LRY7,A0A287BLM6,I3LE25,F1SBL4,A0A287BI…	0.00715844	0.188203	0.105469
GO:0003008	system process	P	13	95	316	4893	0.0411392	0.0194155	over	A0A287B9T3,I3L9Z2,F1STV0,F1SMV2,A0A286ZQQ5,Q07717,F2Z5H2,F1RPW2,Q95266,A0A286ZQC7,F1RX36,I3LUE7,Q8SQC1	A0A287B9T3,F1SB42,I3LVS7,P11607,I3LIE3,F1SCG1,F1SF93,I3L5D1,A0A287AZV4,A0A287A4L1,F1RQ08,I3L9Z2,F1STV0,A0A287BFZ3,F1S057,D7P0F2,P60662,Q2VTP6,Q9N0Y9,F1S031,M3TYT0,F1ST73,A0A287AYH9,A0A287BKL1,F1RND0,I3LUY9,F1S630,F1SQ09,A0A287B9I5,F1SA24,F1SMV2,A0A068F143,A0A287A7V3,P04178,F2Z568,I3LNP0,A0A286ZQQ5,A0A287BPU6,Q07717,Q9MZ16,Q56P20,F2Z5H2,A0A287BSN1,A0A287AQ73,F1S3K9,F1RM66,F1RM45,F1RPW2,K7GLU6,K9J6…	0.00751288	0.191951	0.136842
GO:0001959	regulation of cytokine-mediated signaling pathway	P	5	20	316	4893	0.0158228	0.00408747	over	A0A286ZQC7,Q95JC8,F1SQ36,B8XX91,A0A288CFW7	A0A287A9T7,A0A287AFW7,A0A286ZQC7,A0A287BNZ9,Q95JC8,F1SQ36,A0A287B6U9,A0A287AD32,A0A287BJU2,I3L5D1,I3LH19,B8XX91,Q06AB2,A0A288CFW7,Q56VC2,A0A287BM93,F1RWY6,F1RVZ4,F1SQL4,Q29056	0.00753432	0.191951	0.25
GO:0005319	lipid transporter activity	F	5	20	316	4893	0.0158228	0.00408747	over	F1RYT3,A0A287ABK7,B0F9U6,A0A286ZQC7,A0A287A4X9	I3LJ79,A0A0B8S0C8,F1RYT3,F1RG66,A0A0B8RTD1,F1RSE1,I3LGQ1,F1SGY1,I3LHI3,A0A287ABK7,B0F9U6,F1RMJ9,A0A286ZQC7,F1RM45,B8XSJ4,F1RID6,A0A286ZLH2,F1SBB5,A0A287A4X9,A0A287AQX7	0.00753432	0.191951	0.25
GO:0072376	protein activation cascade	P	4	13	316	4893	0.0126582	0.00265686	over	F1STV0,A0A286ZFW3,F1RX36,Q7M364	F1SGG3,I3LGI8,O62680,F1STV0,I3LTB8,F1RJ89,A0A286ZKA5,A0A286ZFW3,A0A0D5BWD2,A0A287AEY7,F1RX36,K7GQL2,Q7M364	0.00765567	0.191951	0.307692
GO:0002724	regulation of T cell cytokine production	P	3	7	316	4893	0.00949367	0.00143062	over	Q07717,Q95JC8,F1S9L2	Q07717,F1RTH8,A7XUJ6,F1RVZ4,Q95JC8,F1S9L2,P26889	0.00768239	0.191951	0.428571
GO:1903510	mucopolysaccharide metabolic process	P	3	7	316	4893	0.00949367	0.00143062	over	F1RUM4,P79263,A0A287BQK2	F1RT67,I3LIM2,A0A287BHK0,F1RUM4,P79263,A0A287BQK2,A0A287AVR3	0.00768239	0.191951	0.428571
GO:0045505	dynein intermediate chain binding	F	3	7	316	4893	0.00949367	0.00143062	over	A0A287AAM0,F2Z536,F1ST22	A0A287AUQ4,A0A287AAM0,F2Z536,D9U8D1,F1ST22,F1RIY8,A0A287AFU3	0.00768239	0.191951	0.428571
GO:0044403	symbiont process	P	12	85	316	4893	0.0379747	0.0173718	over	A1E295,F1RHN8,Q8SQC1,A7VK01,K7GKN2,A0A286ZK05,A0A287AB58,F1S9L2,F1SCY0,I3LB04,A0A286ZPJ7,Q95JC8	Q66X52,P26889,A5GFS8,F2Z5Q5,A0A287AEF3,A1E295,F1SSU6,I3LHS5,A0A287A9T7,F1RM45,A0A286ZPT3,A0A287A634,O62708,A0A286ZP69,F1S461,O19004,A0A287B0V1,F1RHN8,A0PA01,A0A287BBG2,I3LEC2,Q06AU6,I3LHE8,K7GND3,F1S4Z2,I3LSS2,A0A286ZN07,F2Z5Q1,F1RZY6,P32394,D7P0F2,F2Z5J6,A0A286ZQC1,F1SB63,Q8SQC1,F1SB67,F1SAQ3,F1S9Q1,A0A286ZW70,K9J6J2,P62936,F2Z557,F1RIE2,F1RTY6,F1SJK6,F1SD96,F1SF95,F1SGK9,A0A287BSF9,A7VK01,K7GKN…	0.00786046	0.195017	0.141176
GO:1903320	regulation of protein modification by small protein conjugation or removal	P	7	37	316	4893	0.0221519	0.00756182	over	F1SE73,A0A287BLE1,A0A287AB58,I3LRN0,F1RHN8,I3LVN1,A0A287AV76	F1RZS8,F1SE73,A0A287BLE1,A0A287AB58,K7GM88,A0A287BBG2,F1S6A4,I3LJI6,K9IVC2,A0A287AAY2,A0A287BIL8,I3LUP6,A0A287BFZ3,A0A287A2J9,I3LSM3,F1SIV5,F1RFM7,A0A287ATT9,A1YPR8,F1RP77,I3LPL3,Q0R678,F6PVF4,F1SH97,I3LH19,I3LJ87,I3LRN0,F1S3K9,F1RHN8,C5H0C6,F1SHN7,I3LKY5,A0A287AG15,I3LVN1,A0A286ZJ52,A0A287AV76,F1S6V3	0.0083938	0.206793	0.189189
GO:0071345	cellular response to cytokine stimulus	P	14	108	316	4893	0.0443038	0.0220723	over	A0A286ZQC7,O02799,Q0GFA4,F1SCY2,K7GNR1,A0A287A6X5,F1RLI9,Q95JC8,F1SQ36,B8XX91,A0A288CFW7,A7VK01,K7GKN2,F1SCY1	A0A287A9T7,A0A287AFW7,A0A286ZQC7,A0A287BNZ9,Q8HZK2,Q2VTP6,E7CR01,O02799,Q29056,P26889,E5F1H4,Q0GFA4,F1RYJ5,F6Q7E6,A0A287AEF3,I3LJV6,A0A287AKI9,I3L9C8,A0A286ZZM7,A5A757,F6PVF4,F1RVZ4,A7LKB1,F1SCY2,K7GNR1,F1SGK9,Q06AB2,F1S6Q1,A0A287B6E4,A0A287AMV5,A0A287BPQ6,K9IVT8,I3L5D1,A0A287A6X5,F1RLI9,F1SNV8,Q863I2,Q9XSZ6,I3LKY5,Q95JC8,F1SQ36,A0A287B6U9,A0A287AD32,A0A287BJU2,I3LH19,B8XX91,A0A288CFW7,Q56VC2,A0A…	0.00907081	0.216539	0.12963
GO:0043542	endothelial cell migration	P	5	21	316	4893	0.0158228	0.00429185	over	A0A286ZFW3,F1RVE6,A0A286ZQC7,Q8SQC1,F1STV0	D0G6X5,P28491,Q06AT8,A0A286ZFW3,F1S4A6,F1RVE6,A0A068F143,A0A286ZQC7,Q8SQC1,F1STV0,K7GLT8,Q8SQ34,A7LKB1,F1RM45,A0A2C9F3E9,F1RJ89,F1SJB5,I3LLX2,A0A287AFQ6,I3LVS7,A0A287BTJ4	0.00937679	0.216539	0.238095
GO:0043062	extracellular structure organization	P	5	21	316	4893	0.0158228	0.00429185	over	A0A286ZQC7,F1SM61,A0A286ZUW5,Q8SQC1,I3L9Z2	F1RJ89,A0A286ZQC7,F1RK02,Q767L6,A0A287AA07,B6CVD7,F1SQ01,F1SM61,A0A287AIG3,I3LA84,A0A286ZUW5,F1RF77,F1SQ09,A0A287AFQ6,F1S057,F1RM45,Q8SQC1,F1SAE9,F1SBL4,I3L9Z2,A0A287AXP9	0.00937679	0.216539	0.238095
GO:0016763	transferase activity, transferring pentosyl groups	F	5	21	316	4893	0.0158228	0.00429185	over	I3LJ55,F1SRP3,F1SQ36,A0A286ZNL3,A0A287AM78	A0A0B8RZA8,I3LDH3,A0A288CG04,I3LDB1,I3LJ55,F1SRP3,A0A287AL90,I3LAF9,F1SQ36,F1S6K5,Q45FY6,A0A287AN84,M3TYR7,A0A286ZNL3,F1SQ55,A0A287AM78,I3LSZ5,F1S586,F1SNK3,F1SV18,F1RLQ5	0.00937679	0.216539	0.238095
GO:0044419	interspecies interaction between organisms	P	12	87	316	4893	0.0379747	0.0177805	over	A1E295,F1RHN8,Q8SQC1,A7VK01,K7GKN2,A0A286ZK05,A0A287AB58,F1S9L2,F1SCY0,I3LB04,A0A286ZPJ7,Q95JC8	Q66X52,P26889,A5GFS8,F2Z5Q5,A0A287AEF3,A1E295,F1SSU6,I3LHS5,A0A287A9T7,F1RM45,A0A286ZPT3,A0A287A634,O62708,A0A286ZP69,F1S461,O19004,P80310,A0A287B0V1,F1RHN8,A0PA01,C3S7K6,A0A287BBG2,I3LEC2,Q06AU6,I3LHE8,K7GND3,F1S4Z2,I3LSS2,A0A286ZN07,F2Z5Q1,F1RZY6,P32394,D7P0F2,F2Z5J6,A0A286ZQC1,F1SB63,Q8SQC1,F1SB67,F1SAQ3,F1S9Q1,A0A286ZW70,K9J6J2,P62936,F2Z557,F1RIE2,F1RTY6,F1SJK6,F1SD96,F1SF95,F1SGK9,A0A287BSF…	0.00943996	0.216539	0.137931
GO:0033993	response to lipid	P	10	67	316	4893	0.0316456	0.013693	over	F1SE73,Q8SQC1,I3LC26,I3L9Z2,Q6RWA7,A0A287B807,A0A287BC02,F1RLI9,A0A287A6X5,Q29549	I3LSQ0,F1S7J6,F1SE73,I3LVS7,F1RZS8,A0A287BLM6,A0A287BJU2,F1RGL6,A7XUJ6,F1SJB5,E7CR01,F1RJ01,F1S418,E5Q8C6,A0A287BT99,A0A287AZV4,F1SEZ4,B8XSJ7,F1S475,I3LJU2,I3LPL3,Q8SQC1,B2D1T3,F1RWK1,A0A286ZK76,I3LC26,P28491,M3UZ42,I3LQN4,F1SUK2,I3L9Z2,F2Z4Y1,F1SL99,P00503,Q0R678,A7LKB1,Q6RWA7,P02543,Q29056,A0A287AVR3,F1SAB0,F1SE87,P26889,F1S6V3,F6PVF4,F1SEH0,A0A287B807,I3LHI3,F1SR90,A0A287BC02,F1RLI9,A0A287A9T7…	0.0100568	0.216539	0.149254
GO:0051259	protein complex oligomerization	P	10	67	316	4893	0.0316456	0.013693	over	Q29549,A0A1P0REP6,I3LDA5,A0A287BRL8,Q07717,A0A287AMU9,A0A286ZQ44,F1RLV7,F1RHN8,A0A287A6X5	Q29549,A0A287B383,P63246,F2Z5K4,F1S9F3,A0A1P0REP6,I3LIM2,P32394,F1RHE6,K9J6J2,I3LDA5,F1S4Z2,D3K5N7,Q767L6,K7GSY7,I3LSS2,A0A287ADK7,A0A286ZN07,A0A287BGW4,Q29307,F1RWY6,I3LPH5,F1SGQ6,I3LE15,F1RGB8,A0A287AIG3,A0A287BRL8,F1SKL0,A0A2C9F391,B3VMQ9,I3LIL5,P00636,A0A287ASX4,K7GP28,Q07717,A0A286ZNV5,A0A287BKR2,A0A287AMU9,I3LAH9,Q45FY6,A0A286ZQ44,F1RUE0,I3LDS3,F1SGG3,F1RKQ8,A0A287A8J7,F1RYS5,Q764N1,F1RLV7,…	0.0100568	0.216539	0.149254
GO:0034113	heterotypic cell-cell adhesion	P	3	8	316	4893	0.00949367	0.00163499	over	A0A286ZQC7,F1RX36,F1S567	A0A286ZQC7,Q767L6,F1RX36,A0A2C9F3E9,A0A287AZQ1,A8DSD5,A0A287ACJ4,F1S567	0.0117094	0.216539	0.375
GO:0099072	regulation of postsynaptic membrane neurotransmitter receptor levels	P	3	8	316	4893	0.00949367	0.00163499	over	A7VK00,K7GKN2,F2Z5H2	F2Z5K3,A7VK00,K7GKN2,F2Z5I8,F2Z5H2,K7GSP7,I3LFS8,F1SQX2	0.0117094	0.216539	0.375
GO:0051865	protein autoubiquitination	P	3	8	316	4893	0.00949367	0.00163499	over	F1RHN8,A0A287AZC7,I3LRN0	F1SHN7,F1RHN8,A0A287AZC7,I3LRN0,F1SLZ9,A7XUJ6,F1RVZ4,F1S7K1	0.0117094	0.216539	0.375
GO:0006826	iron ion transport	P	3	8	316	4893	0.00949367	0.00163499	over	Q07717,Q9GLE7,P19133	F2Z5J9,D7RK08,A0A287AZG0,Q07717,A0A287A8G9,I3LR64,Q9GLE7,P19133	0.0117094	0.216539	0.375
GO:0002369	T cell cytokine production	P	3	8	316	4893	0.00949367	0.00163499	over	Q07717,Q95JC8,F1S9L2	Q07717,F1RTH8,A7XUJ6,F1RVZ4,Q95JC8,F1S9L2,P26889,K7GSP7	0.0117094	0.216539	0.375
GO:0001961	positive regulation of cytokine-mediated signaling pathway	P	3	8	316	4893	0.00949367	0.00163499	over	B8XX91,A0A288CFW7,F1SQ36	B8XX91,Q06AB2,A0A288CFW7,Q56VC2,F1SQ36,F1RWY6,F1RVZ4,A0A287A9T7	0.0117094	0.216539	0.375
GO:0034368	protein-lipid complex remodeling	P	2	3	316	4893	0.00632911	0.000613121	over	A0A286ZQC7,Q8SQC1	A0A286ZQC7,F1RM45,Q8SQC1	0.0119415	0.216539	0.666667
GO:0071813	lipoprotein particle binding	F	2	3	316	4893	0.00632911	0.000613121	over	A0A286ZQC7,Q8SQC1	A0A286ZQC7,Q8SQC1,F1RM45	0.0119415	0.216539	0.666667
GO:0008242	omega peptidase activity	F	2	3	316	4893	0.00632911	0.000613121	over	A0A0B8S033,A0A286ZMB2	A0A0B8S033,F1RPW8,A0A286ZMB2	0.0119415	0.216539	0.666667
GO:0034114	regulation of heterotypic cell-cell adhesion	P	2	3	316	4893	0.00632911	0.000613121	over	A0A286ZQC7,F1RX36	A0A286ZQC7,Q767L6,F1RX36	0.0119415	0.216539	0.666667
GO:0033148	positive regulation of intracellular estrogen receptor signaling pathway	P	2	3	316	4893	0.00632911	0.000613121	over	I3LC26,I3L9Z2	I3LC26,F1SUK2,I3L9Z2	0.0119415	0.216539	0.666667
GO:0019825	oxygen binding	F	2	3	316	4893	0.00632911	0.000613121	over	P01965,P04246	F1RII7,P01965,P04246	0.0119415	0.216539	0.666667
GO:0060334	regulation of interferon-gamma-mediated signaling pathway	P	2	3	316	4893	0.00632911	0.000613121	over	Q95JC8,F1SQ36	Q95JC8,A0A287BNZ9,F1SQ36	0.0119415	0.216539	0.666667
GO:0005344	oxygen carrier activity	F	2	3	316	4893	0.00632911	0.000613121	over	P01965,P04246	F1RII7,P01965,P04246	0.0119415	0.216539	0.666667
GO:0070213	protein auto-ADP-ribosylation	P	2	3	316	4893	0.00632911	0.000613121	over	I3LJ55,F1SRP3	I3LDH3,I3LJ55,F1SRP3	0.0119415	0.216539	0.666667
GO:0071814	protein-lipid complex binding	F	2	3	316	4893	0.00632911	0.000613121	over	A0A286ZQC7,Q8SQC1	F1RM45,A0A286ZQC7,Q8SQC1	0.0119415	0.216539	0.666667
GO:0035461	vitamin transmembrane transport	P	2	3	316	4893	0.00632911	0.000613121	over	Q9XSH0,Q8SQC1	Q9XSH0,I3L9X9,Q8SQC1	0.0119415	0.216539	0.666667
GO:0070508	cholesterol import	P	2	3	316	4893	0.00632911	0.000613121	over	A0A286ZQC7,Q8SQC1	A0A286ZQC7,Q8SQC1,F1RID6	0.0119415	0.216539	0.666667
GO:0046470	phosphatidylcholine metabolic process	P	2	3	316	4893	0.00632911	0.000613121	over	A0A286ZQC7,Q8SQC1	A0A286ZQC7,Q8SQC1,A0A287B047	0.0119415	0.216539	0.666667
GO:0002820	negative regulation of adaptive immune response	P	2	3	316	4893	0.00632911	0.000613121	over	I3LJ55,Q95JC8	A0A287A8G9,I3LJ55,Q95JC8	0.0119415	0.216539	0.666667
GO:0060330	regulation of response to interferon-gamma	P	2	3	316	4893	0.00632911	0.000613121	over	Q95JC8,F1SQ36	Q95JC8,A0A287BNZ9,F1SQ36	0.0119415	0.216539	0.666667
GO:0031838	haptoglobin-hemoglobin complex	C	2	3	316	4893	0.00632911	0.000613121	over	P01965,P04246	F1RII7,P01965,P04246	0.0119415	0.216539	0.666667
GO:0071825	protein-lipid complex subunit organization	P	2	3	316	4893	0.00632911	0.000613121	over	A0A286ZQC7,Q8SQC1	A0A286ZQC7,F1RM45,Q8SQC1	0.0119415	0.216539	0.666667
GO:0005833	hemoglobin complex	C	2	3	316	4893	0.00632911	0.000613121	over	P01965,P04246	F1RII7,P01965,P04246	0.0119415	0.216539	0.666667
GO:0048156	tau protein binding	F	2	3	316	4893	0.00632911	0.000613121	over	Q29549,A0A287AV76	F1RM45,Q29549,A0A287AV76	0.0119415	0.216539	0.666667
GO:0071827	plasma lipoprotein particle organization	P	2	3	316	4893	0.00632911	0.000613121	over	A0A286ZQC7,Q8SQC1	A0A286ZQC7,F1RM45,Q8SQC1	0.0119415	0.216539	0.666667
GO:0060331	negative regulation of response to interferon-gamma	P	2	3	316	4893	0.00632911	0.000613121	over	Q95JC8,F1SQ36	Q95JC8,A0A287BNZ9,F1SQ36	0.0119415	0.216539	0.666667
GO:0098742	cell-cell adhesion via plasma-membrane adhesion molecules	P	2	3	316	4893	0.00632911	0.000613121	over	F1S567,A0A286ZQC7	F1S567,A0A287B9R0,A0A286ZQC7	0.0119415	0.216539	0.666667
GO:0043691	reverse cholesterol transport	P	2	3	316	4893	0.00632911	0.000613121	over	A0A286ZQC7,Q8SQC1	A0A286ZQC7,F1RM45,Q8SQC1	0.0119415	0.216539	0.666667
GO:0034375	high-density lipoprotein particle remodeling	P	2	3	316	4893	0.00632911	0.000613121	over	A0A286ZQC7,Q8SQC1	A0A286ZQC7,F1RM45,Q8SQC1	0.0119415	0.216539	0.666667
GO:0034369	plasma lipoprotein particle remodeling	P	2	3	316	4893	0.00632911	0.000613121	over	A0A286ZQC7,Q8SQC1	A0A286ZQC7,F1RM45,Q8SQC1	0.0119415	0.216539	0.666667
GO:0034367	protein-containing complex remodeling	P	2	3	316	4893	0.00632911	0.000613121	over	A0A286ZQC7,Q8SQC1	A0A286ZQC7,F1RM45,Q8SQC1	0.0119415	0.216539	0.666667
GO:0004112	cyclic-nucleotide phosphodiesterase activity	F	2	3	316	4893	0.00632911	0.000613121	over	A0A286ZZ12,F1SMV2	A0A286ZZ12,F1SMV2,A0A287AKY1	0.0119415	0.216539	0.666667
GO:0060336	negative regulation of interferon-gamma-mediated signaling pathway	P	2	3	316	4893	0.00632911	0.000613121	over	Q95JC8,F1SQ36	Q95JC8,A0A287BNZ9,F1SQ36	0.0119415	0.216539	0.666667
GO:0006809	nitric oxide biosynthetic process	P	2	3	316	4893	0.00632911	0.000613121	over	Q29549,F1SLF0	O02705,Q29549,F1SLF0	0.0119415	0.216539	0.666667
GO:0035743	CD4-positive, alpha-beta T cell cytokine production	P	2	3	316	4893	0.00632911	0.000613121	over	Q95JC8,F1S9L2	Q95JC8,F1S9L2,P26889	0.0119415	0.216539	0.666667
GO:0017154	semaphorin receptor activity	F	2	3	316	4893	0.00632911	0.000613121	over	A0A287B2K4,F1RVE6	A0A287B2K4,K7GS93,F1RVE6	0.0119415	0.216539	0.666667
GO:0005523	tropomyosin binding	F	2	3	316	4893	0.00632911	0.000613121	over	I3L7Z6,A0A286ZJ54	Q9N0Y9,I3L7Z6,A0A286ZJ54	0.0119415	0.216539	0.666667
GO:0031091	platelet alpha granule	C	2	3	316	4893	0.00632911	0.000613121	over	F1RPW2,F1RX36	F1RPW2,A0A286ZZB2,F1RX36	0.0119415	0.216539	0.666667
GO:0035376	sterol import	P	2	3	316	4893	0.00632911	0.000613121	over	A0A286ZQC7,Q8SQC1	A0A286ZQC7,Q8SQC1,F1RID6	0.0119415	0.216539	0.666667
GO:0006953	acute-phase response	P	2	3	316	4893	0.00632911	0.000613121	over	B3STX9,P79263	P26889,B3STX9,P79263	0.0119415	0.216539	0.666667
GO:0043486	histone exchange	P	2	3	316	4893	0.00632911	0.000613121	over	I3L9Z2,A0A287B017	F1SN88,I3L9Z2,A0A287B017	0.0119415	0.216539	0.666667
[truncated: 3,331 more rows]

## Sheet: Down-regulated BP 
Level	GO_ID	Term	Type	Seqs_Num	Sequences
[truncated: 2,066 more rows]

## Sheet: Down-regulated MF 
Level	GO_ID	Term	Type	Seqs_Num	Sequences
[truncated: 456 more rows]

## Sheet: Down-regulated CC 
Level	GO_ID	Term	Type	Seqs_Num	Sequences
[truncated: 309 more rows]

## Sheet: Down-regulated Enrichment
GO_ID	Term	Category	Test	Ref	TestAll	RefAll	Test_per	Ref_per	Over_Under	TestSeqs	RefSeqs	P value	FDR	richFactor
[truncated: 2,828 more rows]
